# Supplementary material for: The VE-cadherin/AmotL2 mechanosensory pathway suppresses aortic inflammation and the formation of abdominal aortic aneurysms
Source: Nat Cardiovasc Res. 2023 Jun 29;2(7):629–44. doi: 10.1038/s44161-023-00298-8 (PMC11358041; doi:10.1038/s44161-023-00298-8)
Supplement: Supplementary file 3 — MS analysis of AmotL2 IP in MS1 cells (original data). Related to Fig. 4a. [file 44161_2023_298_MOESM3_ESM.xlsx]

## Sheet: MS1 Protein list
MS analysis of AmotL2 immunoprecipitation in MS1 cells (original data). Related to Fig. 4a.
Accession	Description	Area_Ctrl_1	Area_Ctrl_2	Area_Ctrl_3	Area_AmotL2_1	Area_AmotL2_2	Area_AmotL2_3	Gene name
P99027	60S acidic ribosomal protein P2 OS=Mus musculus GN=Rplp2 PE=1 SV=3 - [RLA2_MOUSE]	1.19747e+07	0	0	1.02545e+08	1.55471e+08	5.82213e+08	Rplp2
P62204	Calmodulin OS=Mus musculus GN=Calm1 PE=1 SV=2 - [CALM_MOUSE]	7.28157e+07	0	8.9361e+07	1.8078e+09	4.50113e+09	9.0193e+09	Calm1
P58771-2	Isoform 2 of Tropomyosin alpha-1 chain OS=Mus musculus GN=Tpm1 - [TPM1_MOUSE]	0	0	1.73835e+07	1.75187e+09	2.6765e+09	4.29821e+09	Tpm1
P60710	Actin, cytoplasmic 1 OS=Mus musculus GN=Actb PE=1 SV=1 - [ACTB_MOUSE]	9.31494e+08	850811	2.32263e+08	1.15366e+10	2.14139e+10	1.5915e+10	Actb
Q60605	Myosin light polypeptide 6 OS=Mus musculus GN=Myl6 PE=1 SV=3 - [MYL6_MOUSE]	3.41794e+08	0	1.03757e+08	7.35687e+09	1.2145e+10	1.37442e+10	Myl6
Q60605-2	Isoform Smooth muscle of Myosin light polypeptide 6 OS=Mus musculus GN=Myl6 - [MYL6_MOUSE]	3.35367e+08	0	1.03757e+08	7.35687e+09	1.2145e+10	1.37442e+10	Myl6
Q9JJU8	SH3 domain-binding glutamic acid-rich-like protein OS=Mus musculus GN=Sh3bgrl PE=1 SV=1 - [SH3L1_MOUSE]	0	0	0	2.50494e+06	1.38437e+07	7.61988e+07	Sh3bgrl
P20152	Vimentin OS=Mus musculus GN=Vim PE=1 SV=3 - [VIME_MOUSE]	6.05187e+07	0	4.96568e+07	1.11596e+08	2.17805e+08	1.54542e+09	Vim
P63168	Dynein light chain 1, cytoplasmic OS=Mus musculus GN=Dynll1 PE=1 SV=1 - [DYL1_MOUSE]	0	0	899982	6.57489e+07	3.63659e+06	2.389e+06	Dynll1
P62908	40S ribosomal protein S3 OS=Mus musculus GN=Rps3 PE=1 SV=1 - [RS3_MOUSE]	2.51098e+07	0	1.24733e+07	5.80572e+08	1.10507e+09	2.35294e+09	Rps3
P18760	Cofilin-1 OS=Mus musculus GN=Cfl1 PE=1 SV=3 - [COF1_MOUSE]	0	0	1.2191e+07	2.3501e+08	6.07562e+08	5.26915e+08	Cfl1
Q6IRU2	Tropomyosin alpha-4 chain OS=Mus musculus GN=Tpm4 PE=1 SV=3 - [TPM4_MOUSE]	0	0	1.21846e+07	7.45164e+08	6.20411e+08	9.8747e+08	Tpm4
Q3THE2	Myosin regulatory light chain 12B OS=Mus musculus GN=Myl12b PE=1 SV=2 - [ML12B_MOUSE]	1.64651e+08	0	1.33129e+08	5.05246e+09	8.49815e+09	1.34199e+10	Myl12b
Q8VDD5	Myosin-9 OS=Mus musculus GN=Myh9 PE=1 SV=4 - [MYH9_MOUSE]	7.80046e+08	0	3.7506e+08	1.39458e+10	2.2681e+10	1.61795e+10	Myh9
P63101	14-3-3 protein zeta/delta OS=Mus musculus GN=Ywhaz PE=1 SV=1 - [1433Z_MOUSE]	0	0	5.42567e+06	119682179	2.00564e+08	3.2793e+08	Ywhaz
Q9WTI7-3	Isoform 3 of Unconventional myosin-Ic OS=Mus musculus GN=Myo1c - [MYO1C_MOUSE]	5.54442e+07	0	42425669	1.79555e+09	4.34071e+09	1.16538e+10	Myo1c
Q9WTI7	Unconventional myosin-Ic OS=Mus musculus GN=Myo1c PE=1 SV=2 - [MYO1C_MOUSE]	5.54442e+07	0	42425669	1.79555e+09	4.34071e+09	1.16538e+10	Myo1c
Q9WVK4	EH domain-containing protein 1 OS=Mus musculus GN=Ehd1 PE=1 SV=1 - [EHD1_MOUSE]	0	0	0	1.73952e+08	2.24284e+08	3.5735e+08	Ehd1
P21107-2	Isoform 2 of Tropomyosin alpha-3 chain OS=Mus musculus GN=Tpm3 - [TPM3_MOUSE]	2.92091e+07	0	1.21197e+07	2.04027e+09	3.13939e+09	4.74688e+09	Tpm3
P62259	14-3-3 protein epsilon OS=Mus musculus GN=Ywhae PE=1 SV=1 - [1433E_MOUSE]	0	0	4.26331e+06	1.60605e+08	3.05068e+08	5.46209e+08	Ywhae
P47757-2	Isoform 2 of F-actin-capping protein subunit beta OS=Mus musculus GN=Capzb - [CAPZB_MOUSE]	0	0	0	2.39182e+08	5.78813e+08	8.46924e+08	Capzb
P62702	40S ribosomal protein S4, X isoform OS=Mus musculus GN=Rps4x PE=1 SV=2 - [RS4X_MOUSE]	0	0	0	4.81678e+08	8.99315e+08	1.16026e+09	Rps4x
P59999	Actin-related protein 2/3 complex subunit 4 OS=Mus musculus GN=Arpc4 PE=1 SV=3 - [ARPC4_MOUSE]	0	0	0	1.48516e+08	3.02407e+08	4.27515e+08	Arpc4
P47754	F-actin-capping protein subunit alpha-2 OS=Mus musculus GN=Capza2 PE=1 SV=3 - [CAZA2_MOUSE]	0	0	221373	1.55989e+08	3.09955e+08	2.51495e+08	Capza2
Q9D0M5	Dynein light chain 2, cytoplasmic OS=Mus musculus GN=Dynll2 PE=1 SV=1 - [DYL2_MOUSE]	0	0	1.13387e+06	3.07592e+07	4.49195e+06	2.20262e+06	Dynll2
Q61879	Myosin-10 OS=Mus musculus GN=Myh10 PE=1 SV=2 - [MYH10_MOUSE]	1.84769e+08	0	7.69154e+07	5.64378e+09	9.60874e+09	6.89877e+09	Myh10
P68040	Receptor of activated protein C kinase 1 OS=Mus musculus GN=Rack1 PE=1 SV=3 - [RACK1_MOUSE]	0	0	7.6145e+06	2.54932e+08	4.56008e+08	1.07462e+09	Rack1
P47757	F-actin-capping protein subunit beta OS=Mus musculus GN=Capzb PE=1 SV=3 - [CAPZB_MOUSE]	0	0	0	2.39182e+08	5.78813e+08	8.46924e+08	Capzb
P57780	Alpha-actinin-4 OS=Mus musculus GN=Actn4 PE=1 SV=1 - [ACTN4_MOUSE]	0	0	3.99543e+07	6.35141e+07	2.20327e+08	3.47513e+08	Actn4
Q9CQV8-2	Isoform Short of 14-3-3 protein beta/alpha OS=Mus musculus GN=Ywhab - [1433B_MOUSE]	0	0	3.95085e+06	8.62171e+07	9.67265e+07	1.16862e+08	Ywhab
P10854	Histone H2B type 1-M OS=Mus musculus GN=Hist1h2bm PE=1 SV=2 - [H2B1M_MOUSE]	0	0	3.71319e+06	5.98814e+07	6.54667e+07	2.44736e+08	Hist1h2bm
P14131	40S ribosomal protein S16 OS=Mus musculus GN=Rps16 PE=1 SV=4 - [RS16_MOUSE]	0	0	3.80698e+06	3.58149e+08	6.28661e+08	1.21093e+09	Rps16
P62889	60S ribosomal protein L30 OS=Mus musculus GN=Rpl30 PE=1 SV=2 - [RL30_MOUSE]	0	0	3.6217e+06	1.21688e+08	3.46326e+08	4.71632e+08	Rpl30
P62962	Profilin-1 OS=Mus musculus GN=Pfn1 PE=1 SV=2 - [PROF1_MOUSE]	0	0	0	6.47663e+07	5.55018e+07	1.59096e+08	Pfn1
P26041	Moesin OS=Mus musculus GN=Msn PE=1 SV=3 - [MOES_MOUSE]	0	0	879581	1.72484e+08	6.49948e+08	8.86549e+08	Msn
Q9WTX5	S-phase kinase-associated protein 1 OS=Mus musculus GN=Skp1 PE=1 SV=3 - [SKP1_MOUSE]	0	0	3.37658e+06	1.06424e+07	4.06094e+07	7.29233e+07	Skp1
Q9QXS1-3	Isoform PLEC-1A of Plectin OS=Mus musculus GN=Plec - [PLEC_MOUSE]	0	0	3.98628e+06	3.32881e+08	7.84392e+08	1.02105e+09	Plec
P39447	Tight junction protein ZO-1 OS=Mus musculus GN=Tjp1 PE=1 SV=2 - [ZO1_MOUSE]	0	0	139454	5.90606e+08	1.16851e+09	7.02584e+08	Tjp1
Q9CPW4	Actin-related protein 2/3 complex subunit 5 OS=Mus musculus GN=Arpc5 PE=1 SV=3 - [ARPC5_MOUSE]	0	0	0	3.18202e+07	5.08175e+07	1.03525e+08	Arpc5
Q9WVA4	Transgelin-2 OS=Mus musculus GN=Tagln2 PE=1 SV=4 - [TAGL2_MOUSE]	0	0	0	1.8435e+07	5.03351e+07	9.22469e+07	Tagln2
Q9EQP2	EH domain-containing protein 4 OS=Mus musculus GN=Ehd4 PE=1 SV=1 - [EHD4_MOUSE]	0	0	1.2183e+06	2.27944e+08	3.48984e+08	4.71889e+08	Ehd4
P62830	60S ribosomal protein L23 OS=Mus musculus GN=Rpl23 PE=1 SV=1 - [RL23_MOUSE]	0	0	1.58113e+07	1.26707e+08	2.24744e+08	2.29006e+08	Rpl23
P45591	Cofilin-2 OS=Mus musculus GN=Cfl2 PE=1 SV=1 - [COF2_MOUSE]	0	0	1.30962e+07	2.58222e+08	3.87427e+08	2.41057e+08	Cfl2
Q7TPR4	Alpha-actinin-1 OS=Mus musculus GN=Actn1 PE=1 SV=1 - [ACTN1_MOUSE]	0	0	3.99543e+07	6.66217e+07	2.35185e+08	3.35597e+08	Actn1
Q9QXS1-2	Isoform PLEC-1 of Plectin OS=Mus musculus GN=Plec - [PLEC_MOUSE]	0	0	3.98628e+06	3.32881e+08	7.84392e+08	1.02105e+09	Plec
P30999	Catenin delta-1 OS=Mus musculus GN=Ctnnd1 PE=1 SV=2 - [CTND1_MOUSE]	0	0	3.21882e+06	1.24037e+08	3.32951e+08	4.16809e+08	Ctnnd1
Q8BH64	EH domain-containing protein 2 OS=Mus musculus GN=Ehd2 PE=1 SV=1 - [EHD2_MOUSE]	0	0	0	9.03257e+07	1.84214e+08	2.83324e+08	Ehd2
P26231	Catenin alpha-1 OS=Mus musculus GN=Ctnna1 PE=1 SV=1 - [CTNA1_MOUSE]	0	0	0	2.89351e+08	4.5834e+08	5.49161e+08	Ctnna1
P51410	60S ribosomal protein L9 OS=Mus musculus GN=Rpl9 PE=2 SV=2 - [RL9_MOUSE]	0	0	0	1.63167e+08	2.75129e+08	2.24802e+08	Rpl9
P62264	40S ribosomal protein S14 OS=Mus musculus GN=Rps14 PE=1 SV=3 - [RS14_MOUSE]	0	0	8.81383e+06	3.42648e+08	1.84793e+08	1.00102e+09	Rps14
Q68FD5	Clathrin heavy chain 1 OS=Mus musculus GN=Cltc PE=1 SV=3 - [CLH1_MOUSE]	0	0	5.09276e+06	9.94297e+08	1.30171e+09	1.49819e+09	Cltc
P35979	60S ribosomal protein L12 OS=Mus musculus GN=Rpl12 PE=1 SV=2 - [RL12_MOUSE]	1.34833e+07	0	3.91061e+06	2.63542e+08	5.82215e+08	9.41617e+08	Rpl12
P60843	Eukaryotic initiation factor 4A-I OS=Mus musculus GN=Eif4a1 PE=1 SV=1 - [IF4A1_MOUSE]	0	0	356492	7.57193e+07	1.57788e+08	2.08454e+08	Eif4a1
Q91WK0	Leucine-rich repeat flightless-interacting protein 2 OS=Mus musculus GN=Lrrfip2 PE=1 SV=1 - [LRRF2_MOUSE]	0	0	1.37019e+06	1.96183e+08	3.15263e+08	2.41785e+08	Lrrfip2
P17182	Alpha-enolase OS=Mus musculus GN=Eno1 PE=1 SV=3 - [ENOA_MOUSE]	0	0	3.82147e+06	4.46134e+07	1.09495e+08	1.11914e+08	Eno1
P84228	Histone H3.2 OS=Mus musculus GN=Hist1h3b PE=1 SV=2 - [H32_MOUSE]	0	0	6.92308e+06	5.17066e+07	9.43211e+07	5.06839e+08	Hist1h3b
P63242	Eukaryotic translation initiation factor 5A-1 OS=Mus musculus GN=Eif5a PE=1 SV=2 - [IF5A1_MOUSE]	0	0	0	1.96752e+07	8.32454e+07	9.98105e+07	Eif5a
P21107	Tropomyosin alpha-3 chain OS=Mus musculus GN=Tpm3 PE=1 SV=3 - [TPM3_MOUSE]	1.7206e+07	0	8.25547e+06	1.89511e+09	2.60316e+09	4.29821e+09	Tpm3
Q99JY9	Actin-related protein 3 OS=Mus musculus GN=Actr3 PE=1 SV=3 - [ARP3_MOUSE]	0	0	2.15146e+06	9.17378e+07	2.80818e+08	3.4136e+08	Actr3
Q8BQ30	Phostensin OS=Mus musculus GN=Ppp1r18 PE=1 SV=1 - [PPR18_MOUSE]	0	0	0	8.51902e+07	2.44795e+08	5.04783e+08	Ppp1r18
E9Q634	Unconventional myosin-Ie OS=Mus musculus GN=Myo1e PE=1 SV=1 - [MYO1E_MOUSE]	0	0	2.60066e+06	2.5339e+08	4.5876e+08	8.53917e+08	Myo1e
P97351	40S ribosomal protein S3a OS=Mus musculus GN=Rps3a PE=1 SV=3 - [RS3A_MOUSE]	0	0	3.9466e+06	2.51575e+08	4.59608e+08	9.72547e+08	Rps3a
P62245	40S ribosomal protein S15a OS=Mus musculus GN=Rps15a PE=1 SV=2 - [RS15A_MOUSE]	0	0	0	2.96986e+08	5.80188e+08	7.71578e+08	Rps15a
P23506	Protein-L-isoaspartate(D-aspartate) O-methyltransferase OS=Mus musculus GN=Pcmt1 PE=1 SV=3 - [PIMT_MOUSE]	0	0	344682	4.73359e+07	5.27332e+07	4.21271e+07	Pcmt1
P16546-2	Isoform 2 of Spectrin alpha chain, non-erythrocytic 1 OS=Mus musculus GN=Sptan1 - [SPTN1_MOUSE]	0	0	0	7.20978e+07	1.35081e+08	1.96283e+08	Sptan1
Q9CVB6	Actin-related protein 2/3 complex subunit 2 OS=Mus musculus GN=Arpc2 PE=1 SV=3 - [ARPC2_MOUSE]	0	0	0	9.70157e+07	3.45662e+08	5.49283e+08	Arpc2
Q9JKB3-2	Isoform 2 of Y-box-binding protein 3 OS=Mus musculus GN=Ybx3 - [YBOX3_MOUSE]	0	0	0	1.70106e+08	3.20183e+08	7.38905e+08	Ybx3
P16546	Spectrin alpha chain, non-erythrocytic 1 OS=Mus musculus GN=Sptan1 PE=1 SV=4 - [SPTN1_MOUSE]	0	0	0	7.20978e+07	1.35081e+08	1.96283e+08	Sptan1
P63017	Heat shock cognate 71 kDa protein OS=Mus musculus GN=Hspa8 PE=1 SV=1 - [HSP7C_MOUSE]	37437130	0	1.19782e+07	6.08799e+08	1367713286	2.13893e+09	Hspa8
P61750	ADP-ribosylation factor 4 OS=Mus musculus GN=Arf4 PE=1 SV=2 - [ARF4_MOUSE]	0	0	711637	2.37317e+07	5.96648e+07	9.34917e+07	Arf4
Q9Z0U1	Tight junction protein ZO-2 OS=Mus musculus GN=Tjp2 PE=1 SV=2 - [ZO2_MOUSE]	0	0	2.474e+06	5.55665e+08	1.31513e+09	1.02012e+09	Tjp2
O54962	Barrier-to-autointegration factor OS=Mus musculus GN=Banf1 PE=1 SV=1 - [BAF_MOUSE]	0	0	0	4.79814e+06	7.35753e+07	1.60661e+08	Banf1
Q9JHJ0	Tropomodulin-3 OS=Mus musculus GN=Tmod3 PE=1 SV=1 - [TMOD3_MOUSE]	0	0	1.35596e+06	3.7382e+08	7.19612e+08	9.60502e+08	Tmod3
P14869	60S acidic ribosomal protein P0 OS=Mus musculus GN=Rplp0 PE=1 SV=3 - [RLA0_MOUSE]	4.90408e+07	0	0	1.40094e+08	3.0815e+08	8.1689e+08	Rplp0
Q9CZX8	40S ribosomal protein S19 OS=Mus musculus GN=Rps19 PE=1 SV=3 - [RS19_MOUSE]	0	0	1.20095e+07	2.15866e+08	3.56479e+08	7.48428e+08	Rps19
Q64337	Sequestosome-1 OS=Mus musculus GN=Sqstm1 PE=1 SV=1 - [SQSTM_MOUSE]	0	0	0	1.74096e+07	181865643	1.2495e+08	Sqstm1
P62806	Histone H4 OS=Mus musculus GN=Hist1h4a PE=1 SV=2 - [H4_MOUSE]	3.54832e+07	0	2.10003e+06	4.49099e+07	1.25608e+08	1.52455e+09	Hist1h4a
P14148	60S ribosomal protein L7 OS=Mus musculus GN=Rpl7 PE=1 SV=2 - [RL7_MOUSE]	0	0	846350	1.91802e+08	3.84124e+08	1.15777e+09	Rpl7
Q62261	Spectrin beta chain, non-erythrocytic 1 OS=Mus musculus GN=Sptbn1 PE=1 SV=2 - [SPTB2_MOUSE]	0	0	2.96558e+06	5.61014e+07	1.70131e+08	2.57825e+08	Sptbn1
Q61937	Nucleophosmin OS=Mus musculus GN=Npm1 PE=1 SV=1 - [NPM_MOUSE]	0	0	1.40618e+07	4.1476e+08	3.1636e+08	3.56565e+08	Npm1
P68254	14-3-3 protein theta OS=Mus musculus GN=Ywhaq PE=1 SV=1 - [1433T_MOUSE]	0	0	5.73629e+06	6.73798e+07	8.29294e+07	1.95405e+08	Ywhaq
Q9WU78	Programmed cell death 6-interacting protein OS=Mus musculus GN=Pdcd6ip PE=1 SV=3 - [PDC6I_MOUSE]	0	0	203134	1.06336e+08	2.19617e+08	3.13218e+08	Pdcd6ip
Q62261-2	Isoform 2 of Spectrin beta chain, non-erythrocytic 1 OS=Mus musculus GN=Sptbn1 - [SPTB2_MOUSE]	0	0	2.96558e+06	5.53755e+07	1.70131e+08	2.57825e+08	Sptbn1
P61255	60S ribosomal protein L26 OS=Mus musculus GN=Rpl26 PE=1 SV=1 - [RL26_MOUSE]	0	0	0	2.15223e+08	2.48869e+08	7.88171e+08	Rpl26
P61982	14-3-3 protein gamma OS=Mus musculus GN=Ywhag PE=1 SV=2 - [1433G_MOUSE]	0	0	0	1.57329e+08	1.54815e+08	1.47146e+08	Ywhag
P97434-2	Isoform 2 of Myosin phosphatase Rho-interacting protein OS=Mus musculus GN=Mprip - [MPRIP_MOUSE]	0	0	0	1.15769e+08	1.84601e+08	2.4248e+08	Mprip
P62082	40S ribosomal protein S7 OS=Mus musculus GN=Rps7 PE=2 SV=1 - [RS7_MOUSE]	0	0	1.34591e+07	1.91337e+08	1.77651e+08	3.22459e+08	Rps7
P62270	40S ribosomal protein S18 OS=Mus musculus GN=Rps18 PE=1 SV=3 - [RS18_MOUSE]	0	0	5.18807e+06	2.85208e+08	2.37138e+08	9.919e+08	Rps18
Q9EP71	Ankycorbin OS=Mus musculus GN=Rai14 PE=1 SV=1 - [RAI14_MOUSE]	0	0	0	1.02353e+08	1.6441e+08	2.12048e+08	Rai14
Q6ZWV3	60S ribosomal protein L10 OS=Mus musculus GN=Rpl10 PE=1 SV=3 - [RL10_MOUSE]	0	0	3.30279e+06	1.3968e+08	3.8481e+08	7.30912e+08	Rpl10
Q62167	ATP-dependent RNA helicase DDX3X OS=Mus musculus GN=Ddx3x PE=1 SV=3 - [DDX3X_MOUSE]	1.70439e+06	0	2.0597e+06	1.6585e+08	3.5202e+08	4.79697e+08	Ddx3x
Q9CPR4	60S ribosomal protein L17 OS=Mus musculus GN=Rpl17 PE=1 SV=3 - [RL17_MOUSE]	0	0	0	2.69874e+08	5.72932e+08	7.84393e+08	Rpl17
Q8CI43	Myosin light chain 6B OS=Mus musculus GN=Myl6b PE=1 SV=1 - [MYL6B_MOUSE]	736842700	0	1.89705e+08	4.24237e+09	5.319e+09	5.08932e+09	Myl6b
Q2KN98	Cytospin-A OS=Mus musculus GN=Specc1l PE=1 SV=1 - [CYTSA_MOUSE]	0	0	0	1.56856e+08	2.11753e+08	1.86529e+08	Specc1l
P16858	Glyceraldehyde-3-phosphate dehydrogenase OS=Mus musculus GN=Gapdh PE=1 SV=2 - [G3P_MOUSE]	8.28622e+07	0	3.40857e+06	4.56794e+08	9.60852e+08	1.12013e+09	Gapdh
Q9QYB1	Chloride intracellular channel protein 4 OS=Mus musculus GN=Clic4 PE=1 SV=3 - [CLIC4_MOUSE]	0	0	2.97252e+06	1.3506e+07	5.75856e+07	1.10858e+08	Clic4
Q8CGP6	Histone H2A type 1-H OS=Mus musculus GN=Hist1h2ah PE=1 SV=3 - [H2A1H_MOUSE]	1.45755e+07	9.64771e+06	2.74242e+07	5.0549e+07	9.6586e+07	7.36617e+08	Hist1h2ah
P47753	F-actin-capping protein subunit alpha-1 OS=Mus musculus GN=Capza1 PE=1 SV=4 - [CAZA1_MOUSE]	0	0	0	1.41738e+08	2.44181e+08	2.32762e+08	Capza1
P35700	Peroxiredoxin-1 OS=Mus musculus GN=Prdx1 PE=1 SV=1 - [PRDX1_MOUSE]	0	0	0	1.39856e+08	2.93753e+08	4.12214e+08	Prdx1
P52480	Pyruvate kinase PKM OS=Mus musculus GN=Pkm PE=1 SV=4 - [KPYM_MOUSE]	0	0	1.56321e+07	3.24153e+07	6.60823e+07	8.36707e+07	Pkm
Q9JHL1-2	Isoform 2 of Na(+)/H(+) exchange regulatory cofactor NHE-RF2 OS=Mus musculus GN=Slc9a3r2 - [NHRF2_MOUSE]	0	0	0	2.46935e+07	7.12325e+07	9.70083e+07	Slc9a3r2
P62137	Serine/threonine-protein phosphatase PP1-alpha catalytic subunit OS=Mus musculus GN=Ppp1ca PE=1 SV=1 - [PP1A_MOUSE]	0	0	2.35312e+06	8.78169e+07	1.56785e+08	3.22532e+08	Ppp1ca
P63276	40S ribosomal protein S17 OS=Mus musculus GN=Rps17 PE=1 SV=2 - [RS17_MOUSE]	0	0	0	1.73743e+08	1.68026e+08	1.55413e+08	Rps17
Q9R1K9	Centrin-2 OS=Mus musculus GN=Cetn2 PE=1 SV=1 - [CETN2_MOUSE]	0	0	0	5.63389e+06	1.29241e+07	1.47511e+07	Cetn2
Q9DBJ1	Phosphoglycerate mutase 1 OS=Mus musculus GN=Pgam1 PE=1 SV=3 - [PGAM1_MOUSE]	0	0	0	2.79114e+07	3.34788e+07	7.82948e+07	Pgam1
P27659	60S ribosomal protein L3 OS=Mus musculus GN=Rpl3 PE=1 SV=3 - [RL3_MOUSE]	0	0	3.06599e+06	9.36243e+07	2.46869e+08	8.22935e+08	Rpl3
P38647	Stress-70 protein, mitochondrial OS=Mus musculus GN=Hspa9 PE=1 SV=3 - [GRP75_MOUSE]	6.01674e+07	0	2.12957e+07	2.37236e+08	2.73538e+08	3.25831e+08	Hspa9
P68510	14-3-3 protein eta OS=Mus musculus GN=Ywhah PE=1 SV=2 - [1433F_MOUSE]	0	0	719579	1.33522e+08	1.49129e+08	1.98054e+08	Ywhah
P62242	40S ribosomal protein S8 OS=Mus musculus GN=Rps8 PE=1 SV=2 - [RS8_MOUSE]	0	0	1.22221e+06	3.50131e+08	6.84207e+08	399135366	Rps8
P61358	60S ribosomal protein L27 OS=Mus musculus GN=Rpl27 PE=1 SV=2 - [RL27_MOUSE]	0	0	0	3.33799e+08	7.77887e+08	1.01245e+09	Rpl27
P08752	Guanine nucleotide-binding protein G(i) subunit alpha-2 OS=Mus musculus GN=Gnai2 PE=1 SV=5 - [GNAI2_MOUSE]	0	0	77942.3	5.37372e+07	2.14677e+08	3.71124e+08	Gnai2
P62869	Elongin-B OS=Mus musculus GN=Elob PE=1 SV=1 - [ELOB_MOUSE]	0	0	0	1.00188e+07	1.56798e+07	3.82737e+07	Elob
P54823	Probable ATP-dependent RNA helicase DDX6 OS=Mus musculus GN=Ddx6 PE=1 SV=1 - [DDX6_MOUSE]	0	0	0	4.25914e+07	5.71442e+07	7.58519e+07	Ddx6
P62918	60S ribosomal protein L8 OS=Mus musculus GN=Rpl8 PE=1 SV=2 - [RL8_MOUSE]	0	0	0	1.06309e+08	3.48024e+08	8.06563e+08	Rpl8
Q8BKX1	Brain-specific angiogenesis inhibitor 1-associated protein 2 OS=Mus musculus GN=Baiap2 PE=1 SV=2 - [BAIP2_MOUSE]	0	0	0	1.5141e+07	3.72888e+07	7.64963e+07	Baiap2
O88569	Heterogeneous nuclear ribonucleoproteins A2/B1 OS=Mus musculus GN=Hnrnpa2b1 PE=1 SV=2 - [ROA2_MOUSE]	0	0	0	4.97631e+07	4.95485e+07	1.86429e+08	Hnrnpa2b1
O09044	Synaptosomal-associated protein 23 OS=Mus musculus GN=Snap23 PE=1 SV=1 - [SNP23_MOUSE]	0	0	0	1.27992e+07	4.02394e+07	8.52549e+07	Snap23
P61205	ADP-ribosylation factor 3 OS=Mus musculus GN=Arf3 PE=2 SV=2 - [ARF3_MOUSE]	0	0	0	5.66485e+07	113721982	9.17562e+07	Arf3
Q02248	Catenin beta-1 OS=Mus musculus GN=Ctnnb1 PE=1 SV=1 - [CTNB1_MOUSE]	0	0	3.24636e+06	3.08227e+08	4.7621e+08	5.48948e+08	Ctnnb1
Q5SYD0	Unconventional myosin-Id OS=Mus musculus GN=Myo1d PE=1 SV=1 - [MYO1D_MOUSE]	2.73492e+06	0	6.81796e+06	1.42682e+08	3.48354e+08	8.99398e+08	Myo1d
P62281	40S ribosomal protein S11 OS=Mus musculus GN=Rps11 PE=1 SV=3 - [RS11_MOUSE]	0	0	4.26096e+06	1.32952e+08	3.23271e+08	4.58299e+08	Rps11
Q64523	Histone H2A type 2-C OS=Mus musculus GN=Hist2h2ac PE=1 SV=3 - [H2A2C_MOUSE]	0	0	1.82779e+07	4.05476e+07	8.7893e+07	7.54115e+08	Hist2h2ac
P83940	Elongin-C OS=Mus musculus GN=Eloc PE=1 SV=1 - [ELOC_MOUSE]	0	0	0	1.34645e+07	2.03819e+07	2.70754e+07	Eloc
P29391	Ferritin light chain 1 OS=Mus musculus GN=Ftl1 PE=1 SV=2 - [FRIL1_MOUSE]	0	0	0	2.34263e+07	2.97133e+07	5.84107e+07	Ftl1
P97855	Ras GTPase-activating protein-binding protein 1 OS=Mus musculus GN=G3bp1 PE=1 SV=1 - [G3BP1_MOUSE]	8.32177e+06	0	0	1.36389e+08	2.01142e+08	6.55667e+08	G3bp1
P68037	Ubiquitin-conjugating enzyme E2 L3 OS=Mus musculus GN=Ube2l3 PE=1 SV=1 - [UB2L3_MOUSE]	0	0	0	8.41635e+06	7.5106e+06	5.61523e+06	Ube2l3
Q9D8E6	60S ribosomal protein L4 OS=Mus musculus GN=Rpl4 PE=1 SV=3 - [RL4_MOUSE]	0	0	1.23829e+06	2.01803e+08	3.84206e+08	8.15758e+08	Rpl4
P68372	Tubulin beta-4B chain OS=Mus musculus GN=Tubb4b PE=1 SV=1 - [TBB4B_MOUSE]	7.9237e+06	0	5.48403e+06	1.36218e+08	2.93677e+08	3.97555e+08	Tubb4b
Q8BT07	Centrosomal protein of 55 kDa OS=Mus musculus GN=Cep55 PE=1 SV=2 - [CEP55_MOUSE]	0	0	0	7.69028e+07	1.61554e+08	2.43027e+08	Cep55
P17426-2	Isoform B of AP-2 complex subunit alpha-1 OS=Mus musculus GN=Ap2a1 - [AP2A1_MOUSE]	0	0	0	1.42676e+08	2.38828e+08	3.23298e+08	Ap2a1
P98078	Disabled homolog 2 OS=Mus musculus GN=Dab2 PE=1 SV=2 - [DAB2_MOUSE]	0	0	0	2.62867e+08	3.97541e+08	656508516	Dab2
P12970	60S ribosomal protein L7a OS=Mus musculus GN=Rpl7a PE=1 SV=2 - [RL7A_MOUSE]	0	0	961518	2.43815e+08	4.13835e+08	1417681633	Rpl7a
P62983	Ubiquitin-40S ribosomal protein S27a OS=Mus musculus GN=Rps27a PE=1 SV=2 - [RS27A_MOUSE]	2.63144e+07	0	2.88157e+07	7.431e+08	9.03986e+08	9.84604e+07	Rps27a
Q8BFZ3	Beta-actin-like protein 2 OS=Mus musculus GN=Actbl2 PE=1 SV=1 - [ACTBL_MOUSE]	6.60915e+08	0	1.50197e+08	5.10084e+09	1.35386e+10	1.33706e+10	Actbl2
Q9CY58-2	Isoform 2 of Plasminogen activator inhibitor 1 RNA-binding protein OS=Mus musculus GN=Serbp1 - [PAIRB_MOUSE]	0	0	1.04703e+07	1.21356e+08	2.51232e+08	5.69283e+08	Serbp1
P20029	78 kDa glucose-regulated protein OS=Mus musculus GN=Hspa5 PE=1 SV=3 - [GRP78_MOUSE]	61002982	0	1.2201e+07	1.94367e+08	2.00065e+08	4.07027e+08	Hspa5
Q61584-3	Isoform B of Fragile X mental retardation syndrome-related protein 1 OS=Mus musculus GN=Fxr1 - [FXR1_MOUSE]	0	0	377985	9.42974e+07	1.71584e+08	3.7946e+08	Fxr1
P62960	Nuclease-sensitive element-binding protein 1 OS=Mus musculus GN=Ybx1 PE=1 SV=3 - [YBOX1_MOUSE]	1.60925e+07	0	824169	2.91951e+08	6.61339e+08	1.15051e+09	Ybx1
P61161	Actin-related protein 2 OS=Mus musculus GN=Actr2 PE=1 SV=1 - [ARP2_MOUSE]	0	0	2.83653e+06	1.0609e+08	2.85453e+08	556157226	Actr2
P68033	Actin, alpha cardiac muscle 1 OS=Mus musculus GN=Actc1 PE=1 SV=1 - [ACTC_MOUSE]	7.49142e+08	0	1.76314e+08	9.3283e+09	2.02973e+10	1.5005e+10	Actc1
Q9CQ19	Myosin regulatory light polypeptide 9 OS=Mus musculus GN=Myl9 PE=1 SV=3 - [MYL9_MOUSE]	1.44029e+08	0	1.33129e+08	5.01604e+09	8.49815e+09	1.15168e+10	Myl9
P67871	Casein kinase II subunit beta OS=Mus musculus GN=Csnk2b PE=1 SV=1 - [CSK2B_MOUSE]	0	0	0	8.71677e+06	2.37956e+07	3.73172e+07	Csnk2b
P80318	T-complex protein 1 subunit gamma OS=Mus musculus GN=Cct3 PE=1 SV=1 - [TCPG_MOUSE]	0	0	0	2.07961e+07	4.25697e+07	4.93925e+07	Cct3
P14206	40S ribosomal protein SA OS=Mus musculus GN=Rpsa PE=1 SV=4 - [RSSA_MOUSE]	0	0	0	4.7517e+08	8.3268e+08	1.75371e+09	Rpsa
P29341	Polyadenylate-binding protein 1 OS=Mus musculus GN=Pabpc1 PE=1 SV=2 - [PABP1_MOUSE]	0	0	0	1.37462e+08	2.77888e+08	5.68968e+08	Pabpc1
Q9JHL1	Na(+)/H(+) exchange regulatory cofactor NHE-RF2 OS=Mus musculus GN=Slc9a3r2 PE=1 SV=2 - [NHRF2_MOUSE]	0	0	0	2.46935e+07	7.12325e+07	9.76856e+07	Slc9a3r2
P62751	60S ribosomal protein L23a OS=Mus musculus GN=Rpl23a PE=1 SV=1 - [RL23A_MOUSE]	0	0	1.15396e+07	2.9284e+08	5.5831e+08	1.43647e+09	Rpl23a
P51881	ADP/ATP translocase 2 OS=Mus musculus GN=Slc25a5 PE=1 SV=3 - [ADT2_MOUSE]	374193	0	1.16107e+07	1.17045e+08	2.16787e+08	2.04398e+08	Slc25a5
Q61033	Lamina-associated polypeptide 2, isoforms alpha/zeta OS=Mus musculus GN=Tmpo PE=1 SV=4 - [LAP2A_MOUSE]	0	0	743453	8.44752e+07	2.43002e+08	4.50565e+08	Tmpo
Q9D8B3	Charged multivesicular body protein 4b OS=Mus musculus GN=Chmp4b PE=1 SV=2 - [CHM4B_MOUSE]	0	0	0	1.01574e+08	2.07717e+08	3.18781e+08	Chmp4b
P62301	40S ribosomal protein S13 OS=Mus musculus GN=Rps13 PE=1 SV=2 - [RS13_MOUSE]	0	0	3.32538e+06	1.52838e+08	3.61209e+08	7.06163e+08	Rps13
P99024	Tubulin beta-5 chain OS=Mus musculus GN=Tubb5 PE=1 SV=1 - [TBB5_MOUSE]	7.9237e+06	0	5.48403e+06	1.70544e+08	4.62958e+08	3.97555e+08	Tubb5
P84104-2	Isoform Short of Serine/arginine-rich splicing factor 3 OS=Mus musculus GN=Srsf3 - [SRSF3_MOUSE]	0	0	0	6.09854e+07	7.00671e+07	1.265e+08	Srsf3
Q99K01	Pyridoxal-dependent decarboxylase domain-containing protein 1 OS=Mus musculus GN=Pdxdc1 PE=1 SV=2 - [PDXD1_MOUSE]	0	0	0	1.20519e+08	9.43023e+07	9.45207e+07	Pdxdc1
P63325	40S ribosomal protein S10 OS=Mus musculus GN=Rps10 PE=1 SV=1 - [RS10_MOUSE]	0	0	0	1.50338e+08	1.72643e+08	3.3379e+08	Rps10
P62141	Serine/threonine-protein phosphatase PP1-beta catalytic subunit OS=Mus musculus GN=Ppp1cb PE=1 SV=3 - [PP1B_MOUSE]	0	0	2.35312e+06	5.93865e+07	1.20384e+08	2.19217e+08	Ppp1cb
P47911	60S ribosomal protein L6 OS=Mus musculus GN=Rpl6 PE=1 SV=3 - [RL6_MOUSE]	0	0	2.92658e+06	1.82225e+08	4.12715e+08	9.56568e+08	Rpl6
Q99K01-2	Isoform 2 of Pyridoxal-dependent decarboxylase domain-containing protein 1 OS=Mus musculus GN=Pdxdc1 - [PDXD1_MOUSE]	0	0	0	1.54706e+08	9.43023e+07	1.4458e+08	Pdxdc1
P17742	Peptidyl-prolyl cis-trans isomerase A OS=Mus musculus GN=Ppia PE=1 SV=2 - [PPIA_MOUSE]	0	0	967304	1.23991e+08	2.38419e+08	2.88521e+08	Ppia
Q6ZWN5	40S ribosomal protein S9 OS=Mus musculus GN=Rps9 PE=1 SV=3 - [RS9_MOUSE]	0	0	4.22139e+06	1.74244e+08	2.23589e+08	4.80037e+08	Rps9
Q3U0S6	Ras-interacting protein 1 OS=Mus musculus GN=Rasip1 PE=1 SV=3 - [RAIN_MOUSE]	5.78425e+06	0	1.97378e+06	2.22207e+08	5.52577e+08	1.1863e+09	Rasip1
P68373	Tubulin alpha-1C chain OS=Mus musculus GN=Tuba1c PE=1 SV=1 - [TBA1C_MOUSE]	1.42475e+07	0	7.58532e+06	7.93733e+07	4.30719e+08	4.35732e+08	Tuba1c
P63037	DnaJ homolog subfamily A member 1 OS=Mus musculus GN=Dnaja1 PE=1 SV=1 - [DNJA1_MOUSE]	0	0	0	2.99761e+07	4.29401e+07	8.65674e+07	Dnaja1
Q9JKB3	Y-box-binding protein 3 OS=Mus musculus GN=Ybx3 PE=1 SV=2 - [YBOX3_MOUSE]	0	0	0	1.70106e+08	3.20183e+08	7.38905e+08	Ybx3
Q60598	Src substrate cortactin OS=Mus musculus GN=Cttn PE=1 SV=2 - [SRC8_MOUSE]	0	0	0	9.37947e+07	1.71401e+08	2.80692e+08	Cttn
P07356	Annexin A2 OS=Mus musculus GN=Anxa2 PE=1 SV=2 - [ANXA2_MOUSE]	0	0	1.4178e+06	4.46564e+07	1.02693e+08	1.42909e+08	Anxa2
Q9JJI8	60S ribosomal protein L38 OS=Mus musculus GN=Rpl38 PE=1 SV=3 - [RL38_MOUSE]	0	0	0	6.06938e+07	1.06732e+08	1.83884e+08	Rpl38
Q8K371	Angiomotin-like protein 2 OS=Mus musculus GN=Amotl2 PE=1 SV=1 - [AMOL2_MOUSE]	0	0	0	2.74532e+08	2.47666e+08	2.03729e+08	Amotl2
P10126	Elongation factor 1-alpha 1 OS=Mus musculus GN=Eef1a1 PE=1 SV=3 - [EF1A1_MOUSE]	4.55249e+06	0	2.17575e+06	4.16829e+08	7.6224e+08	9.86437e+08	Eef1a1
Q9D1G1	Ras-related protein Rab-1B OS=Mus musculus GN=Rab1b PE=1 SV=1 - [RAB1B_MOUSE]	0	0	345551	6.62533e+07	1.48104e+08	2.12883e+08	Rab1b
P42208	Septin-2 OS=Mus musculus GN=Sept2 PE=1 SV=2 - [SEPT2_MOUSE]	0	0	0	2.1787e+07	4.49814e+07	2.78118e+07	SEPT2
Q9JJ28	Protein flightless-1 homolog OS=Mus musculus GN=Flii PE=1 SV=1 - [FLII_MOUSE]	0	0	0	1.46917e+08	2.78805e+08	3.28871e+08	Flii
Q99104	Unconventional myosin-Va OS=Mus musculus GN=Myo5a PE=1 SV=2 - [MYO5A_MOUSE]	2.73492e+06	0	668290	8.47879e+07	1.88533e+08	5.97157e+08	Myo5a
Q9DBG3	AP-2 complex subunit beta OS=Mus musculus GN=Ap2b1 PE=1 SV=1 - [AP2B1_MOUSE]	0	0	0	2.54402e+08	4.34086e+08	4.49341e+08	Ap2b1
P63323	40S ribosomal protein S12 OS=Mus musculus GN=Rps12 PE=1 SV=2 - [RS12_MOUSE]	0	0	170143	1.40874e+08	3.12134e+08	7.00227e+08	Rps12
Q8K4L3-3	Isoform 2 of Supervillin OS=Mus musculus GN=Svil - [SVIL_MOUSE]	0	0	405841	9.90888e+07	1.70421e+08	2.91896e+08	Svil
P62858	40S ribosomal protein S28 OS=Mus musculus GN=Rps28 PE=1 SV=1 - [RS28_MOUSE]	1.01359e+07	0	9.28395e+06	5.53579e+07	3.53407e+07	2.06417e+07	Rps28
Q4ACU6	SH3 and multiple ankyrin repeat domains protein 3 OS=Mus musculus GN=Shank3 PE=1 SV=3 - [SHAN3_MOUSE]	0	0	0	7.75876e+07	1.9815e+08	3.17721e+08	Shank3
Q80X90	Filamin-B OS=Mus musculus GN=Flnb PE=1 SV=3 - [FLNB_MOUSE]	0	0	1.41592e+06	3.47145e+07	1.0329e+08	1.36136e+08	Flnb
Q99LF4	tRNA-splicing ligase RtcB homolog OS=Mus musculus GN=Rtcb PE=1 SV=1 - [RTCB_MOUSE]	0	0	0	2.39839e+07	5.22135e+07	5.90247e+07	Rtcb
Q8JZQ9	Eukaryotic translation initiation factor 3 subunit B OS=Mus musculus GN=Eif3b PE=1 SV=1 - [EIF3B_MOUSE]	0	0	0	3.70201e+07	6.41385e+07	1.06875e+08	Eif3b
P68134	Actin, alpha skeletal muscle OS=Mus musculus GN=Acta1 PE=1 SV=1 - [ACTS_MOUSE]	7.49142e+08	0	1.50669e+08	9.3283e+09	2.02973e+10	1.5005e+10	Acta1
Q60737	Casein kinase II subunit alpha OS=Mus musculus GN=Csnk2a1 PE=1 SV=2 - [CSK21_MOUSE]	0	0	0	3.06871e+07	3.59244e+07	4.70137e+07	Csnk2a1
P53026	60S ribosomal protein L10a OS=Mus musculus GN=Rpl10a PE=1 SV=3 - [RL10A_MOUSE]	0	0	1.12064e+06	2.19355e+08	4.64749e+08	7.23769e+08	Rpl10a
Q9CZM2	60S ribosomal protein L15 OS=Mus musculus GN=Rpl15 PE=2 SV=4 - [RL15_MOUSE]	0	0	0	1.41018e+08	2.35598e+08	6.11193e+08	Rpl15
Q9JMH9	Unconventional myosin-XVIIIa OS=Mus musculus GN=Myo18a PE=1 SV=2 - [MY18A_MOUSE]	0	0	0	6.61342e+07	1.36447e+08	1.94617e+08	Myo18a
Q04736	Tyrosine-protein kinase Yes OS=Mus musculus GN=Yes1 PE=1 SV=3 - [YES_MOUSE]	0	0	211420	2.14971e+07	6.37662e+07	7.66358e+07	Yes1
P60867	40S ribosomal protein S20 OS=Mus musculus GN=Rps20 PE=1 SV=1 - [RS20_MOUSE]	0	0	1.652e+06	4.10558e+08	8.72427e+08	1.51124e+09	Rps20
Q3UZ39	Leucine-rich repeat flightless-interacting protein 1 OS=Mus musculus GN=Lrrfip1 PE=1 SV=2 - [LRRF1_MOUSE]	0	0	0	2.78706e+07	7.63132e+07	9.60509e+07	Lrrfip1
P62843	40S ribosomal protein S15 OS=Mus musculus GN=Rps15 PE=1 SV=2 - [RS15_MOUSE]	0	0	1.27923e+06	2.1022e+08	3.95056e+08	1.29174e+09	Rps15
Q8BP67	60S ribosomal protein L24 OS=Mus musculus GN=Rpl24 PE=1 SV=2 - [RL24_MOUSE]	0	0	0	1.45014e+08	3.72198e+08	2.63563e+08	Rpl24
O55142	60S ribosomal protein L35a OS=Mus musculus GN=Rpl35a PE=1 SV=2 - [RL35A_MOUSE]	0	0	6.17808e+06	1.55354e+08	1.96724e+08	3.43922e+08	Rpl35a
Q9Z0F4	Calcium and integrin-binding protein 1 OS=Mus musculus GN=Cib1 PE=1 SV=3 - [CIB1_MOUSE]	0	0	0	7.58527e+06	1.55916e+07	2.09571e+07	Cib1
Q64331	Unconventional myosin-VI OS=Mus musculus GN=Myo6 PE=1 SV=1 - [MYO6_MOUSE]	0	0	3.05317e+06	3.37195e+08	4.5747e+08	5.46461e+08	Myo6
Q61584-7	Isoform G of Fragile X mental retardation syndrome-related protein 1 OS=Mus musculus GN=Fxr1 - [FXR1_MOUSE]	0	0	377985	8.81614e+07	1.71584e+08	3.68865e+08	Fxr1
P84084	ADP-ribosylation factor 5 OS=Mus musculus GN=Arf5 PE=1 SV=2 - [ARF5_MOUSE]	0	0	0	2.53886e+07	3.69271e+07	5.1112e+07	Arf5
Q99KW3-1	Isoform 1 of TRIO and F-actin-binding protein OS=Mus musculus GN=Triobp - [TARA_MOUSE]	0	0	0	2.69315e+07	5.1693e+07	6.08481e+07	Triobp
P25444	40S ribosomal protein S2 OS=Mus musculus GN=Rps2 PE=1 SV=3 - [RS2_MOUSE]	0	0	8.20365e+06	1.94086e+08	4.58901e+08	1.30345e+09	Rps2
Q9JIW9	Ras-related protein Ral-B OS=Mus musculus GN=Ralb PE=1 SV=1 - [RALB_MOUSE]	0	0	0	1.52714e+07	3.69759e+07	7.53198e+07	Ralb
P11499	Heat shock protein HSP 90-beta OS=Mus musculus GN=Hsp90ab1 PE=1 SV=3 - [HS90B_MOUSE]	0	0	1.20546e+07	1.59659e+08	3.71816e+08	5.2428e+08	Hsp90ab1
P62821	Ras-related protein Rab-1A OS=Mus musculus GN=Rab1A PE=1 SV=3 - [RAB1A_MOUSE]	0	0	345551	6.62533e+07	1.48104e+08	2.12883e+08	Rab1A
P09528	Ferritin heavy chain OS=Mus musculus GN=Fth1 PE=1 SV=2 - [FRIH_MOUSE]	0	0	0	2.73797e+07	3.92842e+07	7.2217e+07	Fth1
P68368	Tubulin alpha-4A chain OS=Mus musculus GN=Tuba4a PE=1 SV=1 - [TBA4A_MOUSE]	1.42475e+07	0	1.19897e+06	7.93733e+07	3.12536e+08	2.37504e+08	Tuba4a
Q61599	Rho GDP-dissociation inhibitor 2 OS=Mus musculus GN=Arhgdib PE=1 SV=3 - [GDIR2_MOUSE]	0	0	0	1.43827e+07	1.4304e+07	2.18967e+07	Arhgdib
Q9CQR2	40S ribosomal protein S21 OS=Mus musculus GN=Rps21 PE=1 SV=1 - [RS21_MOUSE]	0	0	0	8.19654e+07	1.34833e+08	2.98493e+08	Rps21
P19253	60S ribosomal protein L13a OS=Mus musculus GN=Rpl13a PE=1 SV=4 - [RL13A_MOUSE]	0	0	0	1.6111e+08	2.25319e+08	7.32334e+08	Rpl13a
Q9WUM4	Coronin-1C OS=Mus musculus GN=Coro1c PE=1 SV=2 - [COR1C_MOUSE]	0	0	1.50242e+06	109727172	1.43971e+08	1.48866e+08	Coro1c
P80317	T-complex protein 1 subunit zeta OS=Mus musculus GN=Cct6a PE=1 SV=3 - [TCPZ_MOUSE]	0	0	0	3.23233e+07	5.69675e+07	4.65629e+07	Cct6a
Q5FWH6	Rho guanine nucleotide exchange factor 15 OS=Mus musculus GN=Arhgef15 PE=1 SV=1 - [ARHGF_MOUSE]	0	0	742930	4.48864e+07	1.08462e+08	1.93725e+08	Arhgef15
P99029-2	Isoform Cytoplasmic+peroxisomal of Peroxiredoxin-5, mitochondrial OS=Mus musculus GN=Prdx5 - [PRDX5_MOUSE]	0	0	0	2.64925e+06	1.17956e+07	1.53536e+07	Prdx5
Q8BMK4	Cytoskeleton-associated protein 4 OS=Mus musculus GN=Ckap4 PE=1 SV=2 - [CKAP4_MOUSE]	0	0	0	3.90364e+07	8.58101e+07	1.94664e+08	Ckap4
Q4ACU6-10	Isoform 9 of SH3 and multiple ankyrin repeat domains protein 3 OS=Mus musculus GN=Shank3 - [SHAN3_MOUSE]	0	0	0	6.44003e+07	1.81625e+08	2.81766e+08	Shank3
Q922F4	Tubulin beta-6 chain OS=Mus musculus GN=Tubb6 PE=1 SV=1 - [TBB6_MOUSE]	0	0	4.32851e+06	2.25589e+07	9.62474e+07	1.46973e+08	Tubb6
Q7TPV4	Myb-binding protein 1A OS=Mus musculus GN=Mybbp1a PE=1 SV=2 - [MBB1A_MOUSE]	0	0	801405	5.72714e+07	1.47157e+08	2.76328e+08	Mybbp1a
P09411	Phosphoglycerate kinase 1 OS=Mus musculus GN=Pgk1 PE=1 SV=4 - [PGK1_MOUSE]	0	0	4.67638e+06	3.78718e+07	9.6684e+07	1.49174e+08	Pgk1
O09167	60S ribosomal protein L21 OS=Mus musculus GN=Rpl21 PE=1 SV=3 - [RL21_MOUSE]	0	0	456061	1.19319e+08	2.58906e+08	2.63774e+07	Rpl21
Q02257	Junction plakoglobin OS=Mus musculus GN=Jup PE=1 SV=3 - [PLAK_MOUSE]	0	0	6.0115e+06	7.84126e+07	8.06478e+07	6.16487e+07	Jup
Q8BX10	Serine/threonine-protein phosphatase PGAM5, mitochondrial OS=Mus musculus GN=Pgam5 PE=1 SV=1 - [PGAM5_MOUSE]	0	0	0	1.26923e+07	3.44582e+07	5.26731e+07	Pgam5
Q63918	Serum deprivation-response protein OS=Mus musculus GN=Sdpr PE=1 SV=3 - [SDPR_MOUSE]	0	0	0	1.51878e+07	3.89898e+07	3.27525e+07	Sdpr
Q8BX10-2	Isoform 2 of Serine/threonine-protein phosphatase PGAM5, mitochondrial OS=Mus musculus GN=Pgam5 - [PGAM5_MOUSE]	0	0	0	1.26923e+07	3.44582e+07	5.26731e+07	Pgam5
Q99PL5	Ribosome-binding protein 1 OS=Mus musculus GN=Rrbp1 PE=1 SV=2 - [RRBP1_MOUSE]	0	0	783508	3.90859e+07	7.19905e+07	1.69655e+08	Rrbp1
Q6PDM2	Serine/arginine-rich splicing factor 1 OS=Mus musculus GN=Srsf1 PE=1 SV=3 - [SRSF1_MOUSE]	0	0	0	5.57314e+07	1.0082e+08	1.99093e+08	Srsf1
Q9CQ69	Cytochrome b-c1 complex subunit 8 OS=Mus musculus GN=Uqcrq PE=1 SV=3 - [QCR8_MOUSE]	0	0	0	1.86525e+07	2.82317e+07	7.01612e+07	Uqcrq
Q64152	Transcription factor BTF3 OS=Mus musculus GN=Btf3 PE=1 SV=3 - [BTF3_MOUSE]	0	0	0	4.68379e+06	2.48844e+07	7.61685e+07	Btf3
Q9R0P3	S-formylglutathione hydrolase OS=Mus musculus GN=Esd PE=1 SV=1 - [ESTD_MOUSE]	0	0	0	6.32886e+06	2.11497e+07	3.22986e+07	Esd
Q01853	Transitional endoplasmic reticulum ATPase OS=Mus musculus GN=Vcp PE=1 SV=4 - [TERA_MOUSE]	0	0	9.01128e+06	2.35449e+07	4.09301e+07	7.54906e+07	Vcp
Q9JJL8	Serine--tRNA ligase, mitochondrial OS=Mus musculus GN=Sars2 PE=1 SV=2 - [SYSM_MOUSE]	0	0	0	8.53714e+07	1.16425e+08	6.4573e+07	Sars2
P06151	L-lactate dehydrogenase A chain OS=Mus musculus GN=Ldha PE=1 SV=3 - [LDHA_MOUSE]	0	0	1.62093e+06	1.657e+07	2.22405e+07	3.30189e+07	Ldha
Q7TSJ2-3	Isoform 3 of Microtubule-associated protein 6 OS=Mus musculus GN=Map6 - [MAP6_MOUSE]	0	0	0	4.32297e+06	1.32839e+07	16892690	Map6
Q9ERG0	LIM domain and actin-binding protein 1 OS=Mus musculus GN=Lima1 PE=1 SV=3 - [LIMA1_MOUSE]	0	0	2.20865e+06	5.85531e+07	1.73515e+08	3.0727e+08	Lima1
Q7TMM9	Tubulin beta-2A chain OS=Mus musculus GN=Tubb2a PE=1 SV=1 - [TBB2A_MOUSE]	7.9237e+06	0	5.48403e+06	1.25858e+08	3.91795e+08	3.97555e+08	Tubb2a
O54724	Polymerase I and transcript release factor OS=Mus musculus GN=Ptrf PE=1 SV=1 - [PTRF_MOUSE]	0	0	0	9.9979e+07	2.08928e+08	4.35373e+08	Ptrf
P62880	Guanine nucleotide-binding protein G(I)/G(S)/G(T) subunit beta-2 OS=Mus musculus GN=Gnb2 PE=1 SV=3 - [GBB2_MOUSE]	0	0	2.23763e+06	8.15078e+07	1.01926e+08	1.45831e+08	Gnb2
O54931-2	Isoform 2 of A-kinase anchor protein 2 OS=Mus musculus GN=Akap2 - [AKAP2_MOUSE]	0	0	0	7.48272e+07	1.79387e+08	2.69495e+08	Akap2
P05064	Fructose-bisphosphate aldolase A OS=Mus musculus GN=Aldoa PE=1 SV=2 - [ALDOA_MOUSE]	0	0	3.10952e+06	1.47858e+07	4.46679e+07	6.22077e+07	Aldoa
Q8K4L3	Supervillin OS=Mus musculus GN=Svil PE=1 SV=1 - [SVIL_MOUSE]	0	0	405841	9.90888e+07	1.70421e+08	2.91896e+08	Svil
Q9JKF1	Ras GTPase-activating-like protein IQGAP1 OS=Mus musculus GN=Iqgap1 PE=1 SV=2 - [IQGA1_MOUSE]	0	0	0	3.86529e+07	1.03512e+08	1.00858e+08	Iqgap1
Q8K0D0	Cyclin-dependent kinase 17 OS=Mus musculus GN=Cdk17 PE=1 SV=2 - [CDK17_MOUSE]	0	0	0	2.18881e+07	5.10704e+07	7.4258e+07	Cdk17
P70372	ELAV-like protein 1 OS=Mus musculus GN=Elavl1 PE=1 SV=2 - [ELAV1_MOUSE]	0	0	0	2.75705e+07	3.5168e+07	7.06194e+07	Elavl1
F8VQB6	Unconventional myosin-X OS=Mus musculus GN=Myo10 PE=1 SV=1 - [MYO10_MOUSE]	0	0	958917	7.24148e+07	1.53525e+08	3.56993e+08	Myo10
Q91YR1	Twinfilin-1 OS=Mus musculus GN=Twf1 PE=1 SV=2 - [TWF1_MOUSE]	0	0	0	2.73442e+07	5.63154e+07	5.27135e+07	Twf1
P58774-2	Isoform 2 of Tropomyosin beta chain OS=Mus musculus GN=Tpm2 - [TPM2_MOUSE]	0	0	1.20771e+07	1.53344e+09	2.6765e+09	4.03484e+09	Tpm2
P17427	AP-2 complex subunit alpha-2 OS=Mus musculus GN=Ap2a2 PE=1 SV=2 - [AP2A2_MOUSE]	0	0	0	8.72217e+07	1.46807e+08	1.52069e+08	Ap2a2
Q61553	Fascin OS=Mus musculus GN=Fscn1 PE=1 SV=4 - [FSCN1_MOUSE]	0	0	0	2.97992e+07	1.00931e+08	1.23324e+08	Fscn1
Q8VD75	Huntingtin-interacting protein 1 OS=Mus musculus GN=Hip1 PE=1 SV=2 - [HIP1_MOUSE]	0	0	0	9.58762e+07	1.23324e+08	1.73925e+08	Hip1
Q9CY58	Plasminogen activator inhibitor 1 RNA-binding protein OS=Mus musculus GN=Serbp1 PE=1 SV=2 - [PAIRB_MOUSE]	0	0	1.04703e+07	1.21356e+08	2.63249e+08	5.69283e+08	Serbp1
Q62036	Centrosomal protein of 131 kDa OS=Mus musculus GN=Cep131 PE=1 SV=2 - [CP131_MOUSE]	0	0	0	2.51555e+07	3.65428e+07	4.79307e+07	Cep131
Q8CFI0-3	Isoform 3 of E3 ubiquitin-protein ligase NEDD4-like OS=Mus musculus GN=Nedd4l - [NED4L_MOUSE]	0	0	0	3.14627e+07	6.1504e+07	8.33462e+07	Nedd4l
Q9D0E1-2	Isoform 2 of Heterogeneous nuclear ribonucleoprotein M OS=Mus musculus GN=Hnrnpm - [HNRPM_MOUSE]	0	0	2.75264e+06	3.20179e+07	7.25236e+07	8.88419e+07	Hnrnpm
P84096	Rho-related GTP-binding protein RhoG OS=Mus musculus GN=Rhog PE=1 SV=1 - [RHOG_MOUSE]	0	0	0	1.24559e+07	3.7934e+07	2.48037e+07	Rhog
Q62419	Endophilin-A2 OS=Mus musculus GN=Sh3gl1 PE=1 SV=1 - [SH3G1_MOUSE]	0	0	0	1.29191e+07	3.72935e+07	5.37378e+07	Sh3gl1
O08583	THO complex subunit 4 OS=Mus musculus GN=Alyref PE=1 SV=3 - [THOC4_MOUSE]	0	0	1.66494e+06	2.36564e+07	5.81433e+07	7.7967e+07	Alyref
Q9DAS9	Guanine nucleotide-binding protein G(I)/G(S)/G(O) subunit gamma-12 OS=Mus musculus GN=Gng12 PE=1 SV=3 - [GBG12_MOUSE]	0	0	0	1.86822e+07	2.39677e+07	4.15203e+07	Gng12
P47962	60S ribosomal protein L5 OS=Mus musculus GN=Rpl5 PE=1 SV=3 - [RL5_MOUSE]	0	0	7.55105e+06	2.49884e+08	5.10258e+08	1.05183e+09	Rpl5
O35887	Calumenin OS=Mus musculus GN=Calu PE=1 SV=1 - [CALU_MOUSE]	0	0	270810	1.60964e+07	1.34798e+07	3.11248e+07	Calu
P48962	ADP/ATP translocase 1 OS=Mus musculus GN=Slc25a4 PE=1 SV=4 - [ADT1_MOUSE]	374193	0	1.16107e+07	4.64691e+07	8.72266e+07	9.79555e+07	Slc25a4
P62900	60S ribosomal protein L31 OS=Mus musculus GN=Rpl31 PE=1 SV=1 - [RL31_MOUSE]	0	0	0	2.84497e+08	2.45898e+08	2.06173e+08	Rpl31
P47963	60S ribosomal protein L13 OS=Mus musculus GN=Rpl13 PE=1 SV=3 - [RL13_MOUSE]	0	0	382842	1.66981e+08	3.23278e+08	9.82198e+08	Rpl13
Q9CYL5	Golgi-associated plant pathogenesis-related protein 1 OS=Mus musculus GN=Glipr2 PE=1 SV=3 - [GAPR1_MOUSE]	0	0	0	1.35722e+07	7.17752e+06	7.03734e+07	Glipr2
Q9D7S7-2	Isoform 2 of 60S ribosomal protein L22-like 1 OS=Mus musculus GN=Rpl22l1 - [RL22L_MOUSE]	0	0	3.9087e+06	1.33961e+08	1.93807e+08	5.86556e+08	Rpl22l1
P70333	Heterogeneous nuclear ribonucleoprotein H2 OS=Mus musculus GN=Hnrnph2 PE=1 SV=1 - [HNRH2_MOUSE]	0	0	0	3.74202e+07	1.03427e+08	1.34881e+08	Hnrnph2
Q9QYB5-2	Isoform 1 of Gamma-adducin OS=Mus musculus GN=Add3 - [ADDG_MOUSE]	0	0	0	4.89369e+07	8.61389e+07	8.71473e+07	Add3
P80315	T-complex protein 1 subunit delta OS=Mus musculus GN=Cct4 PE=1 SV=3 - [TCPD_MOUSE]	0	0	0	2.24481e+07	4.47932e+07	34448941	Cct4
P16045	Galectin-1 OS=Mus musculus GN=Lgals1 PE=1 SV=3 - [LEG1_MOUSE]	0	0	0	2.19635e+07	1.14423e+08	1.58458e+08	Lgals1
Q6ZWX6	Eukaryotic translation initiation factor 2 subunit 1 OS=Mus musculus GN=Eif2s1 PE=1 SV=3 - [IF2A_MOUSE]	0	0	0	2.25702e+07	1.51498e+07	5.96856e+07	Eif2s1
Q8BTM8	Filamin-A OS=Mus musculus GN=Flna PE=1 SV=5 - [FLNA_MOUSE]	0	0	6.53376e+06	4.69915e+07	1.08862e+08	1.78769e+08	Flna
Q8VHX6-2	Isoform 2 of Filamin-C OS=Mus musculus GN=Flnc - [FLNC_MOUSE]	0	0	0	3.76892e+07	8.1049e+07	1.16389e+08	Flnc
O35658	Complement component 1 Q subcomponent-binding protein, mitochondrial OS=Mus musculus GN=C1qbp PE=1 SV=1 - [C1QBP_MOUSE]	0	0	1.83e+07	1.08068e+07	8.23212e+07	1.53799e+08	C1qbp
Q91VN6	Probable ATP-dependent RNA helicase DDX41 OS=Mus musculus GN=Ddx41 PE=1 SV=2 - [DDX41_MOUSE]	0	0	0	1.93223e+07	3.78001e+07	1.11339e+08	Ddx41
Q6ZQ58	La-related protein 1 OS=Mus musculus GN=Larp1 PE=1 SV=3 - [LARP1_MOUSE]	0	0	0	1.9934e+07	3.44064e+07	1.04344e+08	Larp1
O88342	WD repeat-containing protein 1 OS=Mus musculus GN=Wdr1 PE=1 SV=3 - [WDR1_MOUSE]	0	0	0	3.8213e+07	8.77632e+07	1.53324e+08	Wdr1
Q9JKK1	Syntaxin-6 OS=Mus musculus GN=Stx6 PE=1 SV=1 - [STX6_MOUSE]	0	0	0	5.03472e+06	5.48715e+06	1.00012e+07	Stx6
P09405	Nucleolin OS=Mus musculus GN=Ncl PE=1 SV=2 - [NUCL_MOUSE]	0	0	1.47735e+06	9.34945e+07	1.38238e+08	4.54902e+08	Ncl
P32883-2	Isoform 2B of GTPase KRas OS=Mus musculus GN=Kras - [RASK_MOUSE]	0	0	0	5.66124e+06	2.50719e+07	3.62099e+07	Kras
Q9WV32	Actin-related protein 2/3 complex subunit 1B OS=Mus musculus GN=Arpc1b PE=1 SV=4 - [ARC1B_MOUSE]	0	0	0	1.71081e+08	3.29896e+08	4.93787e+08	Arpc1b
Q8BJL1	F-box only protein 30 OS=Mus musculus GN=Fbxo30 PE=1 SV=2 - [FBX30_MOUSE]	0	0	0	7.76241e+07	6.96921e+07	7.2971e+07	Fbxo30
P17751	Triosephosphate isomerase OS=Mus musculus GN=Tpi1 PE=1 SV=4 - [TPIS_MOUSE]	0	0	0	4.24421e+07	1.08719e+08	9.98336e+07	Tpi1
Q61029	Lamina-associated polypeptide 2, isoforms beta/delta/epsilon/gamma OS=Mus musculus GN=Tmpo PE=1 SV=4 - [LAP2B_MOUSE]	0	0	972279	3.71393e+07	2.43002e+08	4.50565e+08	Tmpo
P08556	GTPase NRas OS=Mus musculus GN=Nras PE=1 SV=1 - [RASN_MOUSE]	0	0	0	5.96353e+06	1.78131e+07	2.23894e+07	Nras
Q6PCP5-2	Isoform 2 of Mitochondrial fission factor OS=Mus musculus GN=Mff - [MFF_MOUSE]	0	0	0	1.15158e+07	3.57072e+07	5.10395e+07	Mff
Q61029-3	Isoform Epsilon of Lamina-associated polypeptide 2, isoforms beta/delta/epsilon/gamma OS=Mus musculus GN=Tmpo - [LAP2B_MOUSE]	0	0	972279	3.71393e+07	2.43002e+08	4.50565e+08	Tmpo
P62071	Ras-related protein R-Ras2 OS=Mus musculus GN=Rras2 PE=1 SV=1 - [RRAS2_MOUSE]	0	0	0	77040228	1.67359e+08	2.17363e+08	Rras2
Q6PCP5-3	Isoform 3 of Mitochondrial fission factor OS=Mus musculus GN=Mff - [MFF_MOUSE]	0	0	0	1.15158e+07	2.78776e+07	5.10395e+07	Mff
P50580-2	Isoform 2 of Proliferation-associated protein 2G4 OS=Mus musculus GN=Pa2g4 - [PA2G4_MOUSE]	0	0	0	1.66289e+07	9.16934e+07	2.35603e+08	Pa2g4
Q9QZD9	Eukaryotic translation initiation factor 3 subunit I OS=Mus musculus GN=Eif3i PE=1 SV=1 - [EIF3I_MOUSE]	0	0	0	3.21978e+07	5.74127e+07	6.13349e+07	Eif3i
P80314	T-complex protein 1 subunit beta OS=Mus musculus GN=Cct2 PE=1 SV=4 - [TCPB_MOUSE]	0	0	0	2.4217e+07	4.27307e+07	6.02161e+07	Cct2
P48678	Prelamin-A/C OS=Mus musculus GN=Lmna PE=1 SV=2 - [LMNA_MOUSE]	0	0	0	6.76099e+06	9.53626e+06	4.18515e+07	Lmna
Q9WVC3	Caveolin-2 OS=Mus musculus GN=Cav2 PE=1 SV=1 - [CAV2_MOUSE]	0	0	0	1.3013e+07	5.74926e+06	2.3619e+08	Cav2
P62717	60S ribosomal protein L18a OS=Mus musculus GN=Rpl18a PE=1 SV=1 - [RL18A_MOUSE]	0	0	0	1.12964e+08	2.77652e+08	6.53696e+08	Rpl18a
Q91V41	Ras-related protein Rab-14 OS=Mus musculus GN=Rab14 PE=1 SV=3 - [RAB14_MOUSE]	0	0	345551	1.02669e+08	8.9418e+07	1.24507e+08	Rab14
Q61656	Probable ATP-dependent RNA helicase DDX5 OS=Mus musculus GN=Ddx5 PE=1 SV=2 - [DDX5_MOUSE]	0	0	0	1.63798e+08	3.09101e+08	4.59223e+08	Ddx5
Q08509	Epidermal growth factor receptor kinase substrate 8 OS=Mus musculus GN=Eps8 PE=1 SV=2 - [EPS8_MOUSE]	0	0	0	5.86309e+07	1.22915e+08	2.26485e+08	Eps8
Q9Z1Q5	Chloride intracellular channel protein 1 OS=Mus musculus GN=Clic1 PE=1 SV=3 - [CLIC1_MOUSE]	0	0	0	7.14545e+07	1.47096e+08	1.63894e+08	Clic1
Q9DBR7	Protein phosphatase 1 regulatory subunit 12A OS=Mus musculus GN=Ppp1r12a PE=1 SV=2 - [MYPT1_MOUSE]	0	0	0	7.2177e+07	1.21869e+08	1.76169e+08	Ppp1r12a
Q9CYR0	Single-stranded DNA-binding protein, mitochondrial OS=Mus musculus GN=Ssbp1 PE=1 SV=1 - [SSBP_MOUSE]	0	0	930859	6.49187e+06	1.03582e+07	1.50362e+07	Ssbp1
Q9WUD1	STIP1 homology and U box-containing protein 1 OS=Mus musculus GN=Stub1 PE=1 SV=1 - [CHIP_MOUSE]	0	0	0	1.33808e+07	2.39217e+07	3.36861e+07	Stub1
Q61194	Phosphatidylinositol 4-phosphate 3-kinase C2 domain-containing subunit alpha OS=Mus musculus GN=Pik3c2a PE=1 SV=2 - [P3C2A_MOUSE]	0	0	0	1.32477e+08	2.15168e+08	2.1745e+08	Pik3c2a
Q9WUK4	Replication factor C subunit 2 OS=Mus musculus GN=Rfc2 PE=1 SV=1 - [RFC2_MOUSE]	0	0	0	1.23326e+07	2.69265e+07	7.82764e+07	Rfc2
P70460	Vasodilator-stimulated phosphoprotein OS=Mus musculus GN=Vasp PE=1 SV=4 - [VASP_MOUSE]	0	0	0	2.33824e+07	4.61438e+07	5.1603e+07	Vasp
P35980	60S ribosomal protein L18 OS=Mus musculus GN=Rpl18 PE=1 SV=3 - [RL18_MOUSE]	0	0	950911	1.39514e+08	2.4706e+08	4.87209e+08	Rpl18
Q6R891	Neurabin-2 OS=Mus musculus GN=Ppp1r9b PE=1 SV=1 - [NEB2_MOUSE]	0	0	0	2.38421e+07	5.63899e+07	4.79062e+07	Ppp1r9b
Q8BGS2	BolA-like protein 2 OS=Mus musculus GN=Bola2 PE=1 SV=1 - [BOLA2_MOUSE]	0	0	0	8.01309e+06	14727588	1.71262e+07	Bola2
Q61699-2	Isoform HSP105-beta of Heat shock protein 105 kDa OS=Mus musculus GN=Hsph1 - [HS105_MOUSE]	0	0	0	2.28119e+07	4.28664e+07	6.08879e+07	Hsph1
P51150	Ras-related protein Rab-7a OS=Mus musculus GN=Rab7a PE=1 SV=2 - [RAB7A_MOUSE]	0	0	0	1.68608e+07	2.57349e+07	4.07929e+07	Rab7a
Q9D1C8	Vacuolar protein sorting-associated protein 28 homolog OS=Mus musculus GN=Vps28 PE=1 SV=1 - [VPS28_MOUSE]	0	0	0	9.55022e+06	1.69289e+07	2.45739e+07	Vps28
Q6AW69-5	Isoform 5 of Cingulin-like protein 1 OS=Mus musculus GN=Cgnl1 - [CGNL1_MOUSE]	0	0	0	1.23251e+07	2.22506e+07	4.43576e+07	Cgnl1
P0C0S6	Histone H2A.Z OS=Mus musculus GN=H2afz PE=1 SV=2 - [H2AZ_MOUSE]	0	0	1.34899e+07	3.58039e+07	1.24609e+08	7.27759e+08	H2afz
Q61598	Rab GDP dissociation inhibitor beta OS=Mus musculus GN=Gdi2 PE=1 SV=1 - [GDIB_MOUSE]	0	0	0	1.07142e+07	1.67444e+07	2.72227e+07	Gdi2
O08709	Peroxiredoxin-6 OS=Mus musculus GN=Prdx6 PE=1 SV=3 - [PRDX6_MOUSE]	0	0	0	5.74576e+06	8.95822e+06	8.5222e+06	Prdx6
Q921U8-2	Isoform L2 of Smoothelin OS=Mus musculus GN=Smtn - [SMTN_MOUSE]	0	0	0	1.8172e+07	1.58813e+07	2.6807e+07	Smtn
P11440	Cyclin-dependent kinase 1 OS=Mus musculus GN=Cdk1 PE=1 SV=3 - [CDK1_MOUSE]	0	0	0	1.44688e+07	3.14996e+07	4.25111e+07	Cdk1
P97461	40S ribosomal protein S5 OS=Mus musculus GN=Rps5 PE=1 SV=3 - [RS5_MOUSE]	0	0	0	5.88961e+07	1.99616e+08	2.28913e+08	Rps5
Q91WK2	Eukaryotic translation initiation factor 3 subunit H OS=Mus musculus GN=Eif3h PE=1 SV=1 - [EIF3H_MOUSE]	0	0	0	1.75452e+07	1.30381e+07	4.70456e+07	Eif3h
P11031	Activated RNA polymerase II transcriptional coactivator p15 OS=Mus musculus GN=Sub1 PE=1 SV=3 - [TCP4_MOUSE]	0	0	745467	8.2762e+06	3.91932e+07	1.3628e+08	Sub1
O88746	Target of Myb protein 1 OS=Mus musculus GN=Tom1 PE=1 SV=1 - [TOM1_MOUSE]	0	0	0	6.81812e+06	9.10286e+06	2.58139e+07	Tom1
Q99JP6	Homer protein homolog 3 OS=Mus musculus GN=Homer3 PE=1 SV=2 - [HOME3_MOUSE]	0	0	0	8.43349e+06	2.79312e+07	3.14779e+07	Homer3
P61979-3	Isoform 3 of Heterogeneous nuclear ribonucleoprotein K OS=Mus musculus GN=Hnrnpk - [HNRPK_MOUSE]	0	0	5.49306e+06	7.49402e+07	1.38309e+08	1.47833e+08	Hnrnpk
O88952	Protein lin-7 homolog C OS=Mus musculus GN=Lin7c PE=1 SV=2 - [LIN7C_MOUSE]	0	0	0	1.21851e+07	1.14794e+07	2.67062e+07	Lin7c
P63094	Guanine nucleotide-binding protein G(s) subunit alpha isoforms short OS=Mus musculus GN=Gnas PE=1 SV=1 - [GNAS2_MOUSE]	0	0	98069.8	4.35887e+07	1.46023e+08	1.32677e+08	Gnas
O35737	Heterogeneous nuclear ribonucleoprotein H OS=Mus musculus GN=Hnrnph1 PE=1 SV=3 - [HNRH1_MOUSE]	0	0	0	6.18862e+07	1.03427e+08	1.34881e+08	Hnrnph1
P46062	Signal-induced proliferation-associated protein 1 OS=Mus musculus GN=Sipa1 PE=1 SV=2 - [SIPA1_MOUSE]	0	0	0	9.3305e+07	2.10061e+08	2.00103e+08	Sipa1
Q03141-2	Isoform 2 of MAP/microtubule affinity-regulating kinase 3 OS=Mus musculus GN=Mark3 - [MARK3_MOUSE]	0	0	0	7.83013e+06	1.99897e+07	3.41452e+07	Mark3
Q8BFR5	Elongation factor Tu, mitochondrial OS=Mus musculus GN=Tufm PE=1 SV=1 - [EFTU_MOUSE]	0	0	0	1.44495e+07	4.08698e+07	3.93999e+07	Tufm
Q80WJ7	Protein LYRIC OS=Mus musculus GN=Mtdh PE=1 SV=1 - [LYRIC_MOUSE]	0	0	0	1.88027e+07	2.86876e+07	5.75271e+07	Mtdh
Q9CQH7	Transcription factor BTF3 homolog 4 OS=Mus musculus GN=Btf3l4 PE=1 SV=1 - [BT3L4_MOUSE]	0	0	0	8.98138e+06	5.63414e+06	2.24975e+07	Btf3l4
Q9R0L6	Pericentriolar material 1 protein OS=Mus musculus GN=Pcm1 PE=1 SV=2 - [PCM1_MOUSE]	0	0	0	3.80424e+07	5.68384e+07	7.72873e+07	Pcm1
Q9WTM5	RuvB-like 2 OS=Mus musculus GN=Ruvbl2 PE=1 SV=3 - [RUVB2_MOUSE]	0	0	7.09047e+06	5.66826e+06	1.56044e+07	1.19493e+07	Ruvbl2
Q9ESZ8-5	Isoform 5 of General transcription factor II-I OS=Mus musculus GN=Gtf2i - [GTF2I_MOUSE]	0	0	0	2.46909e+07	4.67068e+07	5.95695e+07	Gtf2i
Q8QZY1	Eukaryotic translation initiation factor 3 subunit L OS=Mus musculus GN=Eif3l PE=1 SV=1 - [EIF3L_MOUSE]	0	0	0	1.67841e+07	4.14364e+07	7.16218e+07	Eif3l
Q6ZWV7	60S ribosomal protein L35 OS=Mus musculus GN=Rpl35 PE=1 SV=1 - [RL35_MOUSE]	0	0	0	1.50512e+08	3.06875e+08	3.14362e+08	Rpl35
P23116	Eukaryotic translation initiation factor 3 subunit A OS=Mus musculus GN=Eif3a PE=1 SV=5 - [EIF3A_MOUSE]	0	0	0	3.22061e+07	9.43883e+07	1.02461e+08	Eif3a
Q9JLQ0	CD2-associated protein OS=Mus musculus GN=Cd2ap PE=1 SV=3 - [CD2AP_MOUSE]	0	0	0	9.05168e+06	2.50786e+07	3.5285e+07	Cd2ap
Q922Y1	UBX domain-containing protein 1 OS=Mus musculus GN=Ubxn1 PE=1 SV=1 - [UBXN1_MOUSE]	0	0	0	6.03805e+06	5.52332e+06	1.90598e+07	Ubxn1
Q8BL97-3	Isoform 3 of Serine/arginine-rich splicing factor 7 OS=Mus musculus GN=Srsf7 - [SRSF7_MOUSE]	0	0	0	3.85451e+07	8.33281e+07	7.20177e+07	Srsf7
P84099	60S ribosomal protein L19 OS=Mus musculus GN=Rpl19 PE=1 SV=1 - [RL19_MOUSE]	0	0	0	1.11278e+08	1.55977e+08	4.26889e+08	Rpl19
P60335	Poly(rC)-binding protein 1 OS=Mus musculus GN=Pcbp1 PE=1 SV=1 - [PCBP1_MOUSE]	0	0	620797	1.72412e+07	4.40258e+07	8.90339e+07	Pcbp1
P46638	Ras-related protein Rab-11B OS=Mus musculus GN=Rab11b PE=1 SV=3 - [RB11B_MOUSE]	0	0	0	1.05642e+07	1.00904e+07	3.10221e+07	Rab11b
P58252	Elongation factor 2 OS=Mus musculus GN=Eef2 PE=1 SV=2 - [EF2_MOUSE]	0	0	0	4.74563e+07	1.35074e+08	1.9982e+08	Eef2
Q6P1F6	Serine/threonine-protein phosphatase 2A 55 kDa regulatory subunit B alpha isoform OS=Mus musculus GN=Ppp2r2a PE=1 SV=1 - [2ABA_MOUSE]	0	0	0	1.08687e+07	2.24456e+07	3.1748e+07	Ppp2r2a
Q9QYC0	Alpha-adducin OS=Mus musculus GN=Add1 PE=1 SV=2 - [ADDA_MOUSE]	0	0	0	1.13997e+08	1.43553e+08	1.3482e+08	Add1
P62274	40S ribosomal protein S29 OS=Mus musculus GN=Rps29 PE=3 SV=2 - [RS29_MOUSE]	0	0	0	1.26382e+07	121405324	3.23193e+08	Rps29
Q8BU31	Ras-related protein Rap-2c OS=Mus musculus GN=Rap2c PE=1 SV=1 - [RAP2C_MOUSE]	0	0	0	5.65147e+06	1.71572e+07	1.41791e+07	Rap2c
P63087-2	Isoform Gamma-2 of Serine/threonine-protein phosphatase PP1-gamma catalytic subunit OS=Mus musculus GN=Ppp1cc - [PP1G_MOUSE]	0	0	2.35312e+06	5.87815e+07	1.10118e+08	2.06397e+08	Ppp1cc
P84091	AP-2 complex subunit mu OS=Mus musculus GN=Ap2m1 PE=1 SV=1 - [AP2M1_MOUSE]	0	0	0	2.08697e+08	2.79249e+08	3.11444e+08	Ap2m1
Q61187	Tumor susceptibility gene 101 protein OS=Mus musculus GN=Tsg101 PE=1 SV=2 - [TS101_MOUSE]	0	0	0	1.46381e+07	2.6864e+07	6.46935e+07	Tsg101
P42932	T-complex protein 1 subunit theta OS=Mus musculus GN=Cct8 PE=1 SV=3 - [TCPQ_MOUSE]	0	0	639043	2.31754e+07	4.54111e+07	5.12265e+07	Cct8
P62849-2	Isoform 2 of 40S ribosomal protein S24 OS=Mus musculus GN=Rps24 - [RS24_MOUSE]	0	0	0	1.18095e+08	1.02382e+08	1.44381e+08	Rps24
P97379-2	Isoform B of Ras GTPase-activating protein-binding protein 2 OS=Mus musculus GN=G3bp2 - [G3BP2_MOUSE]	0	0	5.02558e+06	3.65049e+07	7.73019e+07	1.35262e+08	G3bp2
Q3TN34	MICAL-like protein 2 OS=Mus musculus GN=Micall2 PE=1 SV=1 - [MILK2_MOUSE]	0	0	0	1.20409e+07	2.85975e+07	4.20149e+07	Micall2
Q9DBC7	cAMP-dependent protein kinase type I-alpha regulatory subunit OS=Mus musculus GN=Prkar1a PE=1 SV=3 - [KAP0_MOUSE]	0	0	0	2.39282e+07	5.34202e+07	6.42494e+07	Prkar1a
P67984	60S ribosomal protein L22 OS=Mus musculus GN=Rpl22 PE=1 SV=2 - [RL22_MOUSE]	0	0	2.39142e+06	1.80946e+08	3.36211e+08	7.71884e+08	Rpl22
Q8BG05	Heterogeneous nuclear ribonucleoprotein A3 OS=Mus musculus GN=Hnrnpa3 PE=1 SV=1 - [ROA3_MOUSE]	0	0	652894	9.40608e+07	1.31066e+08	2.3741e+08	Hnrnpa3
Q6ZWY3	40S ribosomal protein S27-like OS=Mus musculus GN=Rps27l PE=1 SV=3 - [RS27L_MOUSE]	0	0	1.09408e+07	2.13239e+08	2.59388e+08	8.22615e+08	Rps27l
Q6ZWU9	40S ribosomal protein S27 OS=Mus musculus GN=Rps27 PE=1 SV=3 - [RS27_MOUSE]	0	0	1.09408e+07	2.51938e+08	4.22966e+08	8.88278e+08	Rps27
P05480	Neuronal proto-oncogene tyrosine-protein kinase Src OS=Mus musculus GN=Src PE=1 SV=4 - [SRC_MOUSE]	0	0	211420	1.34001e+07	5.1826e+07	6.21935e+07	Src
Q8BG81	Polymerase delta-interacting protein 3 OS=Mus musculus GN=Poldip3 PE=1 SV=1 - [PDIP3_MOUSE]	0	0	0	1.11455e+07	2.28359e+07	3.87686e+07	Poldip3
Q8BSD5	SH2 domain-containing adapter protein E OS=Mus musculus GN=She PE=1 SV=1 - [SHE_MOUSE]	0	0	0	1.1521e+07	3.26755e+07	1.41391e+07	She
Q01320	DNA topoisomerase 2-alpha OS=Mus musculus GN=Top2a PE=1 SV=2 - [TOP2A_MOUSE]	0	0	0	2.88944e+07	6.02664e+07	1.20714e+08	Top2a
Q8CC35	Synaptopodin OS=Mus musculus GN=Synpo PE=1 SV=2 - [SYNPO_MOUSE]	0	0	0	8.92014e+06	3.4045e+07	5.63973e+07	Synpo
Q9CQE8	UPF0568 protein C14orf166 homolog OS=Mus musculus PE=1 SV=1 - [CN166_MOUSE]	0	0	0	1.24441e+07	2.78539e+07	4.33481e+07	CN166
Q8VHG2	Angiomotin OS=Mus musculus GN=Amot PE=1 SV=3 - [AMOT_MOUSE]	0	0	0	1.72752e+07	9.85564e+06	1.53331e+07	Amot
Q78PY7	Staphylococcal nuclease domain-containing protein 1 OS=Mus musculus GN=Snd1 PE=1 SV=1 - [SND1_MOUSE]	0	0	0	2.6321e+07	4.07257e+07	8.75515e+07	Snd1
P62911	60S ribosomal protein L32 OS=Mus musculus GN=Rpl32 PE=1 SV=2 - [RL32_MOUSE]	0	0	0	2.83251e+07	7.40622e+07	1.43291e+08	Rpl32
P62855	40S ribosomal protein S26 OS=Mus musculus GN=Rps26 PE=1 SV=3 - [RS26_MOUSE]	0	0	0	1.53988e+08	4.08865e+08	4.78926e+08	Rps26
Q99K48	Non-POU domain-containing octamer-binding protein OS=Mus musculus GN=Nono PE=1 SV=3 - [NONO_MOUSE]	0	0	0	3.12105e+07	4.8796e+07	1.45383e+08	Nono
Q9Z2U0	Proteasome subunit alpha type-7 OS=Mus musculus GN=Psma7 PE=1 SV=1 - [PSA7_MOUSE]	0	0	0	5.10012e+06	5.63835e+06	9.85345e+06	Psma7
P27661	Histone H2AX OS=Mus musculus GN=H2afx PE=1 SV=2 - [H2AX_MOUSE]	1.45755e+07	9.64771e+06	2.74242e+07	5.0549e+07	9.6586e+07	7.36617e+08	H2afx
P48036	Annexin A5 OS=Mus musculus GN=Anxa5 PE=1 SV=1 - [ANXA5_MOUSE]	0	0	3.59056e+06	8.02383e+06	6.31378e+06	9.4191e+06	Anxa5
Q3V038	Tetratricopeptide repeat protein 9A OS=Mus musculus GN=Ttc9 PE=1 SV=1 - [TTC9A_MOUSE]	0	0	0	8.63918e+06	1.9996e+07	3.37288e+07	Ttc9
Q9QZQ1-2	Isoform 1 of Afadin OS=Mus musculus GN=Afdn - [AFAD_MOUSE]	0	0	0	3.31663e+07	5.62698e+07	7.19153e+07	Afdn
Q3UKC1	Tax1-binding protein 1 homolog OS=Mus musculus GN=Tax1bp1 PE=1 SV=2 - [TAXB1_MOUSE]	0	0	0	2.52253e+07	4.90495e+07	7.36714e+07	Tax1bp1
Q8BHE0	Proline-rich protein 11 OS=Mus musculus GN=Prr11 PE=2 SV=1 - [PRR11_MOUSE]	0	0	0	1.00093e+07	2.12464e+07	5.08705e+07	Prr11
P63085	Mitogen-activated protein kinase 1 OS=Mus musculus GN=Mapk1 PE=1 SV=3 - [MK01_MOUSE]	0	0	0	1.49476e+07	2.92382e+07	2.62631e+07	Mapk1
Q9EPU0-2	Isoform 2 of Regulator of nonsense transcripts 1 OS=Mus musculus GN=Upf1 - [RENT1_MOUSE]	0	0	0	1.84048e+07	3.98466e+07	6.25117e+07	Upf1
P26043	Radixin OS=Mus musculus GN=Rdx PE=1 SV=3 - [RADI_MOUSE]	0	0	215713	1.24595e+08	4.35168e+08	7.12904e+08	Rdx
Q99LE6	ATP-binding cassette sub-family F member 2 OS=Mus musculus GN=Abcf2 PE=1 SV=1 - [ABCF2_MOUSE]	0	0	0	4.17367e+07	7.80726e+07	1.30897e+08	Abcf2
O70194	Eukaryotic translation initiation factor 3 subunit D OS=Mus musculus GN=Eif3d PE=1 SV=2 - [EIF3D_MOUSE]	0	0	0	1.50411e+07	4.49095e+07	7.83204e+07	Eif3d
P35278	Ras-related protein Rab-5C OS=Mus musculus GN=Rab5c PE=1 SV=2 - [RAB5C_MOUSE]	0	0	0	4.0738e+06	2.69088e+07	1.93918e+07	Rab5c
Q8R323	Replication factor C subunit 3 OS=Mus musculus GN=Rfc3 PE=1 SV=1 - [RFC3_MOUSE]	0	0	2.00605e+06	1.03582e+07	8.77614e+06	3.5924e+07	Rfc3
Q8BFW7	Lipoma-preferred partner homolog OS=Mus musculus GN=Lpp PE=1 SV=1 - [LPP_MOUSE]	0	0	0	1.32267e+07	2.34445e+07	6.51563e+07	Lpp
P07901	Heat shock protein HSP 90-alpha OS=Mus musculus GN=Hsp90aa1 PE=1 SV=4 - [HS90A_MOUSE]	1.25486e+07	0	5.59446e+06	1.37605e+08	3.17042e+08	4.33931e+08	Hsp90aa1
Q69ZN7	Myoferlin OS=Mus musculus GN=Myof PE=1 SV=2 - [MYOF_MOUSE]	0	0	0	2.78738e+07	5.83305e+07	9.81045e+07	Myof
P62317	Small nuclear ribonucleoprotein Sm D2 OS=Mus musculus GN=Snrpd2 PE=1 SV=1 - [SMD2_MOUSE]	0	0	0	2.80493e+06	4.12638e+06	8.12437e+06	Snrpd2
P32233	Developmentally-regulated GTP-binding protein 1 OS=Mus musculus GN=Drg1 PE=1 SV=1 - [DRG1_MOUSE]	0	0	0	6.98215e+06	7.43131e+06	1.20829e+07	Drg1
Q8R105	Vacuolar protein sorting-associated protein 37C OS=Mus musculus GN=Vps37c PE=1 SV=1 - [VP37C_MOUSE]	0	0	0	1.13806e+07	1.57974e+07	6.9832e+06	Vps37c
P62331	ADP-ribosylation factor 6 OS=Mus musculus GN=Arf6 PE=1 SV=2 - [ARF6_MOUSE]	0	0	0	1.98453e+07	1.67361e+07	5.1632e+07	Arf6
Q61235	Beta-2-syntrophin OS=Mus musculus GN=Sntb2 PE=1 SV=2 - [SNTB2_MOUSE]	0	0	0	1.42475e+07	3.09648e+07	6.41338e+07	Sntb2
Q99JY3	GTPase IMAP family member 4 OS=Mus musculus GN=Gimap4 PE=1 SV=1 - [GIMA4_MOUSE]	0	0	0	1.13913e+07	2.71429e+07	1.68857e+07	Gimap4
Q3UEB3-2	Isoform 2 of Poly(U)-binding-splicing factor PUF60 OS=Mus musculus GN=Puf60 - [PUF60_MOUSE]	0	0	0	1.57767e+07	3.40894e+07	4.27025e+07	Puf60
Q61316	Heat shock 70 kDa protein 4 OS=Mus musculus GN=Hspa4 PE=1 SV=1 - [HSP74_MOUSE]	0	0	0	1.67904e+07	3.32552e+07	5.92109e+07	Hspa4
Q922Q4	Pyrroline-5-carboxylate reductase 2 OS=Mus musculus GN=Pycr2 PE=1 SV=1 - [P5CR2_MOUSE]	0	0	0	4.31752e+07	5.61188e+07	1.79212e+08	Pycr2
O70551	SRSF protein kinase 1 OS=Mus musculus GN=Srpk1 PE=1 SV=2 - [SRPK1_MOUSE]	0	0	0	8.17965e+06	1.89001e+07	4.93546e+07	Srpk1
P35922-9	Isoform 9 of Synaptic functional regulator FMR1 OS=Mus musculus GN=Fmr1 - [FMR1_MOUSE]	0	0	1.04839e+06	6.56637e+07	1.60194e+08	3.14029e+08	Fmr1
P63001	Ras-related C3 botulinum toxin substrate 1 OS=Mus musculus GN=Rac1 PE=1 SV=1 - [RAC1_MOUSE]	0	0	0	3.42778e+07	8.78711e+07	1.28816e+08	Rac1
P80316	T-complex protein 1 subunit epsilon OS=Mus musculus GN=Cct5 PE=1 SV=1 - [TCPE_MOUSE]	0	0	266334	6.46589e+07	3.36812e+07	2.67449e+07	Cct5
P26040	Ezrin OS=Mus musculus GN=Ezr PE=1 SV=3 - [EZRI_MOUSE]	0	0	657749	1.24595e+08	4.35168e+08	7.12904e+08	Ezr
Q91VR2	ATP synthase subunit gamma, mitochondrial OS=Mus musculus GN=Atp5c1 PE=1 SV=1 - [ATPG_MOUSE]	0	0	0	1.58897e+07	2.74388e+07	3.22171e+07	Atp5c1
Q60902	Epidermal growth factor receptor substrate 15-like 1 OS=Mus musculus GN=Eps15l1 PE=1 SV=3 - [EP15R_MOUSE]	0	0	0	1.35796e+07	2.05188e+07	2.77583e+07	Eps15l1
Q05512-3	Isoform 3 of Serine/threonine-protein kinase MARK2 OS=Mus musculus GN=Mark2 - [MARK2_MOUSE]	0	0	0	1.49057e+07	3.66454e+07	5.66672e+07	Mark2
P60229	Eukaryotic translation initiation factor 3 subunit E OS=Mus musculus GN=Eif3e PE=1 SV=1 - [EIF3E_MOUSE]	0	0	0	1.01917e+07	4.32102e+07	5.21643e+07	Eif3e
P14069	Protein S100-A6 OS=Mus musculus GN=S100a6 PE=1 SV=3 - [S10A6_MOUSE]	0	0	0	1.25731e+06	2.97468e+07	4.74296e+07	S100a6
P49817	Caveolin-1 OS=Mus musculus GN=Cav1 PE=1 SV=1 - [CAV1_MOUSE]	0	0	0	1.33439e+08	2.11144e+08	3.9953e+08	Cav1
Q5SF07	Insulin-like growth factor 2 mRNA-binding protein 2 OS=Mus musculus GN=Igf2bp2 PE=1 SV=1 - [IF2B2_MOUSE]	0	0	0	2.19181e+07	4.62848e+07	7.92334e+07	Igf2bp2
P17225	Polypyrimidine tract-binding protein 1 OS=Mus musculus GN=Ptbp1 PE=1 SV=2 - [PTBP1_MOUSE]	0	0	54085.6	7.8322e+07	1.33088e+08	2.94423e+08	Ptbp1
Q91VR5	ATP-dependent RNA helicase DDX1 OS=Mus musculus GN=Ddx1 PE=1 SV=1 - [DDX1_MOUSE]	0	0	0	2.90512e+07	4.0321e+07	9.54484e+07	Ddx1
Q60854	Serpin B6 OS=Mus musculus GN=Serpinb6 PE=1 SV=1 - [SPB6_MOUSE]	0	0	0	3.04601e+07	3.19693e+07	6.05393e+07	Serpinb6
P57776	Elongation factor 1-delta OS=Mus musculus GN=Eef1d PE=1 SV=3 - [EF1D_MOUSE]	0	0	0	7.34385e+07	4.99796e+07	1.10388e+08	Eef1d
Q99JI6	Ras-related protein Rap-1b OS=Mus musculus GN=Rap1b PE=1 SV=2 - [RAP1B_MOUSE]	0	0	0	1.0819e+07	4.66721e+07	77419173	Rap1b
P35279	Ras-related protein Rab-6A OS=Mus musculus GN=Rab6a PE=1 SV=4 - [RAB6A_MOUSE]	0	0	345551	3.99201e+07	1.30548e+08	1.41497e+08	Rab6a
Q9D4H4-2	Isoform 2 of Angiomotin-like protein 1 OS=Mus musculus GN=Amotl1 - [AMOL1_MOUSE]	0	0	0	3.51793e+07	3.73286e+07	4.27761e+07	Amotl1
Q9CWK8	Sorting nexin-2 OS=Mus musculus GN=Snx2 PE=1 SV=2 - [SNX2_MOUSE]	0	0	2.77639e+06	1.62257e+06	5.25054e+06	1.08078e+07	Snx2
P23242	Gap junction alpha-1 protein OS=Mus musculus GN=Gja1 PE=1 SV=2 - [CXA1_MOUSE]	0	0	0	7.97935e+07	1.15756e+08	1.66378e+08	Gja1
Q9D898	Actin-related protein 2/3 complex subunit 5-like protein OS=Mus musculus GN=Arpc5l PE=1 SV=1 - [ARP5L_MOUSE]	0	0	0	2.92064e+07	8.95012e+07	1.19665e+08	Arpc5l
P63321	Ras-related protein Ral-A OS=Mus musculus GN=Rala PE=1 SV=1 - [RALA_MOUSE]	0	0	0	9.09436e+06	9.53573e+06	2.87514e+07	Rala
P11983	T-complex protein 1 subunit alpha OS=Mus musculus GN=Tcp1 PE=1 SV=3 - [TCPA_MOUSE]	0	0	2.61574e+06	3.23887e+07	5.71174e+07	6.53511e+07	Tcp1
Q60875-5	Isoform 5 of Rho guanine nucleotide exchange factor 2 OS=Mus musculus GN=Arhgef2 - [ARHG2_MOUSE]	0	0	0	1.99854e+07	3.82815e+07	3.5601e+07	Arhgef2
Q99PT1	Rho GDP-dissociation inhibitor 1 OS=Mus musculus GN=Arhgdia PE=1 SV=3 - [GDIR1_MOUSE]	0	0	0	2.65302e+07	52880274	1.43384e+08	Arhgdia
P61027	Ras-related protein Rab-10 OS=Mus musculus GN=Rab10 PE=1 SV=1 - [RAB10_MOUSE]	0	0	345551	5.91867e+07	1.32238e+08	1.92419e+08	Rab10
Q9DCT8	Cysteine-rich protein 2 OS=Mus musculus GN=Crip2 PE=1 SV=1 - [CRIP2_MOUSE]	0	0	0	6.08975e+07	5.47623e+07	1.09386e+06	Crip2
Q5SRX1	TOM1-like protein 2 OS=Mus musculus GN=Tom1l2 PE=1 SV=1 - [TM1L2_MOUSE]	0	0	0	6.88543e+06	2.28846e+07	3.61644e+07	Tom1l2
Q9Z2X1-2	Isoform 2 of Heterogeneous nuclear ribonucleoprotein F OS=Mus musculus GN=Hnrnpf - [HNRPF_MOUSE]	0	0	1.77742e+06	5.49447e+07	8.06704e+07	4.93459e+07	Hnrnpf
E9Q5G3	Kinesin-like protein KIF23 OS=Mus musculus GN=Kif23 PE=1 SV=1 - [KIF23_MOUSE]	0	0	0	1.19424e+07	3.13649e+07	9.65195e+07	Kif23
O08529	Calpain-2 catalytic subunit OS=Mus musculus GN=Capn2 PE=1 SV=4 - [CAN2_MOUSE]	0	0	0	1.25382e+07	2.81647e+07	4.05879e+07	Capn2
Q8C1B7-3	Isoform 3 of Septin-11 OS=Mus musculus GN=Sept11 - [SEP11_MOUSE]	0	0	4.40553e+06	1.72016e+07	3.81487e+07	1.99399e+07	SEP11
P42669	Transcriptional activator protein Pur-alpha OS=Mus musculus GN=Pura PE=1 SV=1 - [PURA_MOUSE]	0	0	0	8.45013e+06	2.3265e+07	4.28271e+07	Pura
P80313	T-complex protein 1 subunit eta OS=Mus musculus GN=Cct7 PE=1 SV=1 - [TCPH_MOUSE]	0	0	8.56833e+06	2.27014e+07	4.15332e+07	5.23296e+07	Cct7
P60122	RuvB-like 1 OS=Mus musculus GN=Ruvbl1 PE=1 SV=1 - [RUVB1_MOUSE]	0	0	0	6.63922e+06	1.18349e+07	2.23359e+07	Ruvbl1
Q5F2E7	Nuclear fragile X mental retardation-interacting protein 2 OS=Mus musculus GN=Nufip2 PE=1 SV=1 - [NUFP2_MOUSE]	0	0	1.33891e+06	1.44219e+07	4.05552e+07	8.3426e+07	Nufip2
Q9D1I6	39S ribosomal protein L14, mitochondrial OS=Mus musculus GN=Mrpl14 PE=1 SV=1 - [RM14_MOUSE]	0	0	0	8.07245e+06	2.48593e+07	1.48423e+07	Mrpl14
P70698	CTP synthase 1 OS=Mus musculus GN=Ctps1 PE=1 SV=2 - [PYRG1_MOUSE]	0	0	0	1.1399e+07	1.28863e+07	45237936	Ctps1
Q8BK63-2	Isoform 2 of Casein kinase I isoform alpha OS=Mus musculus GN=Csnk1a1 - [KC1A_MOUSE]	0	0	0	5.48488e+06	1.55156e+07	1.25928e+07	Csnk1a1
Q99L45	Eukaryotic translation initiation factor 2 subunit 2 OS=Mus musculus GN=Eif2s2 PE=1 SV=1 - [IF2B_MOUSE]	0	0	0	1.27858e+07	1.73166e+07	1.93959e+07	Eif2s2
P62315	Small nuclear ribonucleoprotein Sm D1 OS=Mus musculus GN=Snrpd1 PE=1 SV=1 - [SMD1_MOUSE]	0	0	2.08865e+06	9.43505e+06	1.58955e+07	2.58233e+07	Snrpd1
P62192	26S protease regulatory subunit 4 OS=Mus musculus GN=Psmc1 PE=1 SV=1 - [PRS4_MOUSE]	0	0	0	5.73809e+06	1.00303e+07	1.43987e+07	Psmc1
P17918	Proliferating cell nuclear antigen OS=Mus musculus GN=Pcna PE=1 SV=2 - [PCNA_MOUSE]	0	0	818767	1.18327e+07	1.53395e+07	2.12697e+07	Pcna
Q3UQN2	F-BAR domain only protein 2 OS=Mus musculus GN=Fcho2 PE=1 SV=1 - [FCHO2_MOUSE]	0	0	0	3.93118e+07	6.53482e+07	6.28366e+07	Fcho2
Q99K51	Plastin-3 OS=Mus musculus GN=Pls3 PE=1 SV=3 - [PLST_MOUSE]	0	0	0	8.89746e+06	2.72368e+07	3.3853e+07	Pls3
Q9DB05	Alpha-soluble NSF attachment protein OS=Mus musculus GN=Napa PE=1 SV=1 - [SNAA_MOUSE]	0	0	0	7.13379e+06	8.58518e+06	1.6556e+07	Napa
P57776-2	Isoform 2 of Elongation factor 1-delta OS=Mus musculus GN=Eef1d - [EF1D_MOUSE]	0	0	0	2.85056e+07	2.3663e+07	9.9327e+07	Eef1d
Q9DCH4	Eukaryotic translation initiation factor 3 subunit F OS=Mus musculus GN=Eif3f PE=1 SV=2 - [EIF3F_MOUSE]	0	0	0	2.20355e+07	3.8389e+07	9.73609e+07	Eif3f
Q8C7U1	NEDD4-binding protein 3 OS=Mus musculus GN=N4bp3 PE=1 SV=1 - [N4BP3_MOUSE]	0	0	0	1.98493e+07	4.32609e+07	4.84142e+07	N4bp3
P40124	Adenylyl cyclase-associated protein 1 OS=Mus musculus GN=Cap1 PE=1 SV=4 - [CAP1_MOUSE]	0	0	0	3.89951e+06	8.7524e+06	9.53611e+06	Cap1
P14115	60S ribosomal protein L27a OS=Mus musculus GN=Rpl27a PE=1 SV=5 - [RL27A_MOUSE]	0	0	354259	1.07367e+08	2.64747e+08	4.07176e+08	Rpl27a
Q6A065	Centrosomal protein of 170 kDa OS=Mus musculus GN=Cep170 PE=1 SV=2 - [CE170_MOUSE]	0	0	292621	3.14258e+07	3.32134e+07	3.62914e+07	Cep170
P25911-2	Isoform 2 of Tyrosine-protein kinase Lyn OS=Mus musculus GN=Lyn - [LYN_MOUSE]	0	0	0	1.18492e+07	2.66578e+07	6.0339e+07	Lyn
P35293	Ras-related protein Rab-18 OS=Mus musculus GN=Rab18 PE=1 SV=2 - [RAB18_MOUSE]	0	0	0	3.89618e+06	2.0967e+07	1.64647e+07	Rab18
P26039	Talin-1 OS=Mus musculus GN=Tln1 PE=1 SV=2 - [TLN1_MOUSE]	0	0	0	1.18455e+07	3.56605e+07	6.75527e+07	Tln1
Q9D6Z1	Nucleolar protein 56 OS=Mus musculus GN=Nop56 PE=1 SV=2 - [NOP56_MOUSE]	0	0	0	5.33443e+06	1.35274e+07	3.92036e+07	Nop56
Q9R0P5	Destrin OS=Mus musculus GN=Dstn PE=1 SV=3 - [DEST_MOUSE]	0	0	0	7.40143e+06	4.81257e+07	5.3751e+07	Dstn
Q922B2	Aspartate--tRNA ligase, cytoplasmic OS=Mus musculus GN=Dars PE=1 SV=2 - [SYDC_MOUSE]	0	0	0	8.96914e+06	2.55434e+07	5.6966e+07	Dars
Q7TMK9-2	Isoform 2 of Heterogeneous nuclear ribonucleoprotein Q OS=Mus musculus GN=Syncrip - [HNRPQ_MOUSE]	0	0	0	3.3539e+07	6.0455e+07	1.28701e+08	Syncrip
Q8R361	Rab11 family-interacting protein 5 OS=Mus musculus GN=Rab11fip5 PE=1 SV=2 - [RFIP5_MOUSE]	0	0	0	1.40436e+07	3.03172e+07	5.14993e+07	Rab11fip5
P46935	E3 ubiquitin-protein ligase NEDD4 OS=Mus musculus GN=Nedd4 PE=1 SV=3 - [NEDD4_MOUSE]	0	0	0	1.56112e+07	2.26231e+07	2.8715e+07	Nedd4
Q61166	Microtubule-associated protein RP/EB family member 1 OS=Mus musculus GN=Mapre1 PE=1 SV=3 - [MARE1_MOUSE]	0	0	0	4.3506e+06	1.2247e+07	1.62355e+07	Mapre1
Q8R411	Myc target protein 1 OS=Mus musculus GN=Myct1 PE=1 SV=1 - [MYCT1_MOUSE]	0	0	1.12411e+06	1.51432e+08	3.33121e+08	2.7963e+08	Myct1
Q9QYJ0	DnaJ homolog subfamily A member 2 OS=Mus musculus GN=Dnaja2 PE=1 SV=1 - [DNJA2_MOUSE]	0	0	0	2.47683e+07	5.80852e+07	8.46697e+07	Dnaja2
P35922-3	Isoform 3 of Synaptic functional regulator FMR1 OS=Mus musculus GN=Fmr1 - [FMR1_MOUSE]	0	0	1.04839e+06	6.56637e+07	1.60194e+08	3.14029e+08	Fmr1
Q9D8N0	Elongation factor 1-gamma OS=Mus musculus GN=Eef1g PE=1 SV=3 - [EF1G_MOUSE]	0	0	1.3693e+06	5.28532e+07	9.31863e+07	1.57524e+08	Eef1g
Q9DC51	Guanine nucleotide-binding protein G(k) subunit alpha OS=Mus musculus GN=Gnai3 PE=1 SV=3 - [GNAI3_MOUSE]	0	0	77942.3	3.83144e+07	1.63389e+08	7.50028e+07	Gnai3
P49312	Heterogeneous nuclear ribonucleoprotein A1 OS=Mus musculus GN=Hnrnpa1 PE=1 SV=2 - [ROA1_MOUSE]	0	0	2.26174e+06	6.35167e+07	6.10977e+07	1.42949e+08	Hnrnpa1
Q91W92	Cdc42 effector protein 1 OS=Mus musculus GN=Cdc42ep1 PE=1 SV=1 - [BORG5_MOUSE]	0	0	0	1.83723e+07	3.98768e+07	4.36078e+07	Cdc42ep1
P97379	Ras GTPase-activating protein-binding protein 2 OS=Mus musculus GN=G3bp2 PE=1 SV=2 - [G3BP2_MOUSE]	0	0	5.02558e+06	3.65049e+07	7.73019e+07	1.35262e+08	G3bp2
P62874	Guanine nucleotide-binding protein G(I)/G(S)/G(T) subunit beta-1 OS=Mus musculus GN=Gnb1 PE=1 SV=3 - [GBB1_MOUSE]	0	0	2.23763e+06	8.15078e+07	1.09711e+08	1.05185e+08	Gnb1
Q9QZ06	Toll-interacting protein OS=Mus musculus GN=Tollip PE=1 SV=1 - [TOLIP_MOUSE]	0	0	0	8.91977e+06	3.55103e+07	4.53566e+07	Tollip
Q501J6	Probable ATP-dependent RNA helicase DDX17 OS=Mus musculus GN=Ddx17 PE=1 SV=1 - [DDX17_MOUSE]	0	0	0	1.22718e+08	3.09101e+08	3.81301e+08	Ddx17
P56873	Sjoegren syndrome/scleroderma autoantigen 1 homolog OS=Mus musculus GN=Sssca1 PE=1 SV=1 - [SSA27_MOUSE]	0	0	0	4.62387e+06	8223739	8.4005e+06	Sssca1
Q91Z67	SLIT-ROBO Rho GTPase-activating protein 2 OS=Mus musculus GN=Srgap2 PE=1 SV=2 - [SRGP2_MOUSE]	0	0	366192	3.3995e+07	5.99146e+07	5.07484e+07	Srgap2
Q6PGB6-3	Isoform 3 of N-alpha-acetyltransferase 50 OS=Mus musculus GN=Naa50 - [NAA50_MOUSE]	0	0	0	686563	2.61271e+06	5.08436e+06	Naa50
Q60865	Caprin-1 OS=Mus musculus GN=Caprin1 PE=1 SV=2 - [CAPR1_MOUSE]	0	0	6.82548e+06	2.10259e+08	4.26011e+08	9.73066e+08	Caprin1
Q8CHP5-2	Isoform 2 of Partner of Y14 and mago OS=Mus musculus GN=Pym1 - [PYM1_MOUSE]	0	0	196103	2.14912e+06	4.50077e+06	1.34408e+07	Pym1
Q9QXS6-3	Isoform E2 of Drebrin OS=Mus musculus GN=Dbn1 - [DREB_MOUSE]	0	0	0	5.16765e+07	1.05426e+08	2.19695e+08	Dbn1
Q8R1A4-2	Isoform 2 of Dedicator of cytokinesis protein 7 OS=Mus musculus GN=Dock7 - [DOCK7_MOUSE]	0	0	0	3.67068e+07	8.17181e+07	8.59021e+07	Dock7
P48024	Eukaryotic translation initiation factor 1 OS=Mus musculus GN=Eif1 PE=1 SV=2 - [EIF1_MOUSE]	0	0	0	364249	1.99427e+06	8.15945e+06	Eif1
Q9D0B6	Protein PBDC1 OS=Mus musculus GN=Pbdc1 PE=1 SV=1 - [PBDC1_MOUSE]	0	0	0	402577	3.95143e+06	7.32346e+06	Pbdc1
P62754	40S ribosomal protein S6 OS=Mus musculus GN=Rps6 PE=1 SV=1 - [RS6_MOUSE]	0	0	2.07012e+06	6.5301e+07	2.83239e+08	7.99046e+08	Rps6
O35295	Transcriptional activator protein Pur-beta OS=Mus musculus GN=Purb PE=1 SV=3 - [PURB_MOUSE]	0	0	0	4.62691e+06	1.35127e+07	5.01918e+07	Purb
P25911	Tyrosine-protein kinase Lyn OS=Mus musculus GN=Lyn PE=1 SV=4 - [LYN_MOUSE]	0	0	0	1.18492e+07	2.66578e+07	6.0339e+07	Lyn
P58468	Protein FAM207A OS=Mus musculus GN=Fam207a PE=1 SV=1 - [F207A_MOUSE]	0	0	0	6.12589e+06	7.3275e+06	3.76175e+06	Fam207a
O08992	Syntenin-1 OS=Mus musculus GN=Sdcbp PE=1 SV=1 - [SDCB1_MOUSE]	0	0	0	4.97479e+07	1.7984e+07	8.15135e+07	Sdcbp
Q8K1N2	Pleckstrin homology-like domain family B member 2 OS=Mus musculus GN=Phldb2 PE=1 SV=2 - [PHLB2_MOUSE]	0	0	0	1.61229e+07	1.9635e+07	3.29067e+07	Phldb2
P63330	Serine/threonine-protein phosphatase 2A catalytic subunit alpha isoform OS=Mus musculus GN=Ppp2ca PE=1 SV=1 - [PP2AA_MOUSE]	0	0	0	1.42188e+07	1.72773e+07	1.12909e+07	Ppp2ca
P83882	60S ribosomal protein L36a OS=Mus musculus GN=Rpl36a PE=1 SV=2 - [RL36A_MOUSE]	0	0	3.40125e+06	1.25375e+08	2.06257e+08	5.48569e+08	Rpl36a
O54824-2	Isoform 2 of Pro-interleukin-16 OS=Mus musculus GN=Il16 - [IL16_MOUSE]	0	0	0	2.7224e+07	5.22369e+07	5.90776e+07	Il16
O70325-2	Isoform Cytoplasmic of Phospholipid hydroperoxide glutathione peroxidase, mitochondrial OS=Mus musculus GN=Gpx4 - [GPX41_MOUSE]	0	0	0	5.74205e+06	1.71025e+06	1.31189e+07	Gpx4
O89086	RNA-binding protein 3 OS=Mus musculus GN=Rbm3 PE=1 SV=1 - [RBM3_MOUSE]	0	0	0	2.43546e+07	4.32762e+07	7.78651e+07	Rbm3
Q8CC35-2	Isoform 2 of Synaptopodin OS=Mus musculus GN=Synpo - [SYNPO_MOUSE]	0	0	0	8.92014e+06	1.58452e+07	3.13437e+07	Synpo
Q9CQ65	S-methyl-5'-thioadenosine phosphorylase OS=Mus musculus GN=Mtap PE=1 SV=1 - [MTAP_MOUSE]	0	0	0	1.50386e+07	2.06361e+07	1.15302e+07	Mtap
Q9DBY8	Nuclear valosin-containing protein-like OS=Mus musculus GN=Nvl PE=1 SV=1 - [NVL_MOUSE]	0	0	0	7.35945e+06	1.50435e+07	3.41137e+07	Nvl
O54833	Casein kinase II subunit alpha' OS=Mus musculus GN=Csnk2a2 PE=1 SV=1 - [CSK22_MOUSE]	0	0	0	8.99902e+06	7.06828e+06	2.74225e+07	Csnk2a2
P55284	Cadherin-5 OS=Mus musculus GN=Cdh5 PE=1 SV=2 - [CADH5_MOUSE]	0	0	0	1.79753e+08	2.36493e+08	1.6452e+08	Cdh5
Q9QUR7	Peptidyl-prolyl cis-trans isomerase NIMA-interacting 1 OS=Mus musculus GN=Pin1 PE=1 SV=1 - [PIN1_MOUSE]	0	0	0	1.97228e+06	1.88238e+06	1.47923e+06	Pin1
Q9Z108	Double-stranded RNA-binding protein Staufen homolog 1 OS=Mus musculus GN=Stau1 PE=1 SV=1 - [STAU1_MOUSE]	0	0	0	1.76669e+07	3.04557e+07	5.95679e+07	Stau1
P27546-3	Isoform 3 of Microtubule-associated protein 4 OS=Mus musculus GN=Map4 - [MAP4_MOUSE]	0	0	0	6.36509e+06	2.01539e+07	2.84434e+07	Map4
Q9JJA9	General receptor for phosphoinositides 1-associated scaffold protein OS=Mus musculus GN=Grasp PE=1 SV=2 - [GRASP_MOUSE]	0	0	0	5.80959e+06	8.33106e+06	2.91254e+07	Grasp
Q3UTJ2-3	Isoform 3 of Sorbin and SH3 domain-containing protein 2 OS=Mus musculus GN=Sorbs2 - [SRBS2_MOUSE]	0	0	0	3.85178e+06	1.29443e+07	1.95691e+07	Sorbs2
Q9D0T1	NHP2-like protein 1 OS=Mus musculus GN=Snu13 PE=1 SV=4 - [NH2L1_MOUSE]	0	0	0	3.63759e+06	5.43664e+06	1.94601e+07	Snu13
P12399	Protein CTLA-2-alpha OS=Mus musculus GN=Ctla2a PE=2 SV=2 - [CTL2A_MOUSE]	0	0	0	1.37082e+07	2.1298e+07	2.97445e+06	Ctla2a
Q9WTX6	Cullin-1 OS=Mus musculus GN=Cul1 PE=1 SV=1 - [CUL1_MOUSE]	0	0	0	2.7462e+07	2.27487e+07	3.22454e+07	Cul1
P62267	40S ribosomal protein S23 OS=Mus musculus GN=Rps23 PE=1 SV=3 - [RS23_MOUSE]	0	0	0	1.82426e+08	3.24704e+08	6.38185e+08	Rps23
Q921M7	Protein FAM49B OS=Mus musculus GN=Fam49b PE=1 SV=1 - [FA49B_MOUSE]	0	0	0	5.1466e+06	1.0962e+07	1.77373e+07	Fam49b
Q8BFY7	Protein FAM64A OS=Mus musculus GN=Fam64a PE=1 SV=1 - [FA64A_MOUSE]	0	0	0	8.11477e+06	1.55618e+07	1.86259e+07	Fam64a
Q9WUM3	Coronin-1B OS=Mus musculus GN=Coro1b PE=1 SV=1 - [COR1B_MOUSE]	0	0	0	7.53275e+06	3.96228e+07	7.70843e+07	Coro1b
Q91Z96	BMP-2-inducible protein kinase OS=Mus musculus GN=Bmp2k PE=1 SV=1 - [BMP2K_MOUSE]	0	0	0	4.93323e+07	9.3786e+07	8.08913e+07	Bmp2k
Q8CGB3	Uveal autoantigen with coiled-coil domains and ankyrin repeats OS=Mus musculus GN=Uaca PE=1 SV=2 - [UACA_MOUSE]	0	0	0	3.02363e+07	5.79775e+07	6.49238e+07	Uaca
Q9CQD1	Ras-related protein Rab-5A OS=Mus musculus GN=Rab5a PE=1 SV=1 - [RAB5A_MOUSE]	0	0	0	1.97768e+06	2.56278e+07	3.68218e+07	Rab5a
P62867	40S ribosomal protein S30 OS=Mus spicilegus GN=Fau PE=3 SV=1 - [RS30_MUSSI]	0	0	0	3.12044e+07	2.08628e+08	2.2407e+08	Fau
P70313	Nitric oxide synthase, endothelial OS=Mus musculus GN=Nos3 PE=1 SV=4 - [NOS3_MOUSE]	0	0	0	5.60479e+07	1.24006e+08	1.94993e+08	Nos3
Q6PHN9	Ras-related protein Rab-35 OS=Mus musculus GN=Rab35 PE=1 SV=1 - [RAB35_MOUSE]	0	0	345551	6.49318e+07	1.44889e+08	2.09596e+08	Rab35
Q8C863	E3 ubiquitin-protein ligase Itchy OS=Mus musculus GN=Itch PE=1 SV=2 - [ITCH_MOUSE]	0	0	0	16760716	5.43112e+07	5.0985e+07	Itch
Q9JLB2	MAGUK p55 subfamily member 5 OS=Mus musculus GN=Mpp5 PE=1 SV=1 - [MPP5_MOUSE]	0	0	0	1.15504e+07	1.31395e+07	6.36853e+06	Mpp5
Q6PAM1	Alpha-taxilin OS=Mus musculus GN=Txlna PE=1 SV=1 - [TXLNA_MOUSE]	0	0	0	1.94518e+07	2.43669e+07	4.18856e+07	Txlna
Q99020	Heterogeneous nuclear ribonucleoprotein A/B OS=Mus musculus GN=Hnrnpab PE=1 SV=1 - [ROAA_MOUSE]	0	0	1.45725e+06	1.60312e+07	6.81439e+07	1.10651e+08	Hnrnpab
Q925I1	ATPase family AAA domain-containing protein 3 OS=Mus musculus GN=Atad3 PE=1 SV=1 - [ATAD3_MOUSE]	0	0	0	1.70744e+07	3.85682e+07	4.62216e+07	Atad3
P15864	Histone H1.2 OS=Mus musculus GN=Hist1h1c PE=1 SV=2 - [H12_MOUSE]	0	0	698215	6.44342e+07	1.35641e+08	3.93589e+08	Hist1h1c
Q80X85	28S ribosomal protein S7, mitochondrial OS=Mus musculus GN=Mrps7 PE=1 SV=1 - [RT07_MOUSE]	0	0	0	2.53213e+06	4.18869e+06	6.74428e+06	Mrps7
Q9D824-4	Isoform 4 of Pre-mRNA 3'-end-processing factor FIP1 OS=Mus musculus GN=Fip1l1 - [FIP1_MOUSE]	0	0	0	5.83234e+06	1.67151e+07	8.31076e+06	Fip1l1
Q3UZ39-2	Isoform 2 of Leucine-rich repeat flightless-interacting protein 1 OS=Mus musculus GN=Lrrfip1 - [LRRF1_MOUSE]	0	0	0	4.58807e+07	9.72287e+07	1.24458e+08	Lrrfip1
O35643	AP-1 complex subunit beta-1 OS=Mus musculus GN=Ap1b1 PE=1 SV=2 - [AP1B1_MOUSE]	0	0	0	2.27186e+08	3.05403e+08	3.82401e+08	Ap1b1
Q9CSN1	SNW domain-containing protein 1 OS=Mus musculus GN=Snw1 PE=1 SV=3 - [SNW1_MOUSE]	0	0	0	3.25644e+06	5.86933e+06	1.09605e+07	Snw1
Q8CI11	Guanine nucleotide-binding protein-like 3 OS=Mus musculus GN=Gnl3 PE=1 SV=2 - [GNL3_MOUSE]	0	0	0	1.32911e+07	2.00037e+07	4.74986e+07	Gnl3
Q8VEK3	Heterogeneous nuclear ribonucleoprotein U OS=Mus musculus GN=Hnrnpu PE=1 SV=1 - [HNRPU_MOUSE]	0	0	0	5.20584e+07	1.01873e+08	9.0486e+07	Hnrnpu
P34022	Ran-specific GTPase-activating protein OS=Mus musculus GN=Ranbp1 PE=1 SV=2 - [RANG_MOUSE]	0	0	0	5.82082e+06	2.51061e+07	1.5542e+07	Ranbp1
Q8CBW3-5	Isoform 5 of Abl interactor 1 OS=Mus musculus GN=Abi1 - [ABI1_MOUSE]	0	0	0	1.59506e+07	5.28821e+07	6.13597e+07	Abi1
Q9Z315	U4/U6.U5 tri-snRNP-associated protein 1 OS=Mus musculus GN=Sart1 PE=1 SV=1 - [SNUT1_MOUSE]	0	0	0	4.63198e+06	7.36573e+06	1.28798e+07	Sart1
Q3UJB9-2	Isoform 2 of Enhancer of mRNA-decapping protein 4 OS=Mus musculus GN=Edc4 - [EDC4_MOUSE]	0	0	0	1.24599e+07	3.47878e+07	5.17052e+07	Edc4
Q60631	Growth factor receptor-bound protein 2 OS=Mus musculus GN=Grb2 PE=1 SV=1 - [GRB2_MOUSE]	0	0	0	6.08405e+06	2.16533e+07	6.66096e+06	Grb2
Q91VH2	Sorting nexin-9 OS=Mus musculus GN=Snx9 PE=1 SV=1 - [SNX9_MOUSE]	0	0	0	4.40266e+07	6.42171e+07	1.05271e+08	Snx9
Q9QYI3	DnaJ homolog subfamily C member 7 OS=Mus musculus GN=Dnajc7 PE=1 SV=2 - [DNJC7_MOUSE]	0	0	0	3.88443e+06	1.19229e+07	9.74642e+06	Dnajc7
Q9JM76	Actin-related protein 2/3 complex subunit 3 OS=Mus musculus GN=Arpc3 PE=1 SV=3 - [ARPC3_MOUSE]	0	0	738040	9.63326e+07	1.24397e+08	4.96187e+07	Arpc3
Q8VDN2	Sodium/potassium-transporting ATPase subunit alpha-1 OS=Mus musculus GN=Atp1a1 PE=1 SV=1 - [AT1A1_MOUSE]	0	0	0	1.54167e+07	3.86951e+07	5.30183e+07	Atp1a1
Q5SV80	Unconventional myosin-XIX OS=Mus musculus GN=Myo19 PE=2 SV=1 - [MYO19_MOUSE]	0	0	0	1.54601e+07	4.67956e+07	1.13725e+08	Myo19
Q8BP92	Reticulocalbin-2 OS=Mus musculus GN=Rcn2 PE=1 SV=1 - [RCN2_MOUSE]	0	0	0	6.86783e+06	7.83698e+06	9.80065e+06	Rcn2
Q3UPF5	Zinc finger CCCH-type antiviral protein 1 OS=Mus musculus GN=Zc3hav1 PE=1 SV=1 - [ZCCHV_MOUSE]	0	0	0	1.16233e+07	3.38517e+07	5.49855e+07	Zc3hav1
Q9D7X3	Dual specificity protein phosphatase 3 OS=Mus musculus GN=Dusp3 PE=1 SV=1 - [DUS3_MOUSE]	0	0	0	5.02603e+06	1.65182e+07	1.62952e+07	Dusp3
Q8BGD9	Eukaryotic translation initiation factor 4B OS=Mus musculus GN=Eif4b PE=1 SV=1 - [IF4B_MOUSE]	0	0	0	2.89611e+07	7.82058e+07	1.34249e+08	Eif4b
P19324	Serpin H1 OS=Mus musculus GN=Serpinh1 PE=1 SV=3 - [SERPH_MOUSE]	0	0	0	1.28322e+07	2.96122e+07	6.45255e+07	Serpinh1
Q99JX4	Eukaryotic translation initiation factor 3 subunit M OS=Mus musculus GN=Eif3m PE=1 SV=1 - [EIF3M_MOUSE]	0	0	0	2.29389e+06	1.26866e+07	2.24939e+07	Eif3m
Q99K43	Protein regulator of cytokinesis 1 OS=Mus musculus GN=Prc1 PE=1 SV=2 - [PRC1_MOUSE]	0	0	0	9.96478e+06	2.1767e+07	5.02119e+07	Prc1
Q61510	E3 ubiquitin/ISG15 ligase TRIM25 OS=Mus musculus GN=Trim25 PE=1 SV=2 - [TRI25_MOUSE]	0	0	0	3.69236e+06	9.47412e+06	1.92442e+07	Trim25
P27773	Protein disulfide-isomerase A3 OS=Mus musculus GN=Pdia3 PE=1 SV=2 - [PDIA3_MOUSE]	0	0	0	7.71113e+06	1.75814e+07	2.69957e+07	Pdia3
Q9JMB0	G kinase-anchoring protein 1 OS=Mus musculus GN=Gkap1 PE=1 SV=1 - [GKAP1_MOUSE]	0	0	0	4.39215e+06	8.44461e+06	2.06496e+07	Gkap1
Q9CQW9	Interferon-induced transmembrane protein 3 OS=Mus musculus GN=Ifitm3 PE=1 SV=1 - [IFM3_MOUSE]	0	0	0	5.87463e+07	1.81656e+08	3.25129e+08	Ifitm3
P49710	Hematopoietic lineage cell-specific protein OS=Mus musculus GN=Hcls1 PE=1 SV=2 - [HCLS1_MOUSE]	0	0	0	5.14923e+06	3.03883e+07	4.93414e+07	Hcls1
P63024	Vesicle-associated membrane protein 3 OS=Mus musculus GN=Vamp3 PE=1 SV=1 - [VAMP3_MOUSE]	0	0	0	8.10449e+06	2.0399e+07	3.192e+07	Vamp3
Q61990-2	Isoform 2 of Poly(rC)-binding protein 2 OS=Mus musculus GN=Pcbp2 - [PCBP2_MOUSE]	0	0	0	2.18482e+07	4.0154e+07	1.19489e+08	Pcbp2
Q99KN9	Clathrin interactor 1 OS=Mus musculus GN=Clint1 PE=1 SV=2 - [EPN4_MOUSE]	0	0	0	5.76085e+07	1.24252e+08	1.7756e+08	Clint1
Q9WV95	Pleckstrin homology-like domain family A member 3 OS=Mus musculus GN=Phlda3 PE=1 SV=1 - [PHLA3_MOUSE]	0	0	0	8.77424e+06	9.07266e+06	2.02289e+07	Phlda3
P98083-2	Isoform p52Shc of SHC-transforming protein 1 OS=Mus musculus GN=Shc1 - [SHC1_MOUSE]	0	0	0	296975	9.3974e+06	8.36952e+06	Shc1
Q6A0D4	Raftlin OS=Mus musculus GN=Rftn1 PE=1 SV=4 - [RFTN1_MOUSE]	0	0	214682	3.394e+06	1.90607e+07	2.46068e+07	Rftn1
P24369	Peptidyl-prolyl cis-trans isomerase B OS=Mus musculus GN=Ppib PE=1 SV=2 - [PPIB_MOUSE]	0	0	0	2.72275e+06	4.0317e+06	9.57659e+06	Ppib
Q7TMB8	Cytoplasmic FMR1-interacting protein 1 OS=Mus musculus GN=Cyfip1 PE=1 SV=1 - [CYFP1_MOUSE]	0	0	1.05576e+06	3.1829e+07	7.21078e+07	1.07918e+08	Cyfip1
Q8CGB6-2	Isoform 2 of Tensin-2 OS=Mus musculus GN=Tns2 - [TNS2_MOUSE]	0	0	0	1.82969e+07	2.89856e+07	6.8786e+07	Tns2
Q80UG5-3	Isoform 3 of Septin-9 OS=Mus musculus GN=Sept9 - [SEPT9_MOUSE]	0	0	0	9.73528e+06	3.039e+07	4.18844e+07	SEPT9
Q8BIE6	FERM domain-containing protein 4A OS=Mus musculus GN=Frmd4a PE=1 SV=2 - [FRM4A_MOUSE]	0	0	0	1.21681e+07	2.15515e+07	3.55758e+07	Frmd4a
P21279	Guanine nucleotide-binding protein G(q) subunit alpha OS=Mus musculus GN=Gnaq PE=1 SV=4 - [GNAQ_MOUSE]	0	0	0	7.95178e+06	1.49786e+07	6.85504e+07	Gnaq
Q9CR26	Vacuolar protein sorting-associated protein VTA1 homolog OS=Mus musculus GN=Vta1 PE=1 SV=1 - [VTA1_MOUSE]	0	0	0	7.01633e+06	2.51436e+07	2.13236e+07	Vta1
Q8CGC4	Protein LSM14 homolog B OS=Mus musculus GN=Lsm14b PE=1 SV=3 - [LS14B_MOUSE]	0	0	0	5.80599e+06	1.09919e+07	2.02404e+07	Lsm14b
O09131	Glutathione S-transferase omega-1 OS=Mus musculus GN=Gsto1 PE=1 SV=2 - [GSTO1_MOUSE]	0	0	0	2.29247e+06	6.20764e+06	3.59341e+06	Gsto1
Q8C8U0-3	Isoform 3 of Liprin-beta-1 OS=Mus musculus GN=Ppfibp1 - [LIPB1_MOUSE]	0	0	0	6.68566e+06	2.45314e+07	2.4511e+07	Ppfibp1
Q9Z0N1	Eukaryotic translation initiation factor 2 subunit 3, X-linked OS=Mus musculus GN=Eif2s3x PE=1 SV=2 - [IF2G_MOUSE]	0	0	0	2.18683e+07	4.21857e+07	1.07857e+08	Eif2s3x
Q3TWW8	Serine/arginine-rich splicing factor 6 OS=Mus musculus GN=Srsf6 PE=1 SV=1 - [SRSF6_MOUSE]	0	0	0	6.74863e+07	9.16803e+07	1.23649e+08	Srsf6
Q9DC28-2	Isoform 2 of Casein kinase I isoform delta OS=Mus musculus GN=Csnk1d - [KC1D_MOUSE]	0	0	0	1.80243e+07	1.70077e+07	5.03959e+07	Csnk1d
Q9Z1Z2	Serine-threonine kinase receptor-associated protein OS=Mus musculus GN=Strap PE=1 SV=2 - [STRAP_MOUSE]	0	0	0	2.81149e+06	9.09113e+06	1.2798e+07	Strap
Q9D0I9	Arginine--tRNA ligase, cytoplasmic OS=Mus musculus GN=Rars PE=1 SV=2 - [SYRC_MOUSE]	0	0	0	1.69786e+07	4.40045e+07	4.83361e+07	Rars
Q7TSC1	Protein PRRC2A OS=Mus musculus GN=Prrc2a PE=1 SV=1 - [PRC2A_MOUSE]	0	0	0	1.54827e+07	2.93199e+07	5.12903e+07	Prrc2a
Q9Z1X4-2	Isoform 2 of Interleukin enhancer-binding factor 3 OS=Mus musculus GN=Ilf3 - [ILF3_MOUSE]	0	0	0	1.06703e+07	2.00818e+07	3.24618e+07	Ilf3
P08032	Spectrin alpha chain, erythrocytic 1 OS=Mus musculus GN=Spta1 PE=1 SV=3 - [SPTA1_MOUSE]	0	0	0	5.72751e+06	3.4754e+07	1.55733e+07	Spta1
P59325	Eukaryotic translation initiation factor 5 OS=Mus musculus GN=Eif5 PE=1 SV=1 - [IF5_MOUSE]	0	0	0	1.70295e+07	1.61947e+07	1.35996e+07	Eif5
Q9QXX4	Calcium-binding mitochondrial carrier protein Aralar2 OS=Mus musculus GN=Slc25a13 PE=1 SV=1 - [CMC2_MOUSE]	0	0	0	4.4221e+06	6.79468e+06	1.44907e+07	Slc25a13
P70452	Syntaxin-4 OS=Mus musculus GN=Stx4 PE=1 SV=1 - [STX4_MOUSE]	0	0	0	1.85265e+07	3.91555e+07	63328930	Stx4
Q9D735	Uncharacterized protein C19orf43 homolog OS=Mus musculus PE=1 SV=1 - [CS043_MOUSE]	0	0	0	2.06285e+06	1.01259e+07	2.28393e+06	CS043
Q91VC3	Eukaryotic initiation factor 4A-III OS=Mus musculus GN=Eif4a3 PE=1 SV=3 - [IF4A3_MOUSE]	0	0	0	1.51133e+07	9.33981e+07	61289861	Eif4a3
Q7M6Y3-6	Isoform 6 of Phosphatidylinositol-binding clathrin assembly protein OS=Mus musculus GN=Picalm - [PICAL_MOUSE]	0	0	0	5.36637e+07	5.76583e+07	8.62583e+07	Picalm
O08553	Dihydropyrimidinase-related protein 2 OS=Mus musculus GN=Dpysl2 PE=1 SV=2 - [DPYL2_MOUSE]	0	0	0	3.09421e+06	5.65615e+06	2.04286e+07	Dpysl2
Q99J72-4	Isoform 4 of DNA dC->dU-editing enzyme APOBEC-3 OS=Mus musculus GN=Apobec3 - [ABEC3_MOUSE]	0	0	0	1.68741e+07	3.22932e+07	6.60733e+07	Apobec3
P62835	Ras-related protein Rap-1A OS=Mus musculus GN=Rap1a PE=1 SV=1 - [RAP1A_MOUSE]	0	0	0	1.16357e+07	4.68708e+07	6.98796e+07	Rap1a
Q6PHZ2-2	Isoform 2 of Calcium/calmodulin-dependent protein kinase type II subunit delta OS=Mus musculus GN=Camk2d - [KCC2D_MOUSE]	0	0	0	1.12186e+07	2.20479e+07	5.06608e+07	Camk2d
Q3UMF0-3	Isoform 3 of Cordon-bleu protein-like 1 OS=Mus musculus GN=Cobll1 - [COBL1_MOUSE]	0	0	0	5.32929e+06	8.7619e+06	1.53664e+07	Cobll1
P46938-2	Isoform 2 of Transcriptional coactivator YAP1 OS=Mus musculus GN=Yap1 - [YAP1_MOUSE]	0	0	0	2.1246e+07	2.03393e+07	2.71055e+07	Yap1
O08664	B-cell CLL/lymphoma 7 protein family member C OS=Mus musculus GN=Bcl7c PE=1 SV=1 - [BCL7C_MOUSE]	0	0	0	4.89569e+06	1.09777e+07	2.13257e+07	Bcl7c
Q99LJ0	CTTNBP2 N-terminal-like protein OS=Mus musculus GN=Cttnbp2nl PE=1 SV=1 - [CT2NL_MOUSE]	0	0	0	4.18061e+06	1.49751e+07	1.14481e+07	Cttnbp2nl
Q9CZT6	Protein CMSS1 OS=Mus musculus GN=Cmss1 PE=2 SV=1 - [CMS1_MOUSE]	0	0	0	4.1209e+06	6.79425e+06	6.96177e+06	Cmss1
O55131	Septin-7 OS=Mus musculus GN=Sept7 PE=1 SV=1 - [SEPT7_MOUSE]	0	0	0	2.8133e+07	6.63104e+07	6.86967e+07	SEPT7
Q8CAQ8-2	Isoform 2 of MICOS complex subunit Mic60 OS=Mus musculus GN=Immt - [MIC60_MOUSE]	0	0	1.00568e+06	7.82626e+06	2.90517e+07	4.285e+07	Immt
O35608	Angiopoietin-2 OS=Mus musculus GN=Angpt2 PE=2 SV=2 - [ANGP2_MOUSE]	0	0	0	1.81822e+07	1.82213e+07	4.40666e+07	Angpt2
Q8BHL4	Retinoic acid-induced protein 3 OS=Mus musculus GN=Gprc5a PE=1 SV=1 - [RAI3_MOUSE]	0	0	0	3.83396e+07	9.30068e+07	1.49902e+08	Gprc5a
Q9CQ22	Ragulator complex protein LAMTOR1 OS=Mus musculus GN=Lamtor1 PE=1 SV=1 - [LTOR1_MOUSE]	0	0	0	5.69977e+06	2.6552e+06	1.46942e+07	Lamtor1
Q8R1B4	Eukaryotic translation initiation factor 3 subunit C OS=Mus musculus GN=Eif3c PE=1 SV=1 - [EIF3C_MOUSE]	0	0	1.21388e+06	3.05997e+07	41829886	8.88441e+07	Eif3c
Q9CR57	60S ribosomal protein L14 OS=Mus musculus GN=Rpl14 PE=1 SV=3 - [RL14_MOUSE]	0	0	237464	9.77549e+07	1.65847e+08	3.49453e+08	Rpl14
Q9R0Y5	Adenylate kinase isoenzyme 1 OS=Mus musculus GN=Ak1 PE=1 SV=1 - [KAD1_MOUSE]	0	0	0	1.61315e+06	2.60964e+06	3.37638e+06	Ak1
Q99PU8-2	Isoform 2 of Putative ATP-dependent RNA helicase DHX30 OS=Mus musculus GN=Dhx30 - [DHX30_MOUSE]	0	0	0	6.1388e+06	1.25056e+07	2.6271e+07	Dhx30
Q8BK67	Protein RCC2 OS=Mus musculus GN=Rcc2 PE=1 SV=1 - [RCC2_MOUSE]	0	0	0	1.43462e+06	7.11844e+06	1.01449e+07	Rcc2
Q9DC28	Casein kinase I isoform delta OS=Mus musculus GN=Csnk1d PE=1 SV=2 - [KC1D_MOUSE]	0	0	0	1.80243e+07	1.8273e+07	5.03514e+07	Csnk1d
P21278	Guanine nucleotide-binding protein subunit alpha-11 OS=Mus musculus GN=Gna11 PE=1 SV=1 - [GNA11_MOUSE]	0	0	0	1.3126e+07	2.39249e+07	54268638	Gna11
P35601-2	Isoform 2 of Replication factor C subunit 1 OS=Mus musculus GN=Rfc1 - [RFC1_MOUSE]	0	0	524137	1.70201e+07	3.41604e+07	4.23659e+07	Rfc1
Q08481	Platelet endothelial cell adhesion molecule OS=Mus musculus GN=Pecam1 PE=1 SV=1 - [PECA1_MOUSE]	0	0	0	1.67985e+07	1.08038e+08	1.57813e+08	Pecam1
Q9WVM1	Rac GTPase-activating protein 1 OS=Mus musculus GN=Racgap1 PE=1 SV=1 - [RGAP1_MOUSE]	0	0	0	6.67726e+06	1.98085e+07	7.13334e+07	Racgap1
P13020-2	Isoform 2 of Gelsolin OS=Mus musculus GN=Gsn - [GELS_MOUSE]	0	0	9.66783e+06	1.95512e+07	4.48937e+07	8.30041e+07	Gsn
Q7M6Y3-5	Isoform 5 of Phosphatidylinositol-binding clathrin assembly protein OS=Mus musculus GN=Picalm - [PICAL_MOUSE]	0	0	0	6.4712e+07	1.02819e+08	1.09844e+08	Picalm
P63028	Translationally-controlled tumor protein OS=Mus musculus GN=Tpt1 PE=1 SV=1 - [TCTP_MOUSE]	0	0	0	6.32612e+06	3.67914e+07	9.99409e+06	Tpt1
Q99J62	Replication factor C subunit 4 OS=Mus musculus GN=Rfc4 PE=1 SV=1 - [RFC4_MOUSE]	0	0	0	3.25373e+06	2.36281e+07	40871931	Rfc4
Q6P542	ATP-binding cassette sub-family F member 1 OS=Mus musculus GN=Abcf1 PE=1 SV=1 - [ABCF1_MOUSE]	0	0	0	2.16268e+07	3.40216e+07	6.85244e+07	Abcf1
Q9WTX2	Interferon-inducible double-stranded RNA-dependent protein kinase activator A OS=Mus musculus GN=Prkra PE=1 SV=1 - [PRKRA_MOUSE]	0	0	0	8.70852e+06	7.97653e+06	3.09493e+07	Prkra
P19157	Glutathione S-transferase P 1 OS=Mus musculus GN=Gstp1 PE=1 SV=2 - [GSTP1_MOUSE]	0	0	0	6.29122e+06	2.84557e+07	1.98769e+07	Gstp1
Q1W617	Protein Shroom4 OS=Mus musculus GN=Shroom4 PE=1 SV=1 - [SHRM4_MOUSE]	0	0	0	1.48802e+07	4.47428e+07	7.39663e+07	Shroom4
Q8K298	Anillin OS=Mus musculus GN=Anln PE=1 SV=2 - [ANLN_MOUSE]	0	0	0	6.82307e+06	1.1484e+07	1.41635e+07	Anln
Q8VH51-2	Isoform 2 of RNA-binding protein 39 OS=Mus musculus GN=Rbm39 - [RBM39_MOUSE]	1.01006e+07	0	2.87734e+06	6.71689e+07	1.26926e+08	2.1733e+08	Rbm39
Q8VDR9	Dedicator of cytokinesis protein 6 OS=Mus musculus GN=Dock6 PE=1 SV=4 - [DOCK6_MOUSE]	0	0	0	2.8108e+07	5.12085e+07	6.50426e+07	Dock6
Q6A028	Switch-associated protein 70 OS=Mus musculus GN=Swap70 PE=1 SV=2 - [SWP70_MOUSE]	0	0	0	7.52157e+06	1.15924e+07	2.23639e+07	Swap70
Q9D1R9	60S ribosomal protein L34 OS=Mus musculus GN=Rpl34 PE=1 SV=2 - [RL34_MOUSE]	0	0	0	9.65272e+07	3.12414e+08	6.35193e+08	Rpl34
Q9ESD7-2	Isoform 2 of Dysferlin OS=Mus musculus GN=Dysf - [DYSF_MOUSE]	0	0	0	1.47219e+07	22467407	1.12817e+08	Dysf
P54775	26S protease regulatory subunit 6B OS=Mus musculus GN=Psmc4 PE=1 SV=2 - [PRS6B_MOUSE]	0	0	975164	3.7113e+06	6.87861e+06	2.07576e+06	Psmc4
Q64010-2	Isoform Crk-I of Adapter molecule crk OS=Mus musculus GN=Crk - [CRK_MOUSE]	0	0	0	1023831	3.41019e+06	6.29436e+06	Crk
Q60864	Stress-induced-phosphoprotein 1 OS=Mus musculus GN=Stip1 PE=1 SV=1 - [STIP1_MOUSE]	0	0	0	5.90795e+06	1.51547e+07	1.67786e+07	Stip1
Q62465	Synaptic vesicle membrane protein VAT-1 homolog OS=Mus musculus GN=Vat1 PE=1 SV=3 - [VAT1_MOUSE]	0	0	0	1.73954e+07	3.13331e+07	3.32654e+07	Vat1
Q9D0F6	Replication factor C subunit 5 OS=Mus musculus GN=Rfc5 PE=1 SV=1 - [RFC5_MOUSE]	0	0	0	6.43432e+06	1.8692e+07	3.3719e+07	Rfc5
Q8BMA3	Connector enhancer of kinase suppressor of ras 3 OS=Mus musculus GN=Cnksr3 PE=1 SV=1 - [CNKR3_MOUSE]	0	0	0	3.57465e+06	3.50151e+07	1.43414e+07	Cnksr3
Q76MZ3	Serine/threonine-protein phosphatase 2A 65 kDa regulatory subunit A alpha isoform OS=Mus musculus GN=Ppp2r1a PE=1 SV=3 - [2AAA_MOUSE]	0	0	0	2.80792e+07	3.3787e+07	6.79158e+07	Ppp2r1a
Q9ESD7	Dysferlin OS=Mus musculus GN=Dysf PE=1 SV=3 - [DYSF_MOUSE]	0	0	0	1.47219e+07	2.22521e+07	1.12817e+08	Dysf
P52927	High mobility group protein HMGI-C OS=Mus musculus GN=Hmga2 PE=1 SV=1 - [HMGA2_MOUSE]	0	0	0	4.94426e+07	8.35277e+07	2.0376e+08	Hmga2
O70492	Sorting nexin-3 OS=Mus musculus GN=Snx3 PE=1 SV=3 - [SNX3_MOUSE]	0	0	0	719739	1.31457e+07	2.16642e+07	Snx3
P26883	Peptidyl-prolyl cis-trans isomerase FKBP1A OS=Mus musculus GN=Fkbp1a PE=1 SV=2 - [FKB1A_MOUSE]	0	0	0	179804	2.11552e+07	44367573	Fkbp1a
P62852	40S ribosomal protein S25 OS=Mus musculus GN=Rps25 PE=1 SV=1 - [RS25_MOUSE]	0	0	0	4.26972e+08	449092286	9.90535e+08	Rps25
P62743	AP-2 complex subunit sigma OS=Mus musculus GN=Ap2s1 PE=1 SV=1 - [AP2S1_MOUSE]	0	0	0	1.23542e+08	9.02114e+07	8.27598e+07	Ap2s1
Q6NZK5	Protein hinderin OS=Mus musculus GN=Kiaa1328 PE=1 SV=2 - [K1328_MOUSE]	0	0	0	5.60586e+06	4.16901e+06	6.91091e+06	Kiaa1328
Q8R4U7	Leucine zipper protein 1 OS=Mus musculus GN=Luzp1 PE=1 SV=2 - [LUZP1_MOUSE]	0	0	0	5.25976e+06	1.01262e+07	1.64694e+07	Luzp1
Q99K85	Phosphoserine aminotransferase OS=Mus musculus GN=Psat1 PE=1 SV=1 - [SERC_MOUSE]	0	0	0	7.76412e+06	2.65211e+07	4.73174e+07	Psat1
Q9ES28-4	Isoform D of Rho guanine nucleotide exchange factor 7 OS=Mus musculus GN=Arhgef7 - [ARHG7_MOUSE]	0	0	0	7.93287e+06	1.96662e+07	2.42464e+07	Arhgef7
Q9Z1Y4	Thyroid receptor-interacting protein 6 OS=Mus musculus GN=Trip6 PE=1 SV=1 - [TRIP6_MOUSE]	0	0	0	4.3122e+06	1.23995e+07	5.90406e+06	Trip6
Q9D0I8	mRNA turnover protein 4 homolog OS=Mus musculus GN=Mrto4 PE=1 SV=1 - [MRT4_MOUSE]	0	0	0	2.49014e+06	1.13445e+07	2.52638e+07	Mrto4
Q9D937	Uncharacterized protein C11orf98 homolog OS=Mus musculus PE=1 SV=1 - [CK098_MOUSE]	0	0	0	2.04857e+07	1.14453e+07	7.37386e+07	CK098
Q9CZY3	Ubiquitin-conjugating enzyme E2 variant 1 OS=Mus musculus GN=Ube2v1 PE=1 SV=1 - [UB2V1_MOUSE]	0	0	0	5.12725e+06	1.41049e+07	2.52366e+07	Ube2v1
Q99JB8	Protein kinase C and casein kinase II substrate protein 3 OS=Mus musculus GN=Pacsin3 PE=1 SV=1 - [PACN3_MOUSE]	0	0	0	1.01277e+07	2.18273e+07	1.54255e+07	Pacsin3
P43274	Histone H1.4 OS=Mus musculus GN=Hist1h1e PE=1 SV=2 - [H14_MOUSE]	0	0	698215	5.1002e+07	1.35892e+08	3.07675e+08	Hist1h1e
Q99J93	Interferon-induced transmembrane protein 2 OS=Mus musculus GN=Ifitm2 PE=1 SV=1 - [IFM2_MOUSE]	0	0	0	3.59143e+06	1.88986e+08	2.05101e+08	Ifitm2
Q62188	Dihydropyrimidinase-related protein 3 OS=Mus musculus GN=Dpysl3 PE=1 SV=1 - [DPYL3_MOUSE]	0	0	0	4.92561e+06	1.16222e+07	2.96353e+07	Dpysl3
Q04750	DNA topoisomerase 1 OS=Mus musculus GN=Top1 PE=1 SV=2 - [TOP1_MOUSE]	0	0	0	1.46338e+07	1.64048e+07	8.07632e+07	Top1
Q7TQH0-2	Isoform 2 of Ataxin-2-like protein OS=Mus musculus GN=Atxn2l - [ATX2L_MOUSE]	0	0	277509	2.83066e+07	4.5594e+07	1.00737e+08	Atxn2l
Q99KY4	Cyclin-G-associated kinase OS=Mus musculus GN=Gak PE=1 SV=2 - [GAK_MOUSE]	0	0	0	3.0458e+07	2.86893e+07	4.03201e+07	Gak
Q62448-2	Isoform 2 of Eukaryotic translation initiation factor 4 gamma 2 OS=Mus musculus GN=Eif4g2 - [IF4G2_MOUSE]	0	0	0	1.3652e+07	2.15775e+07	2.42845e+07	Eif4g2
Q60634-3	Isoform 3 of Flotillin-2 OS=Mus musculus GN=Flot2 - [FLOT2_MOUSE]	0	0	0	777150	6.08486e+06	3.05612e+07	Flot2
P70441	Na(+)/H(+) exchange regulatory cofactor NHE-RF1 OS=Mus musculus GN=Slc9a3r1 PE=1 SV=3 - [NHRF1_MOUSE]	0	0	0	3.95316e+06	1.15208e+07	2.28227e+07	Slc9a3r1
P47955	60S acidic ribosomal protein P1 OS=Mus musculus GN=Rplp1 PE=1 SV=1 - [RLA1_MOUSE]	0	0	0	8.72172e+07	6.22275e+07	2.26309e+08	Rplp1
P97479-2	Isoform 2 of Unconventional myosin-VIIa OS=Mus musculus GN=Myo7a - [MYO7A_MOUSE]	2.73492e+06	0	0	1.25291e+07	2.3773e+07	4.69154e+07	Myo7a
Q9WV55	Vesicle-associated membrane protein-associated protein A OS=Mus musculus GN=Vapa PE=1 SV=2 - [VAPA_MOUSE]	0	0	0	1.03786e+07	1.46096e+07	2.39133e+07	Vapa
Q64727	Vinculin OS=Mus musculus GN=Vcl PE=1 SV=4 - [VINC_MOUSE]	0	0	6.57527e+06	6.41866e+06	9.59375e+06	1.48878e+07	Vcl
Q8C310	Roundabout homolog 4 OS=Mus musculus GN=Robo4 PE=1 SV=2 - [ROBO4_MOUSE]	0	0	0	1.50579e+07	3.26505e+07	4.55847e+07	Robo4
Q60817	Nascent polypeptide-associated complex subunit alpha OS=Mus musculus GN=Naca PE=1 SV=1 - [NACA_MOUSE]	0	0	0	1.28578e+08	1.39277e+08	3.86325e+08	Naca
Q9WVR4	Fragile X mental retardation syndrome-related protein 2 OS=Mus musculus GN=Fxr2 PE=1 SV=1 - [FXR2_MOUSE]	0	0	0	6.71073e+07	1.5045e+08	3.10358e+08	Fxr2
P45377	Aldose reductase-related protein 2 OS=Mus musculus GN=Akr1b8 PE=1 SV=2 - [ALD2_MOUSE]	0	0	0	6.90699e+06	8.90712e+06	1.04409e+07	Akr1b8
Q9CQW1	Synaptobrevin homolog YKT6 OS=Mus musculus GN=Ykt6 PE=1 SV=1 - [YKT6_MOUSE]	0	0	0	2.51293e+06	6.55769e+06	1.34491e+07	Ykt6
Q8C1Q6	Small integral membrane protein 4 OS=Mus musculus GN=Smim4 PE=1 SV=2 - [SMIM4_MOUSE]	0	0	0	5.39837e+06	4.1314e+06	2.8898e+06	Smim4
Q8BVU0	Leucine-rich repeat and calponin homology domain-containing protein 3 OS=Mus musculus GN=Lrch3 PE=1 SV=3 - [LRCH3_MOUSE]	0	0	0	2.7904e+07	6.29501e+07	5.88188e+07	Lrch3
P11103	Poly [ADP-ribose] polymerase 1 OS=Mus musculus GN=Parp1 PE=1 SV=3 - [PARP1_MOUSE]	0	0	0	3.32575e+07	5.60171e+07	1.07846e+08	Parp1
A2A7S8-2	Isoform 2 of Uncharacterized protein KIAA1522 OS=Mus musculus GN=Kiaa1522 - [K1522_MOUSE]	0	0	0	4.08321e+06	8.12381e+06	1.45925e+07	Kiaa1522
O08967	Cytohesin-3 OS=Mus musculus GN=Cyth3 PE=1 SV=1 - [CYH3_MOUSE]	0	0	0	9.63232e+06	1.20301e+07	1.00715e+07	Cyth3
Q0GNC1	Inverted formin-2 OS=Mus musculus GN=Inf2 PE=1 SV=1 - [INF2_MOUSE]	0	0	0	1.07348e+07	2.62271e+07	3.5607e+07	Inf2
P55258	Ras-related protein Rab-8A OS=Mus musculus GN=Rab8a PE=1 SV=2 - [RAB8A_MOUSE]	0	0	345551	8.53769e+07	1.28494e+08	1.85268e+08	Rab8a
P61028	Ras-related protein Rab-8B OS=Mus musculus GN=Rab8b PE=1 SV=1 - [RAB8B_MOUSE]	0	0	345551	8.53769e+07	1.28494e+08	1.85268e+08	Rab8b
P10833	Ras-related protein R-Ras OS=Mus musculus GN=Rras PE=1 SV=1 - [RRAS_MOUSE]	0	0	0	5.12477e+07	1.41734e+08	2.08749e+08	Rras
Q99KP6	Pre-mRNA-processing factor 19 OS=Mus musculus GN=Prpf19 PE=1 SV=1 - [PRP19_MOUSE]	0	0	0	1.12579e+07	1.88695e+07	41982103	Prpf19
Q8C310-2	Isoform 2 of Roundabout homolog 4 OS=Mus musculus GN=Robo4 - [ROBO4_MOUSE]	0	0	0	1.23345e+07	3.03983e+07	3.51938e+07	Robo4
Q99JF8	PC4 and SFRS1-interacting protein OS=Mus musculus GN=Psip1 PE=1 SV=1 - [PSIP1_MOUSE]	0	0	0	4.15257e+06	1.61474e+07	3.20901e+07	Psip1
O70318	Band 4.1-like protein 2 OS=Mus musculus GN=Epb41l2 PE=1 SV=2 - [E41L2_MOUSE]	0	0	0	1.02302e+07	3.05867e+07	3.96274e+07	Epb41l2
Q9Z1D1	Eukaryotic translation initiation factor 3 subunit G OS=Mus musculus GN=Eif3g PE=1 SV=2 - [EIF3G_MOUSE]	0	0	0	1.97137e+07	3.81724e+07	6.29524e+07	Eif3g
Q9JIK5	Nucleolar RNA helicase 2 OS=Mus musculus GN=Ddx21 PE=1 SV=3 - [DDX21_MOUSE]	0	0	0	3.98322e+06	8.75562e+06	3.87178e+07	Ddx21
Q8R0J7	Vacuolar protein sorting-associated protein 37B OS=Mus musculus GN=Vps37b PE=1 SV=1 - [VP37B_MOUSE]	0	0	0	6.84023e+06	8.19999e+06	2.56082e+07	Vps37b
Q62425	Cytochrome c oxidase subunit NDUFA4 OS=Mus musculus GN=Ndufa4 PE=1 SV=2 - [NDUA4_MOUSE]	0	0	0	1.63881e+07	2.12726e+07	4.60257e+07	Ndufa4
Q5DTX6	Junctional protein associated with coronary artery disease OS=Mus musculus GN=Jcad PE=1 SV=2 - [JCAD_MOUSE]	0	0	0	2.16458e+06	1.95108e+07	4.62308e+07	Jcad
Q91ZU6-3	Isoform 3 of Dystonin OS=Mus musculus GN=Dst - [DYST_MOUSE]	0	0	0	1.37164e+07	2.28256e+07	17356139	Dst
Q9D8Y0	EF-hand domain-containing protein D2 OS=Mus musculus GN=Efhd2 PE=1 SV=1 - [EFHD2_MOUSE]	0	0	0	1.69886e+06	2.15104e+07	4.01638e+07	Efhd2
Q80X50-2	Isoform 2 of Ubiquitin-associated protein 2-like OS=Mus musculus GN=Ubap2l - [UBP2L_MOUSE]	0	0	0	2.24842e+07	2.92858e+07	5.59954e+07	Ubap2l
D0QMC3	Myeloid cell nuclear differentiation antigen-like protein OS=Mus musculus GN=Mndal PE=1 SV=1 - [MNDAL_MOUSE]	0	0	186741	9.71957e+06	1.23763e+07	3.91647e+07	Mndal
G3X9J0	Signal-induced proliferation-associated 1-like protein 3 OS=Mus musculus GN=Sipa1l3 PE=1 SV=1 - [SI1L3_MOUSE]	0	0	0	1.90198e+07	1.49687e+07	5.07823e+07	Sipa1l3
P08207	Protein S100-A10 OS=Mus musculus GN=S100a10 PE=1 SV=2 - [S10AA_MOUSE]	0	0	0	9.94728e+06	7.12785e+06	1.30651e+07	S100a10
Q9CR16	Peptidyl-prolyl cis-trans isomerase D OS=Mus musculus GN=Ppid PE=1 SV=3 - [PPID_MOUSE]	0	0	0	2.55667e+06	2.58819e+06	5.58138e+06	Ppid
P35550	rRNA 2'-O-methyltransferase fibrillarin OS=Mus musculus GN=Fbl PE=1 SV=2 - [FBRL_MOUSE]	0	0	0	9.03679e+06	2.22089e+07	5.29858e+07	Fbl
P56480	ATP synthase subunit beta, mitochondrial OS=Mus musculus GN=Atp5b PE=1 SV=2 - [ATPB_MOUSE]	0	0	0	2.06089e+06	6.92727e+06	4.27486e+06	Atp5b
Q8R1F1	Niban-like protein 1 OS=Mus musculus GN=Fam129b PE=1 SV=2 - [NIBL1_MOUSE]	0	0	0	7.34587e+06	1.49483e+07	2.25402e+07	Fam129b
P10630	Eukaryotic initiation factor 4A-II OS=Mus musculus GN=Eif4a2 PE=1 SV=2 - [IF4A2_MOUSE]	0	0	356492	3.51063e+07	9.71723e+07	7.50196e+07	Eif4a2
P97863	Nuclear factor 1 B-type OS=Mus musculus GN=Nfib PE=1 SV=2 - [NFIB_MOUSE]	0	0	0	1.73926e+07	4.04514e+07	4.06182e+07	Nfib
O08585	Clathrin light chain A OS=Mus musculus GN=Clta PE=1 SV=2 - [CLCA_MOUSE]	0	0	0	1.61756e+08	2.5238e+08	1.907e+08	Clta
P61089	Ubiquitin-conjugating enzyme E2 N OS=Mus musculus GN=Ube2n PE=1 SV=1 - [UBE2N_MOUSE]	0	0	0	4.48983e+06	8.08009e+06	1.84158e+07	Ube2n
A2ALU4	Protein Shroom2 OS=Mus musculus GN=Shroom2 PE=1 SV=1 - [SHRM2_MOUSE]	0	0	0	3.67248e+06	1.14205e+07	1.14221e+07	Shroom2
P52293	Importin subunit alpha-1 OS=Mus musculus GN=Kpna2 PE=1 SV=2 - [IMA1_MOUSE]	0	0	0	6.2939e+06	1.78838e+07	5.97252e+07	Kpna2
Q9DB77	Cytochrome b-c1 complex subunit 2, mitochondrial OS=Mus musculus GN=Uqcrc2 PE=1 SV=1 - [QCR2_MOUSE]	0	0	0	1.04687e+07	1.78732e+07	2.30137e+07	Uqcrc2
Q7TT50	Serine/threonine-protein kinase MRCK beta OS=Mus musculus GN=Cdc42bpb PE=1 SV=2 - [MRCKB_MOUSE]	0	0	0	2.32242e+07	3.90511e+07	5.36667e+07	Cdc42bpb
P14685	26S proteasome non-ATPase regulatory subunit 3 OS=Mus musculus GN=Psmd3 PE=1 SV=3 - [PSMD3_MOUSE]	0	0	0	3.52807e+06	6.22212e+06	2.67616e+06	Psmd3
P16460	Argininosuccinate synthase OS=Mus musculus GN=Ass1 PE=1 SV=1 - [ASSY_MOUSE]	0	0	0	1.04482e+06	7.04851e+06	7.54981e+06	Ass1
P56389	Cytidine deaminase OS=Mus musculus GN=Cda PE=1 SV=2 - [CDD_MOUSE]	0	0	0	1.76756e+06	3.27516e+06	5.21576e+06	Cda
P25976-2	Isoform UBF2 of Nucleolar transcription factor 1 OS=Mus musculus GN=Ubtf - [UBF1_MOUSE]	0	0	0	2.80733e+07	4.10737e+07	7.15643e+07	Ubtf
P61226	Ras-related protein Rap-2b OS=Mus musculus GN=Rap2b PE=1 SV=1 - [RAP2B_MOUSE]	0	0	0	6.64739e+06	1.63565e+07	1.41791e+07	Rap2b
Q9CQF3	Cleavage and polyadenylation specificity factor subunit 5 OS=Mus musculus GN=Nudt21 PE=1 SV=1 - [CPSF5_MOUSE]	0	0	0	8.42883e+06	4.93001e+06	8.75168e+06	Nudt21
Q8CI32	BAG family molecular chaperone regulator 5 OS=Mus musculus GN=Bag5 PE=1 SV=1 - [BAG5_MOUSE]	0	0	0	1.63194e+06	5.03144e+06	7.84352e+06	Bag5
Q8VI36	Paxillin OS=Mus musculus GN=Pxn PE=1 SV=1 - [PAXI_MOUSE]	0	0	0	8.37156e+06	1.20811e+07	2.22318e+07	Pxn
Q9JL15	Galectin-8 OS=Mus musculus GN=Lgals8 PE=1 SV=1 - [LEG8_MOUSE]	0	0	0	8.52103e+06	6.59633e+06	1.54385e+07	Lgals8
P42567	Epidermal growth factor receptor substrate 15 OS=Mus musculus GN=Eps15 PE=1 SV=1 - [EPS15_MOUSE]	0	0	0	5.28845e+06	1.22106e+07	2.10764e+06	Eps15
Q9ES28-3	Isoform C of Rho guanine nucleotide exchange factor 7 OS=Mus musculus GN=Arhgef7 - [ARHG7_MOUSE]	0	0	0	7.93287e+06	1.96662e+07	2.42464e+07	Arhgef7
Q03963	Interferon-induced, double-stranded RNA-activated protein kinase OS=Mus musculus GN=Eif2ak2 PE=1 SV=2 - [E2AK2_MOUSE]	0	0	0	1.82495e+07	1.18872e+07	4.82091e+07	Eif2ak2
Q3TJZ6	Protein FAM98A OS=Mus musculus GN=Fam98a PE=1 SV=1 - [FA98A_MOUSE]	0	0	0	1.31054e+07	3.29782e+07	5.47107e+07	Fam98a
Q9CPQ8	ATP synthase subunit g, mitochondrial OS=Mus musculus GN=Atp5l PE=1 SV=1 - [ATP5L_MOUSE]	0	0	0	7.4939e+06	1.74583e+06	2.01998e+06	Atp5l
Q9DBR1	5'-3' exoribonuclease 2 OS=Mus musculus GN=Xrn2 PE=1 SV=1 - [XRN2_MOUSE]	0	0	0	1.2706e+07	2.70568e+07	1.11056e+07	Xrn2
Q8BMJ3	Eukaryotic translation initiation factor 1A, X-chromosomal OS=Mus musculus GN=Eif1ax PE=2 SV=3 - [IF1AX_MOUSE]	0	0	0	5.41357e+06	2.12253e+07	50764359	Eif1ax
Q5F2E8	Serine/threonine-protein kinase TAO1 OS=Mus musculus GN=Taok1 PE=1 SV=1 - [TAOK1_MOUSE]	0	0	814613	7.55767e+06	3.26678e+07	9.39472e+07	Taok1
Q921F4	Heterogeneous nuclear ribonucleoprotein L-like OS=Mus musculus GN=Hnrnpll PE=1 SV=3 - [HNRLL_MOUSE]	0	0	0	7.24258e+06	1.01223e+07	1.46645e+07	Hnrnpll
Q9DB34	Charged multivesicular body protein 2a OS=Mus musculus GN=Chmp2a PE=1 SV=1 - [CHM2A_MOUSE]	0	0	0	1.9851e+07	4.10098e+07	5.86166e+07	Chmp2a
P49718	DNA replication licensing factor MCM5 OS=Mus musculus GN=Mcm5 PE=1 SV=1 - [MCM5_MOUSE]	0	0	0	1.05054e+07	2.03482e+07	2.45117e+07	Mcm5
P25206	DNA replication licensing factor MCM3 OS=Mus musculus GN=Mcm3 PE=1 SV=2 - [MCM3_MOUSE]	0	0	0	6.60998e+06	1.31233e+07	1.01462e+07	Mcm3
O55135	Eukaryotic translation initiation factor 6 OS=Mus musculus GN=Eif6 PE=1 SV=2 - [IF6_MOUSE]	0	0	0	1.48513e+07	2.68444e+07	1.69635e+07	Eif6
P28660-2	Isoform 2 of Nck-associated protein 1 OS=Mus musculus GN=Nckap1 - [NCKP1_MOUSE]	0	0	606144	2.26798e+07	5.55267e+07	5.78425e+07	Nckap1
Q8VIJ6	Splicing factor, proline- and glutamine-rich OS=Mus musculus GN=Sfpq PE=1 SV=1 - [SFPQ_MOUSE]	0	0	0	3.94121e+07	7.0237e+07	1.79265e+08	Sfpq
Q99KJ8	Dynactin subunit 2 OS=Mus musculus GN=Dctn2 PE=1 SV=3 - [DCTN2_MOUSE]	0	0	0	1.50625e+06	5.07537e+06	3.51538e+06	Dctn2
Q8CBY8-2	Isoform 2 of Dynactin subunit 4 OS=Mus musculus GN=Dctn4 - [DCTN4_MOUSE]	0	0	0	3.89774e+06	4.74453e+06	1.34199e+07	Dctn4
Q64012-2	Isoform 1 of RNA-binding protein Raly OS=Mus musculus GN=Raly - [RALY_MOUSE]	0	0	0	1.88468e+06	1.56298e+07	2.23297e+07	Raly
Q91VR8	Protein BRICK1 OS=Mus musculus GN=Brk1 PE=1 SV=1 - [BRK1_MOUSE]	0	0	0	5.37329e+06	1.02463e+07	1.07087e+07	Brk1
Q9Z204-2	Isoform C1 of Heterogeneous nuclear ribonucleoproteins C1/C2 OS=Mus musculus GN=Hnrnpc - [HNRPC_MOUSE]	0	0	0	5.07003e+06	982396	1.64813e+07	Hnrnpc
Q8VEE4	Replication protein A 70 kDa DNA-binding subunit OS=Mus musculus GN=Rpa1 PE=1 SV=1 - [RFA1_MOUSE]	0	0	0	4.74412e+06	8.57438e+06	3.92944e+06	Rpa1
Q8R080	G2 and S phase-expressed protein 1 OS=Mus musculus GN=Gtse1 PE=1 SV=2 - [GTSE1_MOUSE]	0	0	0	8.24789e+06	1.31584e+07	2.28642e+07	Gtse1
Q9CX86	Heterogeneous nuclear ribonucleoprotein A0 OS=Mus musculus GN=Hnrnpa0 PE=1 SV=1 - [ROA0_MOUSE]	0	0	0	1.63317e+07	3.586e+07	5.5169e+07	Hnrnpa0
P58137	Acyl-coenzyme A thioesterase 8 OS=Mus musculus GN=Acot8 PE=1 SV=1 - [ACOT8_MOUSE]	0	0	0	4.77046e+06	3.56567e+06	1.93586e+07	Acot8
P27601	Guanine nucleotide-binding protein subunit alpha-13 OS=Mus musculus GN=Gna13 PE=1 SV=1 - [GNA13_MOUSE]	0	0	0	2.34096e+07	1.13986e+08	4387716	Gna13
Q80XC3	USP6 N-terminal-like protein OS=Mus musculus GN=Usp6nl PE=1 SV=2 - [US6NL_MOUSE]	0	0	0	4.14162e+06	7.5921e+06	3.75093e+07	Usp6nl
Q8VDJ3	Vigilin OS=Mus musculus GN=Hdlbp PE=1 SV=1 - [VIGLN_MOUSE]	0	0	0	5.96978e+06	7.00412e+06	2.05358e+07	Hdlbp
Q8CGU1	Calcium-binding and coiled-coil domain-containing protein 1 OS=Mus musculus GN=Calcoco1 PE=1 SV=2 - [CACO1_MOUSE]	0	0	0	1.14346e+07	1.69721e+07	2.88093e+07	Calcoco1
Q66GT5	Phosphatidylglycerophosphatase and protein-tyrosine phosphatase 1 OS=Mus musculus GN=Ptpmt1 PE=1 SV=1 - [PTPM1_MOUSE]	0	0	0	3.81843e+06	7.78458e+06	9.75522e+06	Ptpmt1
G5E829	Plasma membrane calcium-transporting ATPase 1 OS=Mus musculus GN=Atp2b1 PE=1 SV=1 - [AT2B1_MOUSE]	0	0	0	8.90111e+06	2.31584e+07	2.31546e+07	Atp2b1
Q60872	Eukaryotic translation initiation factor 1A OS=Mus musculus GN=Eif1a PE=2 SV=3 - [IF1A_MOUSE]	0	0	0	8.34817e+06	2.12253e+07	50764359	Eif1a
Q9DB20	ATP synthase subunit O, mitochondrial OS=Mus musculus GN=Atp5o PE=1 SV=1 - [ATPO_MOUSE]	0	0	0	1.63145e+06	4.67277e+06	4.14308e+06	Atp5o
Q8K124	Pleckstrin homology domain-containing family O member 2 OS=Mus musculus GN=Plekho2 PE=1 SV=1 - [PKHO2_MOUSE]	0	0	0	2.21621e+06	5.13835e+06	6.12969e+06	Plekho2
Q03265	ATP synthase subunit alpha, mitochondrial OS=Mus musculus GN=Atp5a1 PE=1 SV=1 - [ATPA_MOUSE]	0	0	1.10521e+06	8.82209e+06	6.28007e+06	1.50214e+07	Atp5a1
Q60766-2	Isoform 2 of Immunity-related GTPase family M protein 1 OS=Mus musculus GN=Irgm1 - [IRGM1_MOUSE]	0	0	0	9.24759e+06	2.00384e+07	3.08407e+07	Irgm1
P56135	ATP synthase subunit f, mitochondrial OS=Mus musculus GN=Atp5j2 PE=1 SV=3 - [ATPK_MOUSE]	0	0	0	5.20314e+06	2.96396e+07	4.47409e+07	Atp5j2
Q9WVA3	Mitotic checkpoint protein BUB3 OS=Mus musculus GN=Bub3 PE=1 SV=2 - [BUB3_MOUSE]	0	0	0	6.97908e+06	1.26498e+07	2.69773e+07	Bub3
P54116	Erythrocyte band 7 integral membrane protein OS=Mus musculus GN=Stom PE=1 SV=3 - [STOM_MOUSE]	0	0	378903	2.2462e+06	5.34168e+06	1.53525e+07	Stom
P10107	Annexin A1 OS=Mus musculus GN=Anxa1 PE=1 SV=2 - [ANXA1_MOUSE]	0	0	0	1.01867e+07	1.79895e+07	1.16249e+07	Anxa1
P25976	Nucleolar transcription factor 1 OS=Mus musculus GN=Ubtf PE=1 SV=1 - [UBF1_MOUSE]	0	0	0	2.80733e+07	4.10737e+07	7.15643e+07	Ubtf
Q8BYK6-3	Isoform 3 of YTH domain-containing family protein 3 OS=Mus musculus GN=Ythdf3 - [YTHD3_MOUSE]	0	0	5.369e+06	1.80435e+07	1.52491e+07	1.92437e+07	Ythdf3
Q9CRB9	MICOS complex subunit Mic19 OS=Mus musculus GN=Chchd3 PE=1 SV=1 - [MIC19_MOUSE]	0	0	586800	8.75461e+06	1.53332e+07	2.9787e+07	Chchd3
Q9Z0R6	Intersectin-2 OS=Mus musculus GN=Itsn2 PE=1 SV=2 - [ITSN2_MOUSE]	0	0	0	1.86764e+07	2.76832e+07	5.08509e+07	Itsn2
Q9D1C2	Protein chibby homolog 1 OS=Mus musculus GN=Cby1 PE=1 SV=1 - [CBY1_MOUSE]	0	0	0	1.21511e+06	3.11878e+06	4995352	Cby1
Q91W59-2	Isoform 2 of RNA-binding motif, single-stranded-interacting protein 1 OS=Mus musculus GN=Rbms1 - [RBMS1_MOUSE]	0	0	0	2.29478e+06	1.37102e+07	5.23908e+07	Rbms1
Q8BPB0	MOB kinase activator 1B OS=Mus musculus GN=Mob1b PE=1 SV=3 - [MOB1B_MOUSE]	0	0	0	1.91315e+07	4.06793e+07	3.94982e+07	Mob1b
P62827	GTP-binding nuclear protein Ran OS=Mus musculus GN=Ran PE=1 SV=3 - [RAN_MOUSE]	0	0	0	3.06377e+07	1.23878e+09	1.12867e+08	Ran
P26645	Myristoylated alanine-rich C-kinase substrate OS=Mus musculus GN=Marcks PE=1 SV=2 - [MARCS_MOUSE]	0	0	0	4.77081e+06	6.66904e+06	9.81693e+06	Marcks
O08579	Emerin OS=Mus musculus GN=Emd PE=1 SV=1 - [EMD_MOUSE]	0	0	0	3.63034e+06	9.66133e+06	1.2674e+07	Emd
Q8VDZ4	Palmitoyltransferase ZDHHC5 OS=Mus musculus GN=Zdhhc5 PE=1 SV=1 - [ZDHC5_MOUSE]	0	0	0	3.2123e+06	6.47838e+06	1.88947e+07	Zdhhc5
Q8C2Q3	RNA-binding protein 14 OS=Mus musculus GN=Rbm14 PE=1 SV=1 - [RBM14_MOUSE]	0	0	0	1.98624e+07	3.53934e+07	5.81761e+07	Rbm14
Q4VAA2-2	Isoform 2 of Protein CDV3 OS=Mus musculus GN=Cdv3 - [CDV3_MOUSE]	0	0	0	1.48537e+06	1.68493e+06	6.07421e+06	Cdv3
P97477	Aurora kinase A OS=Mus musculus GN=Aurka PE=1 SV=1 - [AURKA_MOUSE]	0	0	0	1.04462e+06	4.87408e+06	4.83811e+06	Aurka
Q9CQM9	Glutaredoxin-3 OS=Mus musculus GN=Glrx3 PE=1 SV=1 - [GLRX3_MOUSE]	0	0	0	9.68396e+06	2.89949e+07	2.88458e+07	Glrx3
P35831	Tyrosine-protein phosphatase non-receptor type 12 OS=Mus musculus GN=Ptpn12 PE=1 SV=3 - [PTN12_MOUSE]	0	0	0	3.44401e+06	1.36448e+07	1.24119e+07	Ptpn12
Q62418-3	Isoform 3 of Drebrin-like protein OS=Mus musculus GN=Dbnl - [DBNL_MOUSE]	0	0	0	8.41356e+06	1.92207e+07	3.39512e+07	Dbnl
O54916	RalBP1-associated Eps domain-containing protein 1 OS=Mus musculus GN=Reps1 PE=1 SV=2 - [REPS1_MOUSE]	0	0	0	1.49675e+07	4.67056e+07	3.29727e+07	Reps1
Q91VI7	Ribonuclease inhibitor OS=Mus musculus GN=Rnh1 PE=1 SV=1 - [RINI_MOUSE]	0	0	0	1.47116e+07	3.33166e+07	3.52461e+07	Rnh1
P47915	60S ribosomal protein L29 OS=Mus musculus GN=Rpl29 PE=2 SV=2 - [RL29_MOUSE]	5.7856e+06	0	0	1.38651e+08	2.90315e+08	3.21768e+08	Rpl29
P32067	Lupus La protein homolog OS=Mus musculus GN=Ssb PE=1 SV=1 - [LA_MOUSE]	0	0	0	7626728	1.4313e+07	3.1476e+07	Ssb
Q9QWT9	Kinesin-like protein KIFC1 OS=Mus musculus GN=Kifc1 PE=1 SV=2 - [KIFC1_MOUSE]	0	0	0	6.15028e+06	1.3876e+07	2.05336e+07	Kifc1
Q02053	Ubiquitin-like modifier-activating enzyme 1 OS=Mus musculus GN=Uba1 PE=1 SV=1 - [UBA1_MOUSE]	0	0	0	1.12372e+07	2.02894e+07	2.90005e+07	Uba1
Q8BX02	KN motif and ankyrin repeat domain-containing protein 2 OS=Mus musculus GN=Kank2 PE=1 SV=1 - [KANK2_MOUSE]	0	0	0	3.54641e+06	1.38476e+07	2.06873e+07	Kank2
E9Q6B2	Coiled-coil domain-containing protein 85C OS=Mus musculus GN=Ccdc85c PE=1 SV=1 - [CC85C_MOUSE]	0	0	0	1.00777e+07	1.89253e+07	2.08115e+07	Ccdc85c
Q69Z38	Pseudopodium-enriched atypical kinase 1 OS=Mus musculus GN=Peak1 PE=1 SV=4 - [PEAK1_MOUSE]	0	0	0	8.66438e+06	2.64397e+07	3.62053e+07	Peak1
P01942	Hemoglobin subunit alpha OS=Mus musculus GN=Hba PE=1 SV=2 - [HBA_MOUSE]	85401041	0	0	3.16238e+06	1.32371e+06	1.83588e+06	Hba
Q99KD5	Protein unc-45 homolog A OS=Mus musculus GN=Unc45a PE=1 SV=2 - [UN45A_MOUSE]	0	0	0	1.33299e+07	3.34323e+07	4.80778e+07	Unc45a
O35326	Serine/arginine-rich splicing factor 5 OS=Mus musculus GN=Srsf5 PE=1 SV=2 - [SRSF5_MOUSE]	0	0	0	5.93507e+07	1.00109e+08	1.43389e+08	Srsf5
Q8R081	Heterogeneous nuclear ribonucleoprotein L OS=Mus musculus GN=Hnrnpl PE=1 SV=2 - [HNRPL_MOUSE]	0	0	0	5.30134e+06	6.58586e+06	3.42278e+07	Hnrnpl
Q8K4G5-2	Isoform 2 of Actin-binding LIM protein 1 OS=Mus musculus GN=Ablim1 - [ABLM1_MOUSE]	0	0	0	1.45894e+07	2.14468e+07	2.11954e+07	Ablim1
Q9D6T0	Nitric oxide synthase-interacting protein OS=Mus musculus GN=Nosip PE=1 SV=1 - [NOSIP_MOUSE]	0	0	0	2.71604e+06	1.92065e+06	3.40338e+06	Nosip
Q3UHK8	Trinucleotide repeat-containing gene 6A protein OS=Mus musculus GN=Tnrc6a PE=2 SV=1 - [TNR6A_MOUSE]	0	0	0	1.11349e+07	1.8388e+07	2.21903e+07	Tnrc6a
Q5NBX1-3	Isoform 3 of Protein cordon-bleu OS=Mus musculus GN=Cobl - [COBL_MOUSE]	0	0	0	3.06483e+06	1.13806e+07	1.38263e+07	Cobl
Q9Z0P5-2	Isoform 2 of Twinfilin-2 OS=Mus musculus GN=Twf2 - [TWF2_MOUSE]	0	0	0	2.26955e+06	1.76277e+07	21466248	Twf2
P81270-4	Isoform 5 of Transcriptional regulator ERG OS=Mus musculus GN=Erg - [ERG_MOUSE]	0	0	0	1.58969e+07	3.92902e+07	42965116	Erg
Q9DCJ5	NADH dehydrogenase [ubiquinone] 1 alpha subcomplex subunit 8 OS=Mus musculus GN=Ndufa8 PE=1 SV=3 - [NDUA8_MOUSE]	0	0	0	5.15286e+06	19790694	3.32731e+07	Ndufa8
Q9CX84	Regulator of G-protein signaling 19 OS=Mus musculus GN=Rgs19 PE=1 SV=1 - [RGS19_MOUSE]	0	0	0	2.99808e+06	5.03159e+06	1.20332e+07	Rgs19
P24452	Macrophage-capping protein OS=Mus musculus GN=Capg PE=1 SV=2 - [CAPG_MOUSE]	0	0	0	1.72731e+07	4.52384e+07	5.66502e+07	Capg
P17156	Heat shock-related 70 kDa protein 2 OS=Mus musculus GN=Hspa2 PE=1 SV=2 - [HSP72_MOUSE]	3.62786e+07	0	9.60312e+06	5.02561e+08	1.34042e+09	1.69755e+09	Hspa2
Q8BTI8-3	Isoform 3 of Serine/arginine repetitive matrix protein 2 OS=Mus musculus GN=Srrm2 - [SRRM2_MOUSE]	0	0	0	6.29315e+07	1.05701e+08	3.75606e+07	Srrm2
Q99JR5	Tubulointerstitial nephritis antigen-like OS=Mus musculus GN=Tinagl1 PE=1 SV=1 - [TINAL_MOUSE]	0	0	0	2.047e+07	3.46301e+07	6.05127e+07	Tinagl1
Q8CHU3-2	Isoform 2 of Epsin-2 OS=Mus musculus GN=Epn2 - [EPN2_MOUSE]	0	0	0	1.5933e+07	3.36133e+07	4.29518e+07	Epn2
Q9R0P4	Small acidic protein OS=Mus musculus GN=Smap PE=1 SV=1 - [SMAP_MOUSE]	0	0	0	1.45262e+07	2.31693e+07	2.23392e+07	Smap
Q8K2Q7	BRO1 domain-containing protein BROX OS=Mus musculus GN=Brox PE=1 SV=1 - [BROX_MOUSE]	0	0	0	1.44158e+07	2.27123e+07	1.95083e+07	Brox
Q8CIN4	Serine/threonine-protein kinase PAK 2 OS=Mus musculus GN=Pak2 PE=1 SV=1 - [PAK2_MOUSE]	0	0	0	2.7495e+06	6.11643e+06	6.08e+06	Pak2
O35286	Pre-mRNA-splicing factor ATP-dependent RNA helicase DHX15 OS=Mus musculus GN=Dhx15 PE=1 SV=2 - [DHX15_MOUSE]	0	0	0	1.15725e+07	2.38656e+07	4.37184e+07	Dhx15
Q63844	Mitogen-activated protein kinase 3 OS=Mus musculus GN=Mapk3 PE=1 SV=5 - [MK03_MOUSE]	0	0	0	7.22047e+06	2.15771e+07	1.57639e+07	Mapk3
Q3UL36	Arginine and glutamate-rich protein 1 OS=Mus musculus GN=Arglu1 PE=1 SV=2 - [ARGL1_MOUSE]	0	0	0	2.1881e+07	5.13898e+07	1.01342e+08	Arglu1
Q9WVE8	Protein kinase C and casein kinase substrate in neurons protein 2 OS=Mus musculus GN=Pacsin2 PE=1 SV=1 - [PACN2_MOUSE]	0	0	0	8.70817e+06	1.93516e+07	2.47868e+07	Pacsin2
O35682	Myeloid-associated differentiation marker OS=Mus musculus GN=Myadm PE=1 SV=2 - [MYADM_MOUSE]	0	0	0	1.84682e+07	3.26117e+07	6.73941e+07	Myadm
O70251	Elongation factor 1-beta OS=Mus musculus GN=Eef1b PE=1 SV=5 - [EF1B_MOUSE]	0	0	0	8.63357e+06	1.48562e+07	2.19782e+07	Eef1b
Q922Q8	Leucine-rich repeat-containing protein 59 OS=Mus musculus GN=Lrrc59 PE=1 SV=1 - [LRC59_MOUSE]	0	0	0	1.4074e+07	1.21601e+07	1.42148e+07	Lrrc59
Q8CIB5	Fermitin family homolog 2 OS=Mus musculus GN=Fermt2 PE=1 SV=1 - [FERM2_MOUSE]	0	0	0	5.42067e+06	1.2885e+07	1.87976e+07	Fermt2
Q8BRV5	Uncharacterized protein KIAA1671 OS=Mus musculus GN=Kiaa1671 PE=2 SV=1 - [K1671_MOUSE]	0	0	0	3.16385e+06	9.52412e+06	1.93699e+07	Kiaa1671
Q3UV16	Inositol 1,4,5-trisphosphate receptor-interacting protein-like 2 OS=Mus musculus GN=Itpripl2 PE=2 SV=1 - [IPIL2_MOUSE]	0	0	0	7.27124e+06	1.15576e+07	1.59125e+07	Itpripl2
Q8CD15	Bifunctional lysine-specific demethylase and histidyl-hydroxylase MINA OS=Mus musculus GN=Mina PE=1 SV=2 - [MINA_MOUSE]	0	0	0	6.34842e+06	1.14022e+07	2.25895e+07	Mina
Q99M87-2	Isoform 2 of DnaJ homolog subfamily A member 3, mitochondrial OS=Mus musculus GN=Dnaja3 - [DNJA3_MOUSE]	0	0	0	4.32979e+06	4.38096e+06	2.07438e+06	Dnaja3
Q3TLH4	Protein PRRC2C OS=Mus musculus GN=Prrc2c PE=1 SV=3 - [PRC2C_MOUSE]	0	0	0	2.5016e+07	4.85224e+07	1.05057e+08	Prrc2c
Q6PGC1	ATP-dependent RNA helicase DHX29 OS=Mus musculus GN=Dhx29 PE=1 SV=1 - [DHX29_MOUSE]	0	0	0	7.36621e+06	1.40058e+07	3.32005e+07	Dhx29
Q8BZI0	Actin filament-associated protein 1-like 1 OS=Mus musculus GN=Afap1l1 PE=1 SV=1 - [AF1L1_MOUSE]	0	0	0	2.34301e+06	8.5938e+06	1.28375e+07	Afap1l1
Q91W53	Golgin subfamily A member 7 OS=Mus musculus GN=Golga7 PE=1 SV=1 - [GOGA7_MOUSE]	0	0	0	5.10431e+06	3.37956e+06	3.98748e+06	Golga7
Q811D0-2	Isoform 2 of Disks large homolog 1 OS=Mus musculus GN=Dlg1 - [DLG1_MOUSE]	0	0	0	5.70616e+06	1.06177e+07	1.63827e+07	Dlg1
O08917	Flotillin-1 OS=Mus musculus GN=Flot1 PE=1 SV=1 - [FLOT1_MOUSE]	0	0	0	6.36327e+06	1.40834e+07	3.91909e+07	Flot1
Q05793	Basement membrane-specific heparan sulfate proteoglycan core protein OS=Mus musculus GN=Hspg2 PE=1 SV=1 - [PGBM_MOUSE]	0	0	284301	4.05022e+07	4.85951e+07	1.02244e+08	Hspg2
Q04899	Cyclin-dependent kinase 18 OS=Mus musculus GN=Cdk18 PE=1 SV=1 - [CDK18_MOUSE]	0	0	0	1.84345e+07	4.13526e+07	6.77234e+07	Cdk18
Q9R1P4	Proteasome subunit alpha type-1 OS=Mus musculus GN=Psma1 PE=1 SV=1 - [PSA1_MOUSE]	0	0	0	2.89383e+06	1.45812e+06	3.99302e+06	Psma1
P97762	Retinitis pigmentosa 9 protein homolog OS=Mus musculus GN=rp9 PE=1 SV=1 - [RP9_MOUSE]	0	0	0	1.81382e+07	6.42285e+06	8.91567e+07	rp9
Q61024	Asparagine synthetase [glutamine-hydrolyzing] OS=Mus musculus GN=Asns PE=1 SV=3 - [ASNS_MOUSE]	0	0	0	4.58533e+06	1.14625e+07	1.5413e+07	Asns
Q60780-2	Isoform 2 of Growth arrest-specific protein 7 OS=Mus musculus GN=Gas7 - [GAS7_MOUSE]	0	0	0	4.50597e+06	1.63834e+07	1.7127e+07	Gas7
P47964	60S ribosomal protein L36 OS=Mus musculus GN=Rpl36 PE=3 SV=2 - [RL36_MOUSE]	0	0	0	5.63848e+07	2.32359e+08	8.1749e+08	Rpl36
Q9EQK5	Major vault protein OS=Mus musculus GN=Mvp PE=1 SV=4 - [MVP_MOUSE]	0	0	0	5.28165e+06	8.09954e+06	1.09245e+07	Mvp
P23249	Putative helicase MOV-10 OS=Mus musculus GN=Mov10 PE=1 SV=2 - [MOV10_MOUSE]	0	0	0	9.08625e+06	1.69332e+07	3.93823e+07	Mov10
O08784	Treacle protein OS=Mus musculus GN=Tcof1 PE=1 SV=1 - [TCOF_MOUSE]	0	0	0	9.47636e+06	1.46593e+07	7.13164e+07	Tcof1
O88456	Calpain small subunit 1 OS=Mus musculus GN=Capns1 PE=1 SV=1 - [CPNS1_MOUSE]	0	0	0	1.07304e+07	3.46965e+07	4.17659e+07	Capns1
Q9QZS3-4	Isoform 4 of Protein numb homolog OS=Mus musculus GN=Numb - [NUMB_MOUSE]	0	0	0	1.4243e+07	2.30923e+07	3.8753e+07	Numb
Q6NZJ6	Eukaryotic translation initiation factor 4 gamma 1 OS=Mus musculus GN=Eif4g1 PE=1 SV=1 - [IF4G1_MOUSE]	0	0	0	2.75236e+07	6.19844e+07	9.26318e+07	Eif4g1
Q80X41-2	Isoform 2 of Serine/threonine-protein kinase VRK1 OS=Mus musculus GN=Vrk1 - [VRK1_MOUSE]	0	0	0	3.23681e+06	932799	1.01987e+07	Vrk1
Q62130	Tyrosine-protein phosphatase non-receptor type 14 OS=Mus musculus GN=Ptpn14 PE=1 SV=2 - [PTN14_MOUSE]	0	0	0	4.44918e+06	1.38119e+07	1.14955e+07	Ptpn14
O55222	Integrin-linked protein kinase OS=Mus musculus GN=Ilk PE=1 SV=2 - [ILK_MOUSE]	0	0	0	6.12799e+06	2.16535e+07	2.14349e+07	Ilk
Q9JM52-3	Isoform 3 of Misshapen-like kinase 1 OS=Mus musculus GN=Mink1 - [MINK1_MOUSE]	0	0	0	1.19401e+07	2.38012e+07	2.64473e+07	Mink1
Q05D44	Eukaryotic translation initiation factor 5B OS=Mus musculus GN=Eif5b PE=1 SV=2 - [IF2P_MOUSE]	0	0	0	1.55526e+07	1.73313e+07	3.98794e+07	Eif5b
Q61792	LIM and SH3 domain protein 1 OS=Mus musculus GN=Lasp1 PE=1 SV=1 - [LASP1_MOUSE]	0	0	1.22106e+06	1.55571e+07	3.63222e+07	4.67876e+07	Lasp1
P03975	IgE-binding protein OS=Mus musculus GN=Iap PE=2 SV=1 - [IGEB_MOUSE]	0	0	0	2.44575e+07	5.83795e+07	3.42959e+07	Iap
Q9Z0P4	Paralemmin-1 OS=Mus musculus GN=Palm PE=1 SV=1 - [PALM_MOUSE]	0	0	0	1.69694e+06	4.31432e+06	1.2752e+07	Palm
P0C0A3	Charged multivesicular body protein 6 OS=Mus musculus GN=Chmp6 PE=1 SV=2 - [CHMP6_MOUSE]	0	0	0	3.47749e+06	8.92132e+06	7.57233e+06	Chmp6
P06745	Glucose-6-phosphate isomerase OS=Mus musculus GN=Gpi PE=1 SV=4 - [G6PI_MOUSE]	0	0	0	1.59121e+06	5.94363e+06	1.40161e+07	Gpi
O70152	Dolichol-phosphate mannosyltransferase subunit 1 OS=Mus musculus GN=Dpm1 PE=1 SV=1 - [DPM1_MOUSE]	0	0	0	3.09869e+06	7.98935e+06	8.09526e+06	Dpm1
P46467	Vacuolar protein sorting-associated protein 4B OS=Mus musculus GN=Vps4b PE=1 SV=2 - [VPS4B_MOUSE]	0	0	0	1.53523e+07	3.57418e+07	2.82233e+07	Vps4b
Q9WVJ2	26S proteasome non-ATPase regulatory subunit 13 OS=Mus musculus GN=Psmd13 PE=1 SV=1 - [PSD13_MOUSE]	0	0	0	1.55651e+06	4.57779e+06	6.92986e+06	Psmd13
P58871	182 kDa tankyrase-1-binding protein OS=Mus musculus GN=Tnks1bp1 PE=1 SV=2 - [TB182_MOUSE]	0	0	0	8.13345e+06	1.47218e+07	2.31818e+07	Tnks1bp1
Q8R1S4-2	Isoform 2 of Metastasis suppressor protein 1 OS=Mus musculus GN=Mtss1 - [MTSS1_MOUSE]	0	0	0	5.8229e+06	5.97667e+06	1.08728e+07	Mtss1
Q9D083-3	Isoform 3 of Kinetochore protein Spc24 OS=Mus musculus GN=Spc24 - [SPC24_MOUSE]	0	0	0	873381	2.96648e+06	1.28792e+06	Spc24
P17095	High mobility group protein HMG-I/HMG-Y OS=Mus musculus GN=Hmga1 PE=1 SV=4 - [HMGA1_MOUSE]	0	0	0	7.76113e+06	7.45585e+06	5.9746e+07	Hmga1
P70168	Importin subunit beta-1 OS=Mus musculus GN=Kpnb1 PE=1 SV=2 - [IMB1_MOUSE]	0	0	0	2.37586e+07	2.90237e+07	7.29132e+07	Kpnb1
Q8BWW4	La-related protein 4 OS=Mus musculus GN=Larp4 PE=1 SV=2 - [LARP4_MOUSE]	0	0	0	2.11348e+07	4.05709e+07	6.76088e+07	Larp4
Q8VI94	2'-5'-oligoadenylate synthase-like protein 1 OS=Mus musculus GN=Oasl1 PE=2 SV=1 - [OASL1_MOUSE]	0	0	0	7.76651e+06	3.92762e+07	6.8824e+07	Oasl1
Q8BJS4-3	Isoform 3 of SUN domain-containing protein 2 OS=Mus musculus GN=Sun2 - [SUN2_MOUSE]	0	0	0	2.53025e+06	7.3104e+06	1.35816e+07	Sun2
O70493	Sorting nexin-12 OS=Mus musculus GN=Snx12 PE=1 SV=1 - [SNX12_MOUSE]	0	0	0	1.68903e+06	9.8995e+06	1.21857e+07	Snx12
Q80UM3	N-alpha-acetyltransferase 15, NatA auxiliary subunit OS=Mus musculus GN=Naa15 PE=1 SV=1 - [NAA15_MOUSE]	0	0	0	9.3955e+06	1.09476e+07	2.74592e+07	Naa15
A2A5Z6	E3 ubiquitin-protein ligase SMURF2 OS=Mus musculus GN=Smurf2 PE=1 SV=1 - [SMUF2_MOUSE]	0	0	0	9.90716e+06	2.28891e+07	2.4486e+07	Smurf2
Q8K1N4	Spermatogenesis-associated serine-rich protein 2 OS=Mus musculus GN=Spats2 PE=1 SV=1 - [SPAS2_MOUSE]	0	0	0	4.63156e+06	3.33461e+06	1.91325e+07	Spats2
Q76N33	AMSH-like protease OS=Mus musculus GN=Stambpl1 PE=1 SV=1 - [STALP_MOUSE]	0	0	0	4.47726e+06	1.33185e+07	1.4453e+07	Stambpl1
P62196	26S protease regulatory subunit 8 OS=Mus musculus GN=Psmc5 PE=1 SV=1 - [PRS8_MOUSE]	0	0	0	637363	3.1169e+06	4.48409e+06	Psmc5
P11352	Glutathione peroxidase 1 OS=Mus musculus GN=Gpx1 PE=1 SV=2 - [GPX1_MOUSE]	0	0	0	1.38961e+06	2.41701e+06	7.53461e+06	Gpx1
Q61753	D-3-phosphoglycerate dehydrogenase OS=Mus musculus GN=Phgdh PE=1 SV=3 - [SERA_MOUSE]	0	0	0	1.12031e+07	2.96556e+07	3.89205e+07	Phgdh
Q9JII7	AN1-type zinc finger protein 2A OS=Mus musculus GN=Zfand2a PE=2 SV=1 - [ZFN2A_MOUSE]	0	0	0	2.06327e+06	1.94153e+07	1.40422e+07	Zfand2a
P97820	Mitogen-activated protein kinase kinase kinase kinase 4 OS=Mus musculus GN=Map4k4 PE=1 SV=1 - [M4K4_MOUSE]	0	0	733515	1.7089e+07	3.92406e+07	5.58814e+07	Map4k4
P63280	SUMO-conjugating enzyme UBC9 OS=Mus musculus GN=Ube2i PE=1 SV=1 - [UBC9_MOUSE]	0	0	0	319089	5.27106e+06	5223429	Ube2i
Q9JI10-2	Isoform 2 of Serine/threonine-protein kinase 3 OS=Mus musculus GN=Stk3 - [STK3_MOUSE]	0	0	0	2.19874e+06	3.38058e+06	2.55564e+06	Stk3
Q3UHX2	28 kDa heat- and acid-stable phosphoprotein OS=Mus musculus GN=Pdap1 PE=1 SV=1 - [HAP28_MOUSE]	0	0	0	3.00512e+07	4.89481e+07	7.06826e+07	Pdap1
P61211	ADP-ribosylation factor-like protein 1 OS=Mus musculus GN=Arl1 PE=1 SV=1 - [ARL1_MOUSE]	0	0	0	5.80943e+06	8.10286e+06	1.01694e+07	Arl1
P46061	Ran GTPase-activating protein 1 OS=Mus musculus GN=Rangap1 PE=1 SV=2 - [RAGP1_MOUSE]	0	0	0	830976	9.5994e+06	2.20962e+07	Rangap1
A2A699-2	Isoform 2 of Protein FAM171A2 OS=Mus musculus GN=Fam171a2 - [F1712_MOUSE]	0	0	0	3.64228e+06	6.22103e+06	7.21829e+06	Fam171a2
Q3UH60	Disco-interacting protein 2 homolog B OS=Mus musculus GN=Dip2b PE=1 SV=1 - [DIP2B_MOUSE]	0	0	0	1.07763e+07	2.20625e+07	3.74847e+07	Dip2b
Q8VBX6-2	Isoform 2 of Multiple PDZ domain protein OS=Mus musculus GN=Mpdz - [MPDZ_MOUSE]	0	0	0	1.72791e+07	2.3651e+07	2.3713e+07	Mpdz
Q8CFE2	Histone PARylation factor 1 OS=Mus musculus GN=Hpf1 PE=1 SV=1 - [HPF1_MOUSE]	0	0	0	2.21956e+06	2.36186e+06	4.22519e+06	Hpf1
Q8CHC4	Synaptojanin-1 OS=Mus musculus GN=Synj1 PE=1 SV=3 - [SYNJ1_MOUSE]	0	0	0	4.9927e+06	8.67521e+06	9.9888e+06	Synj1
Q6A0A9	Constitutive coactivator of PPAR-gamma-like protein 1 OS=Mus musculus GN=FAM120A PE=1 SV=2 - [F120A_MOUSE]	0	0	0	5.46346e+06	2.65828e+07	5.6705e+07	FAM120A
O88384	Vesicle transport through interaction with t-SNAREs homolog 1B OS=Mus musculus GN=Vti1b PE=1 SV=1 - [VTI1B_MOUSE]	0	0	0	4.79403e+06	8.90546e+06	2.24201e+06	Vti1b
P06869	Urokinase-type plasminogen activator OS=Mus musculus GN=Plau PE=1 SV=1 - [UROK_MOUSE]	0	0	0	5.66569e+06	8.10052e+06	3.15066e+07	Plau
A2A6T1	Cerebellar degeneration-related protein 2-like OS=Mus musculus GN=Cdr2l PE=1 SV=1 - [CDR2L_MOUSE]	0	0	0	3.17386e+06	1.32708e+07	1.67875e+07	Cdr2l
Q922S8	Kinesin-like protein KIF2C OS=Mus musculus GN=Kif2c PE=1 SV=1 - [KIF2C_MOUSE]	0	0	0	1.0885e+07	1.35795e+07	1.3729e+07	Kif2c
Q3UHJ0-2	Isoform 2 of AP2-associated protein kinase 1 OS=Mus musculus GN=Aak1 - [AAK1_MOUSE]	0	0	0	6.96452e+06	1.40419e+07	1.39309e+07	Aak1
Q9CQ71	Replication protein A 14 kDa subunit OS=Mus musculus GN=Rpa3 PE=1 SV=1 - [RFA3_MOUSE]	0	0	0	3.37222e+06	3.01637e+06	4.82878e+06	Rpa3
Q6NXY1	TBC1 domain family member 31 OS=Mus musculus GN=Tbc1d31 PE=1 SV=1 - [TBC31_MOUSE]	0	0	0	2.71935e+06	4.50164e+06	6.39022e+06	Tbc1d31
Q921J2	GTP-binding protein Rheb OS=Mus musculus GN=Rheb PE=1 SV=1 - [RHEB_MOUSE]	0	0	0	1.71055e+06	7.16284e+06	9.16689e+06	Rheb
Q80Z96	Vang-like protein 1 OS=Mus musculus GN=Vangl1 PE=1 SV=2 - [VANG1_MOUSE]	0	0	0	8.22629e+06	1.76139e+07	2.40478e+07	Vangl1
Q923T9-3	Isoform 3 of Calcium/calmodulin-dependent protein kinase type II subunit gamma OS=Mus musculus GN=Camk2g - [KCC2G_MOUSE]	0	0	0	2.0931e+07	1.74905e+07	4.2318e+07	Camk2g
Q9Z0G0	PDZ domain-containing protein GIPC1 OS=Mus musculus GN=Gipc1 PE=1 SV=1 - [GIPC1_MOUSE]	0	0	0	2.8494e+06	2.38276e+06	3.25614e+06	Gipc1
Q9JLV1	BAG family molecular chaperone regulator 3 OS=Mus musculus GN=Bag3 PE=1 SV=2 - [BAG3_MOUSE]	0	0	0	2.94375e+06	5.23551e+06	6.46402e+06	Bag3
O88685	26S protease regulatory subunit 6A OS=Mus musculus GN=Psmc3 PE=1 SV=2 - [PRS6A_MOUSE]	0	0	0	2.88649e+06	2.99737e+06	7.22776e+06	Psmc3
Q61081	Hsp90 co-chaperone Cdc37 OS=Mus musculus GN=Cdc37 PE=1 SV=1 - [CDC37_MOUSE]	0	0	0	9.21125e+06	6.09814e+06	2.90199e+07	Cdc37
Q9DCL9	Multifunctional protein ADE2 OS=Mus musculus GN=Paics PE=1 SV=4 - [PUR6_MOUSE]	0	0	0	9.51956e+06	9.74591e+06	2.65079e+07	Paics
Q8VDF2-2	Isoform 2 of E3 ubiquitin-protein ligase UHRF1 OS=Mus musculus GN=Uhrf1 - [UHRF1_MOUSE]	0	0	0	5.05003e+06	6.41722e+06	1.31271e+07	Uhrf1
Q8C804	Spindle and centriole-associated protein 1 OS=Mus musculus GN=Spice1 PE=1 SV=2 - [SPICE_MOUSE]	0	0	0	2.62688e+06	4.33568e+06	1.28954e+06	Spice1
Q80SY4	E3 ubiquitin-protein ligase MIB1 OS=Mus musculus GN=Mib1 PE=1 SV=1 - [MIB1_MOUSE]	0	0	0	9.29128e+06	1.31524e+07	1.94422e+07	Mib1
Q9D0B0	Serine/arginine-rich splicing factor 9 OS=Mus musculus GN=Srsf9 PE=1 SV=1 - [SRSF9_MOUSE]	0	0	0	7.89846e+06	1.96934e+07	2.27614e+07	Srsf9
Q91YU6	Leucine zipper putative tumor suppressor 2 OS=Mus musculus GN=Lzts2 PE=1 SV=3 - [LZTS2_MOUSE]	0	0	0	5.86616e+06	8.86569e+06	1.17021e+07	Lzts2
Q6P9Q6	FK506-binding protein 15 OS=Mus musculus GN=Fkbp15 PE=1 SV=2 - [FKB15_MOUSE]	0	0	0	1.17648e+07	2.34937e+07	3.18969e+07	Fkbp15
P59326	YTH domain-containing family protein 1 OS=Mus musculus GN=Ythdf1 PE=1 SV=1 - [YTHD1_MOUSE]	0	0	5.369e+06	1.74778e+06	8.56225e+06	2.17096e+07	Ythdf1
Q8CJG0	Protein argonaute-2 OS=Mus musculus GN=Ago2 PE=1 SV=3 - [AGO2_MOUSE]	0	0	0	9.57239e+06	2.01323e+07	2.30759e+07	Ago2
Q922J9	Fatty acyl-CoA reductase 1 OS=Mus musculus GN=Far1 PE=1 SV=1 - [FACR1_MOUSE]	0	0	0	4.80847e+06	1.57272e+07	2.17483e+07	Far1
P46471	26S protease regulatory subunit 7 OS=Mus musculus GN=Psmc2 PE=1 SV=5 - [PRS7_MOUSE]	0	0	0	3.18558e+06	4.67408e+06	1.17803e+07	Psmc2
Q91VJ2	Protein kinase C delta-binding protein OS=Mus musculus GN=Prkcdbp PE=1 SV=1 - [PRDBP_MOUSE]	0	0	0	1.96042e+07	2.41892e+07	1.1554e+08	Prkcdbp
Q9CXW4	60S ribosomal protein L11 OS=Mus musculus GN=Rpl11 PE=1 SV=4 - [RL11_MOUSE]	3.38112e+07	0	1.57377e+07	2.62764e+08	4.51906e+08	8.35929e+08	Rpl11
P70336	Rho-associated protein kinase 2 OS=Mus musculus GN=Rock2 PE=1 SV=1 - [ROCK2_MOUSE]	0	0	135248	8.75908e+06	1.5282e+07	2.31409e+07	Rock2
P63034-3	Isoform 3 of Cytohesin-2 OS=Mus musculus GN=Cyth2 - [CYH2_MOUSE]	0	0	0	6.0021e+06	1.90183e+07	1.21059e+07	Cyth2
P97427	Dihydropyrimidinase-related protein 1 OS=Mus musculus GN=Crmp1 PE=1 SV=1 - [DPYL1_MOUSE]	0	0	0	3.09244e+06	3.96993e+06	2.22131e+07	Crmp1
Q3UGC7	Eukaryotic translation initiation factor 3 subunit J-A OS=Mus musculus GN=Eif3j1 PE=2 SV=1 - [EI3JA_MOUSE]	0	0	0	2.09213e+06	1.03053e+07	1.26563e+07	Eif3j1
Q6DFW4	Nucleolar protein 58 OS=Mus musculus GN=Nop58 PE=1 SV=1 - [NOP58_MOUSE]	0	0	0	2.21206e+06	7.0285e+06	2.35256e+07	Nop58
O70503	Very-long-chain 3-oxoacyl-CoA reductase OS=Mus musculus GN=Hsd17b12 PE=1 SV=1 - [DHB12_MOUSE]	0	0	0	6.56478e+06	3.14171e+07	3.40766e+07	Hsd17b12
Q9CXY6	Interleukin enhancer-binding factor 2 OS=Mus musculus GN=Ilf2 PE=1 SV=1 - [ILF2_MOUSE]	0	0	0	2.3625e+06	657466	4.972e+06	Ilf2
Q8K2J7-2	Isoform 2 of RELT-like protein 1 OS=Mus musculus GN=Rell1 - [RELL1_MOUSE]	0	0	0	2.51736e+06	4.49686e+06	1.2016e+07	Rell1
Q9DD03	Ras-related protein Rab-13 OS=Mus musculus GN=Rab13 PE=1 SV=1 - [RAB13_MOUSE]	0	0	0	3.61464e+07	6.70211e+07	6.61682e+07	Rab13
Q3UFY8	Mitochondrial ribonuclease P protein 1 OS=Mus musculus GN=Trmt10c PE=1 SV=2 - [MRRP1_MOUSE]	0	0	0	2.55954e+06	1.39647e+07	1.87015e+07	Trmt10c
O70311	Glycylpeptide N-tetradecanoyltransferase 2 OS=Mus musculus GN=Nmt2 PE=1 SV=1 - [NMT2_MOUSE]	0	0	0	5.96679e+06	1.05874e+07	1.90037e+07	Nmt2
P11276	Fibronectin OS=Mus musculus GN=Fn1 PE=1 SV=4 - [FINC_MOUSE]	0	0	0	1.42062e+07	3.55496e+07	6.96653e+07	Fn1
Q07832	Serine/threonine-protein kinase PLK1 OS=Mus musculus GN=Plk1 PE=1 SV=2 - [PLK1_MOUSE]	0	0	0	3.30325e+06	6.46845e+06	1.42429e+07	Plk1
P63038	60 kDa heat shock protein, mitochondrial OS=Mus musculus GN=Hspd1 PE=1 SV=1 - [CH60_MOUSE]	0	0	2.32711e+06	1.8693e+06	3.66674e+06	6.89031e+06	Hspd1
Q8JZX3-3	Isoform 3 of POC1 centriolar protein homolog A OS=Mus musculus GN=Poc1a - [POC1A_MOUSE]	0	0	0	1.94307e+06	2.01626e+06	3.5259e+06	Poc1a
P00493	Hypoxanthine-guanine phosphoribosyltransferase OS=Mus musculus GN=Hprt1 PE=1 SV=3 - [HPRT_MOUSE]	0	0	0	1.0099e+06	3.31405e+06	4.21565e+06	Hprt1
Q9DBU6	Serine/Arginine-related protein 53 OS=Mus musculus GN=Rsrc1 PE=1 SV=1 - [RSRC1_MOUSE]	0	0	0	7.6697e+06	7.4246e+06	2.00342e+07	Rsrc1
Q0VGY8	Protein TANC1 OS=Mus musculus GN=Tanc1 PE=1 SV=2 - [TANC1_MOUSE]	0	0	0	4.53197e+06	1.06514e+07	9.4946e+06	Tanc1
O55029	Coatomer subunit beta' OS=Mus musculus GN=Copb2 PE=1 SV=2 - [COPB2_MOUSE]	0	0	0	3.31294e+06	5.36119e+06	5.24174e+06	Copb2
Q9EPK2-3	Isoform 3 of Protein XRP2 OS=Mus musculus GN=Rp2 - [XRP2_MOUSE]	0	0	0	6.83903e+06	2.91666e+06	4.65819e+07	Rp2
A2AJI0	MAP7 domain-containing protein 1 OS=Mus musculus GN=Map7d1 PE=1 SV=1 - [MA7D1_MOUSE]	0	0	0	2.43249e+06	9.49233e+06	3.0715e+07	Map7d1
B2RY56	RNA-binding protein 25 OS=Mus musculus GN=Rbm25 PE=1 SV=2 - [RBM25_MOUSE]	0	0	0	7.15049e+06	1.56727e+07	3.45691e+07	Rbm25
Q9JJK2	LanC-like protein 2 OS=Mus musculus GN=Lancl2 PE=1 SV=1 - [LANC2_MOUSE]	0	0	0	2.18998e+07	1.9584e+07	1.62214e+07	Lancl2
P14602-2	Isoform B of Heat shock protein beta-1 OS=Mus musculus GN=Hspb1 - [HSPB1_MOUSE]	0	0	6.46661e+06	7.57281e+06	1.75377e+07	8.84806e+06	Hspb1
Q3TW96	UDP-N-acetylhexosamine pyrophosphorylase-like protein 1 OS=Mus musculus GN=Uap1l1 PE=1 SV=1 - [UAP1L_MOUSE]	0	0	0	3.53066e+06	9.75058e+06	1.70133e+07	Uap1l1
Q3UIA2	Rho GTPase-activating protein 17 OS=Mus musculus GN=Arhgap17 PE=1 SV=1 - [RHG17_MOUSE]	0	0	0	2.40224e+06	7.6913e+06	6.21065e+06	Arhgap17
Q99JN2	Kelch-like protein 22 OS=Mus musculus GN=Klhl22 PE=1 SV=1 - [KLH22_MOUSE]	0	0	0	3.11133e+06	5.4131e+06	1.81042e+06	Klhl22
Q8BMA6	Signal recognition particle subunit SRP68 OS=Mus musculus GN=Srp68 PE=1 SV=2 - [SRP68_MOUSE]	0	0	0	4.61902e+06	4.17608e+06	9.29846e+06	Srp68
P30285	Cyclin-dependent kinase 4 OS=Mus musculus GN=Cdk4 PE=1 SV=1 - [CDK4_MOUSE]	0	0	0	9.39142e+06	2.08822e+07	3.52838e+07	Cdk4
Q91YD3	mRNA-decapping enzyme 1A OS=Mus musculus GN=Dcp1a PE=1 SV=1 - [DCP1A_MOUSE]	0	0	0	3.2336e+06	4.93843e+06	1.49944e+07	Dcp1a
Q5SXY1-3	Isoform 4 of Cytospin-B OS=Mus musculus GN=Specc1 - [CYTSB_MOUSE]	0	0	0	3.50899e+06	1.00616e+07	1.90512e+07	Specc1
Q9ET54-4	Isoform 4 of Palladin OS=Mus musculus GN=Palld - [PALLD_MOUSE]	0	0	0	1.03514e+07	2.58135e+07	2.40449e+07	Palld
P61963	DDB1- and CUL4-associated factor 7 OS=Mus musculus GN=Dcaf7 PE=1 SV=1 - [DCAF7_MOUSE]	0	0	0	2.56389e+06	5.95346e+06	8.44667e+06	Dcaf7
Q8VEH3	ADP-ribosylation factor-like protein 8A OS=Mus musculus GN=Arl8a PE=1 SV=1 - [ARL8A_MOUSE]	0	0	0	3.03436e+06	4.12623e+06	3.24475e+06	Arl8a
P61759	Prefoldin subunit 3 OS=Mus musculus GN=Vbp1 PE=1 SV=2 - [PFD3_MOUSE]	0	0	0	1.069e+06	2.87459e+06	2.85442e+06	Vbp1
Q9JMK2	Casein kinase I isoform epsilon OS=Mus musculus GN=Csnk1e PE=1 SV=2 - [KC1E_MOUSE]	0	0	0	1.80243e+07	1.41403e+07	3.5415e+07	Csnk1e
Q6Y7W8	PERQ amino acid-rich with GYF domain-containing protein 2 OS=Mus musculus GN=Gigyf2 PE=1 SV=2 - [PERQ2_MOUSE]	0	0	0	6.80555e+06	1.73435e+07	5.0429e+07	Gigyf2
Q62318	Transcription intermediary factor 1-beta OS=Mus musculus GN=Trim28 PE=1 SV=3 - [TIF1B_MOUSE]	0	0	0	4.81656e+06	1.12317e+07	1.71539e+07	Trim28
P21981	Protein-glutamine gamma-glutamyltransferase 2 OS=Mus musculus GN=Tgm2 PE=1 SV=4 - [TGM2_MOUSE]	0	0	0	4.80214e+06	9.14755e+06	2.6071e+07	Tgm2
Q9ESX5	H/ACA ribonucleoprotein complex subunit 4 OS=Mus musculus GN=Dkc1 PE=1 SV=4 - [DKC1_MOUSE]	0	0	0	3.34697e+06	5.01681e+06	9.91116e+06	Dkc1
Q9CZ44	NSFL1 cofactor p47 OS=Mus musculus GN=Nsfl1c PE=1 SV=1 - [NSF1C_MOUSE]	0	0	0	1.62231e+06	5.93801e+06	9.79011e+06	Nsfl1c
P47941	Crk-like protein OS=Mus musculus GN=Crkl PE=1 SV=2 - [CRKL_MOUSE]	0	0	0	1.29453e+06	1.86582e+06	4.1847e+06	Crkl
P81270-3	Isoform 1 of Transcriptional regulator ERG OS=Mus musculus GN=Erg - [ERG_MOUSE]	0	0	0	1.58969e+07	3.92902e+07	42965116	Erg
Q91VX2	Ubiquitin-associated protein 2 OS=Mus musculus GN=Ubap2 PE=1 SV=1 - [UBAP2_MOUSE]	0	0	0	2.53777e+07	3.87124e+07	5.95281e+07	Ubap2
P56959	RNA-binding protein FUS OS=Mus musculus GN=Fus PE=1 SV=1 - [FUS_MOUSE]	0	0	0	1.05042e+08	7.40059e+07	125047998	Fus
Q8C570	mRNA export factor OS=Mus musculus GN=Rae1 PE=1 SV=1 - [RAE1L_MOUSE]	0	0	0	4.06912e+06	7.39109e+06	5.24834e+06	Rae1
Q7TNC4-2	Isoform 2 of Putative RNA-binding protein Luc7-like 2 OS=Mus musculus GN=Luc7l2 - [LC7L2_MOUSE]	0	0	0	1.85918e+07	1.28501e+07	1.52215e+07	Luc7l2
Q8C650-2	Isoform 2 of Septin-10 OS=Mus musculus GN=Sept10 - [SEP10_MOUSE]	0	0	0	1.37716e+07	2.65897e+07	1.83606e+07	SEP10
O70479	BTB/POZ domain-containing adapter for CUL3-mediated RhoA degradation protein 2 OS=Mus musculus GN=Tnfaip1 PE=2 SV=1 - [BACD2_MOUSE]	0	0	0	1.46994e+06	1.0888e+06	5.91899e+06	Tnfaip1
P97376	Protein FRG1 OS=Mus musculus GN=Frg1 PE=1 SV=2 - [FRG1_MOUSE]	0	0	0	5.32882e+06	8.2353e+06	2.30729e+07	Frg1
Q8BH59	Calcium-binding mitochondrial carrier protein Aralar1 OS=Mus musculus GN=Slc25a12 PE=1 SV=1 - [CMC1_MOUSE]	0	0	0	3.33727e+06	6.32967e+06	1.40063e+07	Slc25a12
Q80VP1	Epsin-1 OS=Mus musculus GN=Epn1 PE=1 SV=3 - [EPN1_MOUSE]	0	0	0	1.23071e+07	1.60195e+07	1.7408e+07	Epn1
Q60770	Syntaxin-binding protein 3 OS=Mus musculus GN=Stxbp3 PE=1 SV=1 - [STXB3_MOUSE]	0	0	0	5.63275e+06	1.00746e+07	2.37986e+07	Stxbp3
Q9DBF7	Pre-mRNA-splicing factor CWC25 homolog OS=Mus musculus GN=Cwc25 PE=2 SV=2 - [CWC25_MOUSE]	0	0	0	8.28975e+06	2.53404e+07	5.61859e+07	Cwc25
Q6P9J9	Anoctamin-6 OS=Mus musculus GN=Ano6 PE=1 SV=1 - [ANO6_MOUSE]	0	0	0	1.78189e+07	7.36062e+07	5.03206e+07	Ano6
P55012	Solute carrier family 12 member 2 OS=Mus musculus GN=Slc12a2 PE=1 SV=2 - [S12A2_MOUSE]	0	0	0	1.42818e+07	4.31382e+07	7.20606e+07	Slc12a2
Q69ZH9	Rho GTPase-activating protein 23 OS=Mus musculus GN=Arhgap23 PE=1 SV=2 - [RHG23_MOUSE]	0	0	0	6.428e+06	1.42765e+07	1.92882e+07	Arhgap23
O88983	Syntaxin-8 OS=Mus musculus GN=Stx8 PE=1 SV=1 - [STX8_MOUSE]	0	0	0	1.40858e+06	2.82873e+06	6.11596e+06	Stx8
P19096	Fatty acid synthase OS=Mus musculus GN=Fasn PE=1 SV=2 - [FAS_MOUSE]	0	0	0	1.00485e+07	1.04897e+08	3.51274e+07	Fasn
Q61595-3	Isoform 3 of Kinectin OS=Mus musculus GN=Ktn1 - [KTN1_MOUSE]	0	0	0	3.07233e+06	5.06365e+06	1.42864e+07	Ktn1
Q61696	Heat shock 70 kDa protein 1A OS=Mus musculus GN=Hspa1a PE=1 SV=2 - [HS71A_MOUSE]	4.28509e+07	0	6.66824e+06	6.49728e+08	3.75487e+08	4.45198e+08	Hspa1a
Q9WV60	Glycogen synthase kinase-3 beta OS=Mus musculus GN=Gsk3b PE=1 SV=2 - [GSK3B_MOUSE]	0	0	0	7.4543e+06	2.10257e+06	1.64162e+07	Gsk3b
Q9EQH3	Vacuolar protein sorting-associated protein 35 OS=Mus musculus GN=Vps35 PE=1 SV=1 - [VPS35_MOUSE]	0	0	4.64024e+06	3.46601e+06	1.37595e+07	1.53226e+07	Vps35
Q8BP47	Asparagine--tRNA ligase, cytoplasmic OS=Mus musculus GN=Nars PE=1 SV=2 - [SYNC_MOUSE]	0	0	0	2.67918e+06	9.24486e+06	2.19115e+07	Nars
Q80U72	Protein scribble homolog OS=Mus musculus GN=Scrib PE=1 SV=2 - [SCRIB_MOUSE]	0	0	0	4.11378e+06	1.27492e+07	1.26306e+07	Scrib
O08807	Peroxiredoxin-4 OS=Mus musculus GN=Prdx4 PE=1 SV=1 - [PRDX4_MOUSE]	0	0	0	7.41848e+07	1.50101e+08	2.18114e+08	Prdx4
Q3UMC0	Spermatogenesis-associated protein 5 OS=Mus musculus GN=Spata5 PE=1 SV=2 - [SPAT5_MOUSE]	0	0	0	1.55917e+06	1.19046e+07	5.67833e+06	Spata5
O08638-2	Isoform 2 of Myosin-11 OS=Mus musculus GN=Myh11 - [MYH11_MOUSE]	2.33591e+08	0	2.3395e+08	3.92786e+09	7.6655e+09	5.65804e+09	Myh11
Q9CQ62	2,4-dienoyl-CoA reductase, mitochondrial OS=Mus musculus GN=Decr1 PE=1 SV=1 - [DECR_MOUSE]	0	0	0	1.25715e+06	1.44918e+07	2.07219e+07	Decr1
P97473	RISC-loading complex subunit TARBP2 OS=Mus musculus GN=Tarbp2 PE=1 SV=2 - [TRBP2_MOUSE]	0	0	0	3.36466e+06	9.43662e+06	1.78662e+07	Tarbp2
Q78HU3	Multivesicular body subunit 12A OS=Mus musculus GN=Mvb12a PE=1 SV=1 - [MB12A_MOUSE]	0	0	0	8.75827e+06	1.52094e+07	21659030	Mvb12a
Q9Z110-2	Isoform Short of Delta-1-pyrroline-5-carboxylate synthase OS=Mus musculus GN=Aldh18a1 - [P5CS_MOUSE]	0	0	0	5.13337e+06	7.40584e+06	6.00573e+06	Aldh18a1
Q62093	Serine/arginine-rich splicing factor 2 OS=Mus musculus GN=Srsf2 PE=1 SV=4 - [SRSF2_MOUSE]	0	0	0	5.2477e+07	1.2027e+08	1.94132e+08	Srsf2
Q99JB2	Stomatin-like protein 2, mitochondrial OS=Mus musculus GN=Stoml2 PE=1 SV=1 - [STML2_MOUSE]	0	0	0	4.79809e+06	3.89529e+06	7.81229e+06	Stoml2
Q99MI1	ELKS/Rab6-interacting/CAST family member 1 OS=Mus musculus GN=Erc1 PE=1 SV=1 - [RB6I2_MOUSE]	0	0	0	2.98357e+06	5.78219e+06	1.28494e+07	Erc1
P62334	26S protease regulatory subunit 10B OS=Mus musculus GN=Psmc6 PE=1 SV=1 - [PRS10_MOUSE]	0	0	0	3.34584e+06	6.91953e+06	9.61651e+06	Psmc6
Q3UJV1	Coiled-coil domain-containing protein 61 OS=Mus musculus GN=Ccdc61 PE=1 SV=1 - [CCD61_MOUSE]	0	0	0	1.26023e+07	6.0139e+06	1.05089e+07	Ccdc61
P28798	Granulins OS=Mus musculus GN=Grn PE=1 SV=2 - [GRN_MOUSE]	0	0	3.37364e+06	3.53917e+07	2.65917e+07	1.34264e+07	Grn
O08573-3	Isoform 3 of Galectin-9 OS=Mus musculus GN=Lgals9 - [LEG9_MOUSE]	0	0	0	4.33779e+07	8.75007e+07	1.41129e+08	Lgals9
Q6PDN3-2	Isoform 2 of Myosin light chain kinase, smooth muscle OS=Mus musculus GN=Mylk - [MYLK_MOUSE]	0	0	0	3.80963e+06	5.59269e+06	4.90814e+06	Mylk
P11928	2'-5'-oligoadenylate synthase 1A OS=Mus musculus GN=Oas1a PE=1 SV=2 - [OAS1A_MOUSE]	0	0	0	2.32668e+06	306546	4.50122e+06	Oas1a
P45376	Aldose reductase OS=Mus musculus GN=Akr1b1 PE=1 SV=3 - [ALDR_MOUSE]	0	0	0	4.11892e+06	4.0367e+06	2.74825e+06	Akr1b1
P62892	60S ribosomal protein L39 OS=Mus musculus GN=Rpl39 PE=1 SV=2 - [RL39_MOUSE]	0	0	0	5.01983e+07	1.7763e+08	2.0182e+07	Rpl39
P18654	Ribosomal protein S6 kinase alpha-3 OS=Mus musculus GN=Rps6ka3 PE=1 SV=2 - [KS6A3_MOUSE]	0	0	0	8.35589e+06	8.70249e+06	9.96634e+06	Rps6ka3
Q9D0M3-2	Isoform 2 of Cytochrome c1, heme protein, mitochondrial OS=Mus musculus GN=Cyc1 - [CY1_MOUSE]	0	0	0	3.24265e+06	5.20198e+06	3.76733e+06	Cyc1
Q9JLQ2	ARF GTPase-activating protein GIT2 OS=Mus musculus GN=Git2 PE=1 SV=2 - [GIT2_MOUSE]	0	0	0	2.86847e+06	8.95248e+06	3.52328e+06	Git2
Q9DC53	Copine-8 OS=Mus musculus GN=Cpne8 PE=2 SV=3 - [CPNE8_MOUSE]	0	0	0	1.98775e+06	5.8518e+06	6.59265e+06	Cpne8
Q8K382	DENN domain-containing protein 1A OS=Mus musculus GN=Dennd1a PE=1 SV=2 - [DEN1A_MOUSE]	0	0	0	1.63021e+07	2.68873e+07	2.91557e+07	Dennd1a
Q00547-2	Isoform RHAMM1 of Hyaluronan mediated motility receptor OS=Mus musculus GN=Hmmr - [HMMR_MOUSE]	0	0	0	4.1876e+06	5.03077e+06	1.2726e+07	Hmmr
P26369	Splicing factor U2AF 65 kDa subunit OS=Mus musculus GN=U2af2 PE=1 SV=3 - [U2AF2_MOUSE]	0	0	0	3.68842e+06	1.21916e+07	2.89979e+07	U2af2
Q62433	Protein NDRG1 OS=Mus musculus GN=Ndrg1 PE=1 SV=1 - [NDRG1_MOUSE]	0	0	0	1.0067e+07	1.51647e+07	1.48672e+07	Ndrg1
P12382	ATP-dependent 6-phosphofructokinase, liver type OS=Mus musculus GN=Pfkl PE=1 SV=4 - [PFKAL_MOUSE]	0	0	0	7.22008e+06	1.67654e+07	9.02553e+06	Pfkl
Q6PIU9	Uncharacterized protein FLJ45252 homolog OS=Mus musculus PE=1 SV=2 - [YJ005_MOUSE]	0	0	0	7.40389e+06	1.40064e+07	7.36123e+06	YJ0051
Q3UHD6-2	Isoform 2 of Sorting nexin-27 OS=Mus musculus GN=Snx27 - [SNX27_MOUSE]	0	0	0	3.63375e+06	7.77335e+06	1.34071e+07	Snx27
P61327	Protein mago nashi homolog OS=Mus musculus GN=Magoh PE=2 SV=1 - [MGN_MOUSE]	0	0	0	6.36068e+06	9.29296e+06	1.22004e+07	Magoh
Q8VDM4	26S proteasome non-ATPase regulatory subunit 2 OS=Mus musculus GN=Psmd2 PE=1 SV=1 - [PSMD2_MOUSE]	0	0	749058	4.942e+06	1.43726e+07	1.7665e+07	Psmd2
Q8BYC6	Serine/threonine-protein kinase TAO3 OS=Mus musculus GN=Taok3 PE=1 SV=2 - [TAOK3_MOUSE]	0	0	0	2.4008e+06	1.90624e+07	8.0888e+07	Taok3
Q8R1F0	Leydig cell tumor 10 kDa protein homolog OS=Mus musculus GN=D8Ertd738e PE=3 SV=1 - [L10K_MOUSE]	0	0	0	3.46772e+06	9.89756e+06	2.56836e+07	D8Ertd738e
Q9DAW9	Calponin-3 OS=Mus musculus GN=Cnn3 PE=1 SV=1 - [CNN3_MOUSE]	0	0	0	1.94647e+06	4.1011e+06	2.09555e+07	Cnn3
Q9JHU4	Cytoplasmic dynein 1 heavy chain 1 OS=Mus musculus GN=Dync1h1 PE=1 SV=2 - [DYHC1_MOUSE]	0	0	2.94355e+06	5.11605e+06	7.96731e+06	1.12542e+07	Dync1h1
Q3UMT1	Protein phosphatase 1 regulatory subunit 12C OS=Mus musculus GN=Ppp1r12c PE=1 SV=1 - [PP12C_MOUSE]	0	0	0	4.16946e+06	7.71829e+06	7.43227e+06	Ppp1r12c
Q569Z6	Thyroid hormone receptor-associated protein 3 OS=Mus musculus GN=Thrap3 PE=1 SV=1 - [TR150_MOUSE]	0	0	0	4.36506e+06	8.5358e+06	1.97369e+07	Thrap3
Q4VAA7	Sorting nexin-33 OS=Mus musculus GN=Snx33 PE=1 SV=1 - [SNX33_MOUSE]	0	0	0	9.82462e+06	1.6089e+07	3.4949e+07	Snx33
P70297	Signal transducing adapter molecule 1 OS=Mus musculus GN=Stam PE=1 SV=3 - [STAM1_MOUSE]	0	0	0	1.5353e+06	1.78316e+07	7.23618e+06	Stam
O70133-2	Isoform 2 of ATP-dependent RNA helicase A OS=Mus musculus GN=Dhx9 - [DHX9_MOUSE]	0	0	0	1.77152e+06	4.09276e+06	1.23858e+07	Dhx9
Q8C147	Dedicator of cytokinesis protein 8 OS=Mus musculus GN=Dock8 PE=1 SV=4 - [DOCK8_MOUSE]	0	0	0	1.1053e+07	5.24581e+07	2.00702e+07	Dock8
O55143-2	Isoform 2 of Sarcoplasmic/endoplasmic reticulum calcium ATPase 2 OS=Mus musculus GN=Atp2a2 - [AT2A2_MOUSE]	0	0	0	7.17972e+06	6.20652e+06	2.25489e+07	Atp2a2
O88643	Serine/threonine-protein kinase PAK 1 OS=Mus musculus GN=Pak1 PE=1 SV=1 - [PAK1_MOUSE]	0	0	0	1.35593e+06	1.48595e+06	5.06473e+06	Pak1
Q9CWT6	Probable ATP-dependent RNA helicase DDX28 OS=Mus musculus GN=Ddx28 PE=2 SV=2 - [DDX28_MOUSE]	0	0	0	3.40369e+06	8.76435e+06	5.93867e+06	Ddx28
Q9EPL8	Importin-7 OS=Mus musculus GN=Ipo7 PE=1 SV=2 - [IPO7_MOUSE]	0	0	0	1.05052e+07	1.24331e+07	3.27198e+07	Ipo7
P12815	Programmed cell death protein 6 OS=Mus musculus GN=Pdcd6 PE=1 SV=2 - [PDCD6_MOUSE]	0	0	0	1.08656e+06	1.74533e+06	209094	Pdcd6
Q9Z1Q9	Valine--tRNA ligase OS=Mus musculus GN=Vars PE=1 SV=1 - [SYVC_MOUSE]	0	0	0	1.24178e+07	2.35542e+07	4.2463e+07	Vars
Q8BPU7	Engulfment and cell motility protein 1 OS=Mus musculus GN=Elmo1 PE=1 SV=2 - [ELMO1_MOUSE]	0	0	0	4.42281e+06	2.42895e+06	1.42447e+07	Elmo1
Q9Z1P7	KN motif and ankyrin repeat domain-containing protein 3 OS=Mus musculus GN=Kank3 PE=1 SV=1 - [KANK3_MOUSE]	0	0	0	7.25248e+06	8.19489e+06	2.76638e+07	Kank3
P52332	Tyrosine-protein kinase JAK1 OS=Mus musculus GN=Jak1 PE=1 SV=1 - [JAK1_MOUSE]	0	0	0	5.63422e+06	1.42242e+07	1.41732e+07	Jak1
Q99JX7	Nuclear RNA export factor 1 OS=Mus musculus GN=Nxf1 PE=1 SV=3 - [NXF1_MOUSE]	0	0	0	6.39049e+06	8.95621e+06	3.57515e+07	Nxf1
Q8CIE6	Coatomer subunit alpha OS=Mus musculus GN=Copa PE=1 SV=2 - [COPA_MOUSE]	0	0	0	7.17428e+06	1.01627e+07	1.34955e+07	Copa
Q6A068	Cell division cycle 5-like protein OS=Mus musculus GN=Cdc5l PE=1 SV=2 - [CDC5L_MOUSE]	0	0	0	2.78843e+06	4922507	8.10078e+06	Cdc5l
P24547	Inosine-5'-monophosphate dehydrogenase 2 OS=Mus musculus GN=Impdh2 PE=1 SV=2 - [IMDH2_MOUSE]	0	0	1.49171e+06	2.54044e+06	9.98738e+06	1.30938e+07	Impdh2
Q9JIF0-3	Isoform 3 of Protein arginine N-methyltransferase 1 OS=Mus musculus GN=Prmt1 - [ANM1_MOUSE]	0	0	0	2.32758e+06	1.52736e+06	8.36638e+06	Prmt1
Q810D6	Glutamate-rich WD repeat-containing protein 1 OS=Mus musculus GN=Grwd1 PE=1 SV=2 - [GRWD1_MOUSE]	0	0	0	2.32225e+06	6.25742e+06	1.1521e+07	Grwd1
O70310	Glycylpeptide N-tetradecanoyltransferase 1 OS=Mus musculus GN=Nmt1 PE=1 SV=1 - [NMT1_MOUSE]	0	0	0	5.23254e+06	1.44929e+07	1.42606e+07	Nmt1
Q9D0F4	NF-kappa-B-activating protein OS=Mus musculus GN=Nkap PE=2 SV=1 - [NKAP_MOUSE]	0	0	0	1.02549e+07	1.82448e+07	1.19231e+07	Nkap
Q60668-4	Isoform 4 of Heterogeneous nuclear ribonucleoprotein D0 OS=Mus musculus GN=Hnrnpd - [HNRPD_MOUSE]	0	0	0	5.5702e+06	3.76655e+07	4.08397e+06	Hnrnpd
Q8K045	Serine/threonine-protein kinase N3 OS=Mus musculus GN=Pkn3 PE=1 SV=1 - [PKN3_MOUSE]	0	0	0	2.12771e+06	5.52358e+06	3.6471e+06	Pkn3
Q3U1J4	DNA damage-binding protein 1 OS=Mus musculus GN=Ddb1 PE=1 SV=2 - [DDB1_MOUSE]	0	0	0	4.26682e+06	3.77189e+06	9.22261e+06	Ddb1
Q3UQ28	Peroxidasin homolog OS=Mus musculus GN=Pxdn PE=1 SV=2 - [PXDN_MOUSE]	0	0	0	9.2795e+06	1.3646e+07	2.619e+07	Pxdn
Q08288	Cell growth-regulating nucleolar protein OS=Mus musculus GN=Lyar PE=1 SV=2 - [LYAR_MOUSE]	0	0	0	2.42329e+06	3.16678e+06	4.35626e+06	Lyar
Q4FK66	Pre-mRNA-splicing factor 38A OS=Mus musculus GN=Prpf38a PE=1 SV=1 - [PR38A_MOUSE]	0	0	0	2.10638e+06	1.08399e+07	3.12076e+07	Prpf38a
Q07076	Annexin A7 OS=Mus musculus GN=Anxa7 PE=1 SV=2 - [ANXA7_MOUSE]	0	0	0	7.29291e+06	1.13112e+07	1.71247e+07	Anxa7
Q8CIW5	Twinkle protein, mitochondrial OS=Mus musculus GN=Peo1 PE=2 SV=1 - [PEO1_MOUSE]	0	0	0	1.67495e+06	2.12363e+06	6.79108e+06	Peo1
Q61074	Protein phosphatase 1G OS=Mus musculus GN=Ppm1g PE=1 SV=3 - [PPM1G_MOUSE]	0	0	0	1.79151e+06	4.29004e+06	2.79645e+06	Ppm1g
Q5SW75	Protein phosphatase Slingshot homolog 2 OS=Mus musculus GN=Ssh2 PE=1 SV=2 - [SSH2_MOUSE]	0	0	0	1.60351e+06	2.9635e+06	7.51173e+06	Ssh2
Q01730	Ras suppressor protein 1 OS=Mus musculus GN=Rsu1 PE=1 SV=3 - [RSU1_MOUSE]	0	0	0	3.6828e+06	7.38186e+06	4.76846e+06	Rsu1
Q6IRU5-2	Isoform 2 of Clathrin light chain B OS=Mus musculus GN=Cltb - [CLCB_MOUSE]	0	0	0	2.66175e+07	5.01007e+07	8.39705e+07	Cltb
Q9CS00	Cactin OS=Mus musculus GN=Cactin PE=1 SV=2 - [CATIN_MOUSE]	0	0	0	1.14813e+06	2.69918e+06	2.57353e+07	Cactin
P97372	Proteasome activator complex subunit 2 OS=Mus musculus GN=Psme2 PE=1 SV=4 - [PSME2_MOUSE]	0	0	0	1.60704e+06	4.57842e+06	1.00606e+07	Psme2
Q61768	Kinesin-1 heavy chain OS=Mus musculus GN=Kif5b PE=1 SV=3 - [KINH_MOUSE]	0	0	0	3.84368e+06	7.05409e+06	7.6866e+06	Kif5b
P68181	cAMP-dependent protein kinase catalytic subunit beta OS=Mus musculus GN=Prkacb PE=1 SV=2 - [KAPCB_MOUSE]	0	0	0	5.45553e+06	9.24411e+06	7.66765e+06	Prkacb
Q80TH2-1	Isoform 1 of Erbin OS=Mus musculus GN=Erbin - [ERBIN_MOUSE]	0	0	0	2.347e+06	6.75915e+06	8.37113e+06	Erbin
Q8VBT6	Apolipoprotein B receptor OS=Mus musculus GN=Apobr PE=1 SV=1 - [APOBR_MOUSE]	0	0	0	3.3536e+06	6.92608e+06	7.35721e+06	Apobr
Q9CWJ9	Bifunctional purine biosynthesis protein PURH OS=Mus musculus GN=Atic PE=1 SV=2 - [PUR9_MOUSE]	0	0	0	2.4091e+06	6.30273e+06	4.57833e+06	Atic
A2AQ19	RNA polymerase-associated protein RTF1 homolog OS=Mus musculus GN=Rtf1 PE=1 SV=1 - [RTF1_MOUSE]	0	0	0	5.03447e+06	3.95964e+06	1.0186e+07	Rtf1
P39688	Tyrosine-protein kinase Fyn OS=Mus musculus GN=Fyn PE=1 SV=4 - [FYN_MOUSE]	0	0	211420	1.44161e+07	61308528	7.53203e+07	Fyn
Q9CR62	Mitochondrial 2-oxoglutarate/malate carrier protein OS=Mus musculus GN=Slc25a11 PE=1 SV=3 - [M2OM_MOUSE]	0	0	0	6.05925e+06	1.77037e+07	1.02922e+07	Slc25a11
P63005	Platelet-activating factor acetylhydrolase IB subunit alpha OS=Mus musculus GN=Pafah1b1 PE=1 SV=2 - [LIS1_MOUSE]	0	0	0	8.81832e+06	6.4032e+06	2.97241e+07	Pafah1b1
Q9Z2X8	Kelch-like ECH-associated protein 1 OS=Mus musculus GN=Keap1 PE=1 SV=1 - [KEAP1_MOUSE]	0	0	0	2.60431e+06	6.48798e+06	1.29791e+07	Keap1
P97386-2	Isoform Beta of DNA ligase 3 OS=Mus musculus GN=Lig3 - [DNLI3_MOUSE]	0	0	0	3.95029e+06	2.13643e+06	1.2022e+07	Lig3
Q8VHK9	ATP-dependent RNA helicase DHX36 OS=Mus musculus GN=Dhx36 PE=1 SV=2 - [DHX36_MOUSE]	0	0	0	6.93721e+06	7.9442e+06	1.19787e+07	Dhx36
Q61846	Maternal embryonic leucine zipper kinase OS=Mus musculus GN=Melk PE=1 SV=2 - [MELK_MOUSE]	0	0	0	1.90514e+06	2.94197e+06	6.69707e+06	Melk
Q8CHH9	Septin-8 OS=Mus musculus GN=Sept8 PE=1 SV=4 - [SEPT8_MOUSE]	0	0	0	1.80197e+07	3.04549e+07	1.04047e+07	SEPT18
Q80UP5	Ankyrin repeat domain-containing protein 13A OS=Mus musculus GN=Ankrd13a PE=1 SV=2 - [AN13A_MOUSE]	0	0	0	2.47622e+06	1.35376e+06	2.32377e+06	Ankrd13a
Q8R570	Synaptosomal-associated protein 47 OS=Mus musculus GN=Snap47 PE=1 SV=1 - [SNP47_MOUSE]	0	0	0	985400	4.84025e+06	6.74656e+06	Snap47
P50516	V-type proton ATPase catalytic subunit A OS=Mus musculus GN=Atp6v1a PE=1 SV=2 - [VATA_MOUSE]	0	0	0	2.553e+06	1.37936e+06	5.06698e+06	Atp6v1a
Q69ZB0-3	Isoform 3 of Leucine-rich repeat and coiled-coil domain-containing protein 1 OS=Mus musculus GN=Lrrcc1 - [LRCC1_MOUSE]	0	0	0	2.34673e+06	4.73527e+06	3.27365e+06	Lrrcc1
Q99KK2	N-acylneuraminate cytidylyltransferase OS=Mus musculus GN=Cmas PE=1 SV=2 - [NEUA_MOUSE]	0	0	0	1.75562e+06	5.79761e+06	7.02171e+06	Cmas
Q62172	RalA-binding protein 1 OS=Mus musculus GN=Ralbp1 PE=1 SV=4 - [RBP1_MOUSE]	0	0	0	2.56529e+07	1.14583e+07	1.41462e+07	Ralbp1
B2RQC6	CAD protein OS=Mus musculus GN=Cad PE=1 SV=1 - [PYR1_MOUSE]	0	0	0	5.48338e+06	1.61476e+07	1.44809e+07	Cad
Q1HFZ0	tRNA (cytosine(34)-C(5))-methyltransferase OS=Mus musculus GN=Nsun2 PE=1 SV=2 - [NSUN2_MOUSE]	0	0	0	2.20479e+06	2.47467e+06	7.14389e+06	Nsun2
Q68FH0	Plakophilin-4 OS=Mus musculus GN=Pkp4 PE=1 SV=1 - [PKP4_MOUSE]	0	0	0	2.77639e+06	7.40805e+06	5.87509e+06	Pkp4
Q3TGF2	Protein FAM107B OS=Mus musculus GN=Fam107b PE=1 SV=2 - [F107B_MOUSE]	0	0	0	2.03011e+06	9.2681e+06	1.62134e+07	Fam107b
Q8BMB3	Eukaryotic translation initiation factor 4E type 2 OS=Mus musculus GN=Eif4e2 PE=1 SV=1 - [IF4E2_MOUSE]	0	0	0	8.18942e+06	6.98714e+06	3.43898e+07	Eif4e2
Q80XI4	Phosphatidylinositol 5-phosphate 4-kinase type-2 beta OS=Mus musculus GN=Pip4k2b PE=1 SV=1 - [PI42B_MOUSE]	0	0	0	2.08196e+06	3.99477e+06	16965126	Pip4k2b
Q9D8W5	26S proteasome non-ATPase regulatory subunit 12 OS=Mus musculus GN=Psmd12 PE=1 SV=4 - [PSD12_MOUSE]	0	0	0	1.88e+06	5.00135e+06	3.95197e+06	Psmd12
Q8R2Q8	Bone marrow stromal antigen 2 OS=Mus musculus GN=Bst2 PE=1 SV=1 - [BST2_MOUSE]	0	0	0	4.80045e+07	1.18191e+08	327304509	Bst2
Q923D4	Splicing factor 3B subunit 5 OS=Mus musculus GN=Sf3b5 PE=1 SV=1 - [SF3B5_MOUSE]	0	0	0	3.54513e+06	8.97801e+06	17301315	Sf3b5
P97465	Docking protein 1 OS=Mus musculus GN=Dok1 PE=1 SV=2 - [DOK1_MOUSE]	0	0	0	3.29236e+06	6.29054e+06	1.27454e+07	Dok1
P28656	Nucleosome assembly protein 1-like 1 OS=Mus musculus GN=Nap1l1 PE=1 SV=2 - [NP1L1_MOUSE]	0	0	0	8.98612e+06	3.49444e+07	3.73575e+07	Nap1l1
Q9QX11-2	Isoform 2 of Cytohesin-1 OS=Mus musculus GN=Cyth1 - [CYH1_MOUSE]	0	0	0	4.74429e+06	2.45489e+07	4.20986e+06	Cyth1
Q64511	DNA topoisomerase 2-beta OS=Mus musculus GN=Top2b PE=1 SV=2 - [TOP2B_MOUSE]	0	0	0	1.33049e+07	4.83203e+07	9.46238e+07	Top2b
P61164	Alpha-centractin OS=Mus musculus GN=Actr1a PE=1 SV=1 - [ACTZ_MOUSE]	0	0	0	5.28488e+06	3.48762e+07	2.32967e+07	Actr1a
P17257	Protein FAM167B OS=Mus musculus GN=Fam167b PE=2 SV=2 - [F167B_MOUSE]	0	0	0	5.23257e+06	1.35342e+07	9.10009e+06	Fam167b
Q9EST5	Acidic leucine-rich nuclear phosphoprotein 32 family member B OS=Mus musculus GN=Anp32b PE=1 SV=1 - [AN32B_MOUSE]	0	0	0	3.18724e+06	6.3581e+06	3.46497e+06	Anp32b
P35235	Tyrosine-protein phosphatase non-receptor type 11 OS=Mus musculus GN=Ptpn11 PE=1 SV=2 - [PTN11_MOUSE]	0	0	0	2.90181e+06	3.13538e+06	5.80811e+06	Ptpn11
Q78IK2	Up-regulated during skeletal muscle growth protein 5 OS=Mus musculus GN=Usmg5 PE=1 SV=1 - [USMG5_MOUSE]	0	0	0	3.27224e+06	4.99758e+06	1.35232e+07	Usmg5
Q8VEM8	Phosphate carrier protein, mitochondrial OS=Mus musculus GN=Slc25a3 PE=1 SV=1 - [MPCP_MOUSE]	0	0	0	2.27713e+07	3.36915e+07	5.97828e+07	Slc25a3
Q9R0N0	Galactokinase OS=Mus musculus GN=Galk1 PE=1 SV=2 - [GALK1_MOUSE]	0	0	0	8.67085e+06	8.51827e+06	1.55746e+07	Galk1
Q99NH2-3	Isoform 3 of Partitioning defective 3 homolog OS=Mus musculus GN=Pard3 - [PARD3_MOUSE]	0	0	0	3.62736e+06	7.53438e+06	9.23016e+06	Pard3
Q6RHR9	Membrane-associated guanylate kinase, WW and PDZ domain-containing protein 1 OS=Mus musculus GN=Magi1 PE=1 SV=1 - [MAGI1_MOUSE]	0	0	0	9.35225e+06	2.14672e+07	3.6266e+07	Magi1
Q9JLV5	Cullin-3 OS=Mus musculus GN=Cul3 PE=1 SV=1 - [CUL3_MOUSE]	0	0	0	563577	4.14365e+06	5.38896e+06	Cul3
Q64324	Syntaxin-binding protein 2 OS=Mus musculus GN=Stxbp2 PE=1 SV=1 - [STXB2_MOUSE]	0	0	0	456850	4.72704e+06	5.28317e+06	Stxbp2
Q9QZ88	Vacuolar protein sorting-associated protein 29 OS=Mus musculus GN=Vps29 PE=1 SV=1 - [VPS29_MOUSE]	0	0	0	4.30275e+06	4.44374e+06	8.34271e+06	Vps29
Q9CYH6	Ribosome biogenesis regulatory protein homolog OS=Mus musculus GN=Rrs1 PE=1 SV=1 - [RRS1_MOUSE]	0	0	0	745604	2.8347e+06	3.82035e+06	Rrs1
Q9WV02-2	Isoform 2 of RNA-binding motif protein, X chromosome OS=Mus musculus GN=Rbmx - [RBMX_MOUSE]	0	0	0	4.95784e+06	3.40331e+06	2.39674e+07	Rbmx
Q924C6	Lysyl oxidase homolog 4 OS=Mus musculus GN=Loxl4 PE=2 SV=2 - [LOXL4_MOUSE]	0	0	0	7.41673e+06	1.44766e+07	3.72446e+07	Loxl4
P15379-2	Isoform 13 of CD44 antigen OS=Mus musculus GN=Cd44 - [CD44_MOUSE]	0	0	0	3.27045e+06	1.9601e+07	4.61181e+07	Cd44
Q9CQV6	Microtubule-associated proteins 1A/1B light chain 3B OS=Mus musculus GN=Map1lc3b PE=1 SV=3 - [MLP3B_MOUSE]	0	0	0	9.97005e+06	2.05099e+07	2.93301e+07	Map1lc3b
Q9CZH8-2	Isoform 2 of Coiled-coil domain-containing protein 77 OS=Mus musculus GN=Ccdc77 - [CCD77_MOUSE]	0	0	0	2.01411e+06	8.51308e+06	5.17353e+06	Ccdc77
Q91WB7	Ubiquitin domain-containing protein 1 OS=Mus musculus GN=Ubtd1 PE=2 SV=1 - [UBTD1_MOUSE]	0	0	0	1.7872e+06	925359	2.28799e+06	Ubtd1
Q99NB9	Splicing factor 3B subunit 1 OS=Mus musculus GN=Sf3b1 PE=1 SV=1 - [SF3B1_MOUSE]	0	0	0	2.03359e+06	1.11592e+07	1.57011e+07	Sf3b1
Q60848-2	Isoform 2 of Lymphocyte-specific helicase OS=Mus musculus GN=Hells - [HELLS_MOUSE]	0	0	0	2.85463e+06	4.7048e+06	8.35132e+06	Hells
O54946	DnaJ homolog subfamily B member 6 OS=Mus musculus GN=Dnajb6 PE=1 SV=4 - [DNJB6_MOUSE]	0	0	0	9.33906e+06	9.21992e+06	8.04567e+06	Dnajb6
Q8K2X3	CST complex subunit STN1 OS=Mus musculus GN=Stn1 PE=1 SV=2 - [STN1_MOUSE]	0	0	0	4.694e+06	4.64659e+06	5.39478e+06	Stn1
A2RSY6	TRMT1-like protein OS=Mus musculus GN=Trmt1l PE=1 SV=1 - [TRM1L_MOUSE]	0	0	0	5.755e+06	7.53974e+06	1.54818e+07	Trmt1l
Q3TKT4	Transcription activator BRG1 OS=Mus musculus GN=Smarca4 PE=1 SV=1 - [SMCA4_MOUSE]	0	0	0	5.38753e+06	4.91653e+06	6777169	Smarca4
P97432	Next to BRCA1 gene 1 protein OS=Mus musculus GN=Nbr1 PE=1 SV=1 - [NBR1_MOUSE]	0	0	0	1.30121e+07	2.66442e+07	2.22445e+07	Nbr1
Q91V92	ATP-citrate synthase OS=Mus musculus GN=Acly PE=1 SV=1 - [ACLY_MOUSE]	0	0	0	3.73414e+06	7.97047e+06	1.03705e+07	Acly
Q9ET26	E3 ubiquitin-protein ligase RNF114 OS=Mus musculus GN=Rnf114 PE=1 SV=2 - [RN114_MOUSE]	0	0	0	1.55887e+06	3.16566e+06	4.09561e+06	Rnf114
Q62312-2	Isoform RII-1 of TGF-beta receptor type-2 OS=Mus musculus GN=Tgfbr2 - [TGFR2_MOUSE]	0	0	0	3.4251e+06	9.76007e+06	1.33324e+07	Tgfbr2
O08788-2	Isoform 2 of Dynactin subunit 1 OS=Mus musculus GN=Dctn1 - [DCTN1_MOUSE]	0	0	0	1.86074e+06	1.10026e+07	6.94277e+06	Dctn1
Q8C0C7	Phenylalanine--tRNA ligase alpha subunit OS=Mus musculus GN=Farsa PE=1 SV=1 - [SYFA_MOUSE]	0	0	0	2.20811e+06	4.1545e+06	8.43549e+06	Farsa
Q9Z2D1	Myotubularin-related protein 2 OS=Mus musculus GN=Mtmr2 PE=1 SV=3 - [MTMR2_MOUSE]	0	0	0	891511	4.38986e+06	6.08001e+06	Mtmr2
Q9CWX9	Probable ATP-dependent RNA helicase DDX47 OS=Mus musculus GN=Ddx47 PE=2 SV=2 - [DDX47_MOUSE]	0	0	0	3.77255e+06	4.40772e+06	7.40739e+06	Ddx47
Q9Z2B9	Ribosomal protein S6 kinase alpha-4 OS=Mus musculus GN=Rps6ka4 PE=1 SV=2 - [KS6A4_MOUSE]	0	0	0	2.21269e+06	4.82859e+06	4.43314e+06	Rps6ka4
Q9CQU1	Microfibrillar-associated protein 1 OS=Mus musculus GN=Mfap1 PE=1 SV=1 - [MFAP1_MOUSE]	0	0	0	642476	4.28709e+06	3.92169e+06	Mfap1
Q08943	FACT complex subunit SSRP1 OS=Mus musculus GN=Ssrp1 PE=1 SV=2 - [SSRP1_MOUSE]	0	0	0	1.36279e+06	2438220	2.11087e+07	Ssrp1
P31324	cAMP-dependent protein kinase type II-beta regulatory subunit OS=Mus musculus GN=Prkar2b PE=1 SV=3 - [KAP3_MOUSE]	0	0	0	2.59528e+06	3.57355e+06	966432	Prkar2b
Q9DBE9	pre-rRNA processing protein FTSJ3 OS=Mus musculus GN=Ftsj3 PE=1 SV=1 - [SPB1_MOUSE]	0	0	0	1.95783e+06	3.37839e+06	9.31508e+06	Ftsj3
P62996	Transformer-2 protein homolog beta OS=Mus musculus GN=Tra2b PE=1 SV=1 - [TRA2B_MOUSE]	0	0	0	1.42984e+07	1.98403e+07	1.3343e+07	Tra2b
Q80UM7	Mannosyl-oligosaccharide glucosidase OS=Mus musculus GN=Mogs PE=1 SV=1 - [MOGS_MOUSE]	0	0	0	2.94374e+06	1.7684e+06	5.93676e+06	Mogs
P61021	Ras-related protein Rab-5B OS=Mus musculus GN=Rab5b PE=1 SV=1 - [RAB5B_MOUSE]	0	0	0	1.29363e+06	2.56278e+07	5.4747e+07	Rab5b
Q91X43	SH3 domain-containing protein 19 OS=Mus musculus GN=Sh3d19 PE=1 SV=2 - [SH319_MOUSE]	0	0	0	2.24743e+06	6.12734e+06	3.5825e+06	Sh3d19
P28658	Ataxin-10 OS=Mus musculus GN=Atxn10 PE=1 SV=2 - [ATX10_MOUSE]	0	0	0	3.18913e+06	2.81042e+06	1.75938e+06	Atxn10
Q922W5	Pyrroline-5-carboxylate reductase 1, mitochondrial OS=Mus musculus GN=Pycr1 PE=1 SV=1 - [P5CR1_MOUSE]	0	0	0	3.83948e+06	8.17005e+06	6.84139e+07	Pycr1
Q9CWZ3-2	Isoform 2 of RNA-binding protein 8A OS=Mus musculus GN=Rbm8a - [RBM8A_MOUSE]	0	0	0	1.66937e+06	6.53788e+06	5.10471e+06	Rbm8a
Q68FG3	Protein SPT2 homolog OS=Mus musculus GN=Spty2d1 PE=2 SV=1 - [SPT2_MOUSE]	0	0	0	2.45064e+06	1.01805e+07	9.00134e+06	Spty2d1
Q9JKX6	ADP-sugar pyrophosphatase OS=Mus musculus GN=Nudt5 PE=1 SV=1 - [NUDT5_MOUSE]	0	0	0	6.19686e+06	4.71518e+06	7.7613e+06	Nudt5
Q9D9Z1	Small kinetochore-associated protein OS=Mus musculus GN=Knstrn PE=2 SV=2 - [SKAP_MOUSE]	0	0	0	3.11191e+06	7.99069e+06	8.35566e+06	Knstrn
B2RRE7	OTU domain-containing protein 4 OS=Mus musculus GN=Otud4 PE=1 SV=1 - [OTUD4_MOUSE]	0	0	0	7.44156e+06	6.9105e+06	1.33805e+07	Otud4
Q9D2Q3	Uncharacterized protein C10orf88 homolog OS=Mus musculus PE=2 SV=1 - [CJ088_MOUSE]	0	0	0	3.16852e+06	5.14168e+06	3.50153e+06	SKT
A2AQ25-8	Isoform 8 of Sickle tail protein OS=Mus musculus GN=Skt - [SKT_MOUSE]	0	0	0	1.64953e+06	5.13127e+06	2.5109e+06	Skt
Q7TMF2	3'-5' exoribonuclease 1 OS=Mus musculus GN=Eri1 PE=1 SV=2 - [ERI1_MOUSE]	0	0	0	1.41137e+06	7.56927e+06	8.44264e+06	Eri1
Q8BG67	Protein EFR3 homolog A OS=Mus musculus GN=Efr3a PE=1 SV=1 - [EFR3A_MOUSE]	0	0	0	3.91509e+06	1.15149e+07	1.62031e+07	Efr3a
Q62415	Apoptosis-stimulating of p53 protein 1 OS=Mus musculus GN=Ppp1r13b PE=1 SV=2 - [ASPP1_MOUSE]	0	0	0	7.09184e+06	1.2962e+07	2.24989e+07	Ppp1r13b
P35441	Thrombospondin-1 OS=Mus musculus GN=Thbs1 PE=1 SV=1 - [TSP1_MOUSE]	0	0	0	8.75288e+06	1.17141e+07	2.56282e+07	Thbs1
Q60749	KH domain-containing, RNA-binding, signal transduction-associated protein 1 OS=Mus musculus GN=Khdrbs1 PE=1 SV=2 - [KHDR1_MOUSE]	0	0	0	1.32651e+07	1.4586e+07	3.04534e+07	Khdrbs1
Q91W50	Cold shock domain-containing protein E1 OS=Mus musculus GN=Csde1 PE=1 SV=1 - [CSDE1_MOUSE]	0	0	0	3.76751e+06	7.55457e+06	1.67062e+07	Csde1
Q9CR67	Transmembrane protein 33 OS=Mus musculus GN=Tmem33 PE=1 SV=1 - [TMM33_MOUSE]	0	0	0	1.55699e+06	1.40132e+06	7.00423e+06	Tmem33
Q62523	Zyxin OS=Mus musculus GN=Zyx PE=1 SV=2 - [ZYX_MOUSE]	0	0	0	5.57565e+06	1.209e+07	1.97931e+07	Zyx
Q03958	Prefoldin subunit 6 OS=Mus musculus GN=Pfdn6 PE=1 SV=1 - [PFD6_MOUSE]	0	0	0	1.50175e+06	2.88836e+06	4.14252e+06	Pfdn6
P54822	Adenylosuccinate lyase OS=Mus musculus GN=Adsl PE=1 SV=2 - [PUR8_MOUSE]	0	0	0	1.15038e+06	2.58095e+06	5.56775e+06	Adsl
Q64213-2	Isoform CW17E of Splicing factor 1 OS=Mus musculus GN=Sf1 - [SF01_MOUSE]	0	0	0	4.83039e+06	6.29848e+06	3.92998e+07	Sf1
Q80VD1	Protein FAM98B OS=Mus musculus GN=Fam98b PE=1 SV=1 - [FA98B_MOUSE]	0	0	0	1.43518e+06	5.07859e+06	2.17088e+06	Fam98b
Q9WUA2	Phenylalanine--tRNA ligase beta subunit OS=Mus musculus GN=Farsb PE=1 SV=2 - [SYFB_MOUSE]	0	0	0	3.03168e+06	3.17198e+06	1.25141e+07	Farsb
Q3TZZ7	Extended synaptotagmin-2 OS=Mus musculus GN=Esyt2 PE=1 SV=1 - [ESYT2_MOUSE]	0	0	0	4.74381e+06	3.52357e+06	7.68861e+06	Esyt2
Q6NVF9	Cleavage and polyadenylation specificity factor subunit 6 OS=Mus musculus GN=Cpsf6 PE=1 SV=1 - [CPSF6_MOUSE]	0	0	0	5.03958e+06	1.38364e+07	1.27227e+07	Cpsf6
P40336	Vacuolar protein sorting-associated protein 26A OS=Mus musculus GN=Vps26a PE=1 SV=1 - [VP26A_MOUSE]	0	0	0	1.32171e+06	3.81018e+06	5.42495e+06	Vps26a
Q99M28-2	Isoform 2 of RNA-binding protein with serine-rich domain 1 OS=Mus musculus GN=Rnps1 - [RNPS1_MOUSE]	0	0	0	2.83133e+06	1.23748e+07	1.85119e+07	Rnps1
P27048	Small nuclear ribonucleoprotein-associated protein B OS=Mus musculus GN=Snrpb PE=1 SV=1 - [RSMB_MOUSE]	0	0	0	2.61212e+06	8.60793e+06	1.96282e+07	Snrpb
Q80YR4-2	Isoform 2 of Zinc finger protein 598 OS=Mus musculus GN=Znf598 - [ZN598_MOUSE]	0	0	0	789706	4.38352e+06	9.72939e+06	Znf598
Q03145	Ephrin type-A receptor 2 OS=Mus musculus GN=Epha2 PE=1 SV=3 - [EPHA2_MOUSE]	0	0	0	9.60768e+06	2.01776e+07	4.01497e+07	Epha2
E9Q3L2	Phosphatidylinositol 4-kinase alpha OS=Mus musculus GN=Pi4ka PE=1 SV=2 - [PI4KA_MOUSE]	0	0	0	3.50239e+06	1.02578e+07	2.56789e+07	Pi4ka
Q80VI1	E3 ubiquitin-protein ligase TRIM56 OS=Mus musculus GN=Trim56 PE=1 SV=1 - [TRI56_MOUSE]	0	0	0	4.13264e+06	4.30128e+06	1.03798e+07	Trim56
Q5SUF2	Luc7-like protein 3 OS=Mus musculus GN=Luc7l3 PE=1 SV=1 - [LC7L3_MOUSE]	0	0	0	1.0655e+07	1.5081e+07	2.945e+07	Luc7l3
Q8BGU5-2	Isoform 2 of Cyclin-Y OS=Mus musculus GN=Ccny - [CCNY_MOUSE]	0	0	0	1.65824e+06	8.69637e+06	1.14271e+07	Ccny
Q6ZPF4	Formin-like protein 3 OS=Mus musculus GN=Fmnl3 PE=1 SV=2 - [FMNL3_MOUSE]	0	0	0	5.62541e+06	6.9772e+06	1.56666e+07	Fmnl3
Q8CH77	Neuron navigator 1 OS=Mus musculus GN=Nav1 PE=1 SV=2 - [NAV1_MOUSE]	0	0	0	3.65648e+06	6.63977e+06	1.17811e+07	Nav1
Q922R8	Protein disulfide-isomerase A6 OS=Mus musculus GN=Pdia6 PE=1 SV=3 - [PDIA6_MOUSE]	0	0	0	4343327	1.02019e+07	1.3144e+07	Pdia6
P28828	Receptor-type tyrosine-protein phosphatase mu OS=Mus musculus GN=Ptprm PE=1 SV=2 - [PTPRM_MOUSE]	0	0	0	18932944	2.15533e+07	5.20072e+07	Ptprm
Q8BTW9	Serine/threonine-protein kinase PAK 4 OS=Mus musculus GN=Pak4 PE=1 SV=1 - [PAK4_MOUSE]	0	0	0	3.9701e+06	8.19277e+06	4.16892e+06	Pak4
Q8BWT5	Disco-interacting protein 2 homolog A OS=Mus musculus GN=Dip2a PE=1 SV=3 - [DIP2A_MOUSE]	0	0	0	6.14686e+06	1.67897e+07	2.38983e+07	Dip2a
E9Q6P5	Tetratricopeptide repeat protein 7B OS=Mus musculus GN=Ttc7b PE=1 SV=1 - [TTC7B_MOUSE]	0	0	0	1.44019e+06	5.07912e+06	3.41654e+06	Ttc7b
Q60973	Histone-binding protein RBBP7 OS=Mus musculus GN=Rbbp7 PE=1 SV=1 - [RBBP7_MOUSE]	0	0	0	5.1633e+06	8.6068e+06	8.56456e+06	Rbbp7
Q8BHL3	TBC1 domain family member 10B OS=Mus musculus GN=Tbc1d10b PE=1 SV=2 - [TB10B_MOUSE]	0	0	0	3.97268e+06	3.281e+06	6.2403e+06	Tbc1d10b
Q8VDM6-2	Isoform 2 of Heterogeneous nuclear ribonucleoprotein U-like protein 1 OS=Mus musculus GN=Hnrnpul1 - [HNRL1_MOUSE]	0	0	0	3.66293e+06	1.00958e+07	1.06868e+07	Hnrnpul1
Q8C854-2	Isoform 4 of Myelin expression factor 2 OS=Mus musculus GN=Myef2 - [MYEF2_MOUSE]	0	0	0	2.79086e+06	5.70288e+06	5.88041e+06	Myef2
Q3UFK8	FERM domain-containing protein 8 OS=Mus musculus GN=Frmd8 PE=1 SV=2 - [FRMD8_MOUSE]	0	0	0	1.69586e+06	6.75932e+06	8.16097e+06	Frmd8
Q5EG47	5'-AMP-activated protein kinase catalytic subunit alpha-1 OS=Mus musculus GN=Prkaa1 PE=1 SV=2 - [AAPK1_MOUSE]	0	0	0	3.57372e+06	6.43169e+06	8.64306e+06	Prkaa1
Q78ZA7	Nucleosome assembly protein 1-like 4 OS=Mus musculus GN=Nap1l4 PE=1 SV=1 - [NP1L4_MOUSE]	0	0	0	2.81411e+06	7.93079e+06	9935012	Nap1l4
Q8CJ53-4	Isoform 4 of Cdc42-interacting protein 4 OS=Mus musculus GN=Trip10 - [CIP4_MOUSE]	0	0	0	2.37056e+06	5.97921e+06	8.93386e+06	Trip10
Q9D1E6	Tubulin-folding cofactor B OS=Mus musculus GN=Tbcb PE=1 SV=2 - [TBCB_MOUSE]	0	0	0	1.99615e+06	5.51992e+06	11067662	Tbcb
Q91V64	Isochorismatase domain-containing protein 1 OS=Mus musculus GN=Isoc1 PE=1 SV=1 - [ISOC1_MOUSE]	0	0	0	630939	947535	1.21738e+07	Isoc1
Q9CZ30	Obg-like ATPase 1 OS=Mus musculus GN=Ola1 PE=1 SV=1 - [OLA1_MOUSE]	0	0	0	5.48651e+06	1.01265e+07	8.35643e+06	Ola1
O08810	116 kDa U5 small nuclear ribonucleoprotein component OS=Mus musculus GN=Eftud2 PE=1 SV=1 - [U5S1_MOUSE]	0	0	0	1.26333e+06	4.77694e+06	1.0382e+07	Eftud2
P70261	Paladin OS=Mus musculus GN=Pald1 PE=1 SV=1 - [PALD_MOUSE]	0	0	0	3.77215e+06	1.47271e+07	2.31625e+07	Pald1
P61620	Protein transport protein Sec61 subunit alpha isoform 1 OS=Mus musculus GN=Sec61a1 PE=1 SV=2 - [S61A1_MOUSE]	0	0	0	8.2378e+06	1.32859e+07	1.10072e+07	Sec61a1
Q3UMU9-4	Isoform 4 of Hepatoma-derived growth factor-related protein 2 OS=Mus musculus GN=Hdgfrp2 - [HDGR2_MOUSE]	0	0	0	7.43872e+06	1.2574e+07	3.51654e+07	Hdgfrp2
Q8C166	Copine-1 OS=Mus musculus GN=Cpne1 PE=1 SV=1 - [CPNE1_MOUSE]	0	0	0	3.1431e+06	7.64595e+06	1.4855e+07	Cpne1
P05532-2	Isoform 2 of Mast/stem cell growth factor receptor Kit OS=Mus musculus GN=Kit - [KIT_MOUSE]	0	0	0	6.93389e+06	1.62447e+07	1.45374e+07	Kit
P24788-2	Isoform 2 of Cyclin-dependent kinase 11B OS=Mus musculus GN=Cdk11b - [CD11B_MOUSE]	0	0	0	2.26515e+06	2.02384e+06	6.83974e+06	Cdk11b
Q8BTH8	Casein kinase I isoform gamma-1 OS=Mus musculus GN=Csnk1g1 PE=1 SV=2 - [KC1G1_MOUSE]	0	0	0	1.55692e+06	6.47268e+06	6.64673e+06	Csnk1g1
Q8BSF4	Phosphatidylserine decarboxylase proenzyme, mitochondrial OS=Mus musculus GN=Pisd PE=2 SV=1 - [PISD_MOUSE]	0	0	0	1.46695e+06	9.08432e+06	899976	Pisd
Q80YW0	Cytohesin-4 OS=Mus musculus GN=Cyth4 PE=1 SV=1 - [CYH4_MOUSE]	0	0	0	6.84322e+06	2.7833e+06	1.42982e+06	Cyth4
Q8BGQ7	Alanine--tRNA ligase, cytoplasmic OS=Mus musculus GN=Aars PE=1 SV=1 - [SYAC_MOUSE]	0	0	2.76967e+06	1.26232e+06	2.3494e+06	4.97028e+06	Aars
P54103	DnaJ homolog subfamily C member 2 OS=Mus musculus GN=Dnajc2 PE=1 SV=2 - [DNJC2_MOUSE]	0	0	0	2.77796e+06	8.69049e+06	9.38293e+06	Dnajc2
Q9Z130	Heterogeneous nuclear ribonucleoprotein D-like OS=Mus musculus GN=Hnrnpdl PE=1 SV=1 - [HNRDL_MOUSE]	0	0	0	2.96156e+06	3.76655e+07	837427	Hnrnpdl
O70591	Prefoldin subunit 2 OS=Mus musculus GN=Pfdn2 PE=1 SV=2 - [PFD2_MOUSE]	0	0	0	2.26736e+06	8.75742e+06	7.38974e+06	Pfdn2
Q99MU3-2	Isoform 2 of Double-stranded RNA-specific adenosine deaminase OS=Mus musculus GN=Adar - [DSRAD_MOUSE]	0	0	0	1.58601e+06	4.36967e+06	7.69784e+06	Adar
Q922M3	BTB/POZ domain-containing adapter for CUL3-mediated RhoA degradation protein 3 OS=Mus musculus GN=Kctd10 PE=1 SV=1 - [BACD3_MOUSE]	0	0	0	1.63805e+06	1.85284e+06	2.80945e+06	Kctd10
Q9Z2N8	Actin-like protein 6A OS=Mus musculus GN=Actl6a PE=1 SV=2 - [ACL6A_MOUSE]	0	0	0	1.78064e+06	1.21092e+06	12262952	Actl6a
Q8R0S2	IQ motif and SEC7 domain-containing protein 1 OS=Mus musculus GN=Iqsec1 PE=1 SV=2 - [IQEC1_MOUSE]	0	0	0	9.19644e+06	8.23498e+06	1.53626e+07	Iqsec1
P63158	High mobility group protein B1 OS=Mus musculus GN=Hmgb1 PE=1 SV=2 - [HMGB1_MOUSE]	0	0	1.34982e+06	5.4899e+06	1.47772e+07	15265222	Hmgb1
Q8C4X2	Casein kinase I isoform gamma-3 OS=Mus musculus GN=Csnk1g3 PE=1 SV=2 - [KC1G3_MOUSE]	0	0	0	888748	7.40527e+06	1.27267e+07	Csnk1g3
Q8C0T5-2	Isoform 2 of Signal-induced proliferation-associated 1-like protein 1 OS=Mus musculus GN=Sipa1l1 - [SI1L1_MOUSE]	0	0	0	2.47203e+06	1.05138e+07	8.63902e+06	Sipa1l1
O54941	SWI/SNF-related matrix-associated actin-dependent regulator of chromatin subfamily E member 1 OS=Mus musculus GN=Smarce1 PE=1 SV=1 - [SMCE1_MOUSE]	0	0	0	1.83168e+06	6.04535e+06	5.0373e+06	Smarce1
Q569Z5	Probable ATP-dependent RNA helicase DDX46 OS=Mus musculus GN=Ddx46 PE=1 SV=2 - [DDX46_MOUSE]	0	0	0	1.13274e+06	4.2882e+06	1.95082e+07	Ddx46
Q99L47	Hsc70-interacting protein OS=Mus musculus GN=St13 PE=1 SV=1 - [F10A1_MOUSE]	0	0	0	3.35991e+06	1.32583e+07	1.35978e+07	St13
Q68FF6	ARF GTPase-activating protein GIT1 OS=Mus musculus GN=Git1 PE=1 SV=1 - [GIT1_MOUSE]	0	0	0	2.86644e+06	9.40632e+06	9.50878e+06	Git1
Q8CI08	SLAIN motif-containing protein 2 OS=Mus musculus GN=Slain2 PE=1 SV=2 - [SLAI2_MOUSE]	0	0	0	1.66214e+06	620406	1.29613e+06	Slain2
Q9EQU5-2	Isoform 2 of Protein SET OS=Mus musculus GN=Set - [SET_MOUSE]	0	0	0	1.13542e+06	2.09801e+06	1.74438e+06	Set
P40142	Transketolase OS=Mus musculus GN=Tkt PE=1 SV=1 - [TKT_MOUSE]	0	0	0	1.55167e+06	2.56369e+06	4.40815e+06	Tkt
P28740	Kinesin-like protein KIF2A OS=Mus musculus GN=Kif2a PE=1 SV=2 - [KIF2A_MOUSE]	0	0	0	3.44628e+06	7.06676e+06	1.06996e+07	Kif2a
P63073	Eukaryotic translation initiation factor 4E OS=Mus musculus GN=Eif4e PE=1 SV=1 - [IF4E_MOUSE]	0	0	0	1.82545e+06	1.12054e+07	13415908	Eif4e
Q69ZR2	E3 ubiquitin-protein ligase HECTD1 OS=Mus musculus GN=Hectd1 PE=1 SV=2 - [HECD1_MOUSE]	0	0	0	4.76063e+06	8.59239e+06	4.09004e+07	Hectd1
Q62376	U1 small nuclear ribonucleoprotein 70 kDa OS=Mus musculus GN=Snrnp70 PE=1 SV=2 - [RU17_MOUSE]	0	0	0	3.97576e+06	8.50409e+06	1.74789e+07	Snrnp70
Q9DC70	NADH dehydrogenase [ubiquinone] iron-sulfur protein 7, mitochondrial OS=Mus musculus GN=Ndufs7 PE=1 SV=1 - [NDUS7_MOUSE]	0	0	0	1.1213e+06	2.30505e+06	4.994e+06	Ndufs7
O09110	Dual specificity mitogen-activated protein kinase kinase 3 OS=Mus musculus GN=Map2k3 PE=1 SV=2 - [MP2K3_MOUSE]	0	0	0	3.8218e+06	2.36797e+06	2.17723e+06	Map2k3
Q3U9G9	Lamin-B receptor OS=Mus musculus GN=Lbr PE=1 SV=2 - [LBR_MOUSE]	0	0	0	9.73781e+06	2.50299e+07	3.33459e+07	Lbr
Q8CH72	E3 ubiquitin-protein ligase TRIM32 OS=Mus musculus GN=Trim32 PE=1 SV=2 - [TRI32_MOUSE]	0	0	0	6.9243e+06	4.57576e+06	1.08027e+07	Trim32
Q8BNJ2	A disintegrin and metalloproteinase with thrombospondin motifs 4 OS=Mus musculus GN=Adamts4 PE=2 SV=2 - [ATS4_MOUSE]	0	0	0	1.30316e+07	2.14486e+07	1.97218e+07	Adamts4
E9Q555	E3 ubiquitin-protein ligase RNF213 OS=Mus musculus GN=Rnf213 PE=1 SV=2 - [RN213_MOUSE]	0	0	864184	1.19757e+07	1.85312e+07	3.57607e+07	Rnf213
Q60790	Ras GTPase-activating protein 3 OS=Mus musculus GN=Rasa3 PE=1 SV=2 - [RASA3_MOUSE]	0	0	0	3.18032e+06	6.44609e+06	1.61984e+07	Rasa3
Q8BHD7-2	Isoform 2 of Polypyrimidine tract-binding protein 3 OS=Mus musculus GN=Ptbp3 - [PTBP3_MOUSE]	0	0	0	3.25604e+07	5.08144e+07	1.79447e+08	Ptbp3
P17095-1	Isoform HMG-Y of High mobility group protein HMG-I/HMG-Y OS=Mus musculus GN=Hmga1 - [HMGA1_MOUSE]	0	0	0	8.70354e+07	1.38866e+08	5.08128e+08	Hmga1
Q8BH88	DEP domain-containing protein 1B OS=Mus musculus GN=Depdc1b PE=2 SV=1 - [DEP1B_MOUSE]	0	0	0	381459	4.60686e+06	1.19759e+06	Depdc1b
Q3TIV5	Zinc finger CCCH domain-containing protein 15 OS=Mus musculus GN=Zc3h15 PE=1 SV=2 - [ZC3HF_MOUSE]	0	0	0	5.93229e+06	2.15787e+06	4900525	Zc3h15
Q8CGC7	Bifunctional glutamate/proline--tRNA ligase OS=Mus musculus GN=Eprs PE=1 SV=4 - [SYEP_MOUSE]	0	0	0	5.4611e+06	8.13692e+06	9.7364e+06	Eprs
Q64737	Trifunctional purine biosynthetic protein adenosine-3 OS=Mus musculus GN=Gart PE=1 SV=3 - [PUR2_MOUSE]	0	0	0	5.56291e+06	1.09863e+07	1.58375e+07	Gart
Q922D8	C-1-tetrahydrofolate synthase, cytoplasmic OS=Mus musculus GN=Mthfd1 PE=1 SV=4 - [C1TC_MOUSE]	0	0	0	2.7573e+06	1.3786e+07	1.23458e+07	Mthfd1
Q9ESL4-2	Isoform 2 of Mitogen-activated protein kinase kinase kinase MLT OS=Mus musculus GN=Zak - [MLTK_MOUSE]	0	0	0	2.92368e+06	6.02674e+06	8.1039e+06	Zak
Q9R0E1	Procollagen-lysine,2-oxoglutarate 5-dioxygenase 3 OS=Mus musculus GN=Plod3 PE=1 SV=1 - [PLOD3_MOUSE]	0	0	0	1.59929e+06	5.59702e+06	7.79205e+06	Plod3
Q60953-2	Isoform 2 of Protein PML OS=Mus musculus GN=Pml - [PML_MOUSE]	0	0	0	5.14669e+06	1.02898e+07	1.55237e+07	Pml
Q8BWY3	Eukaryotic peptide chain release factor subunit 1 OS=Mus musculus GN=Etf1 PE=1 SV=4 - [ERF1_MOUSE]	0	0	0	2.60516e+06	1.67789e+06	7.67857e+06	Etf1
Q9CZ52	Anthrax toxin receptor 1 OS=Mus musculus GN=Antxr1 PE=1 SV=2 - [ANTR1_MOUSE]	0	0	0	5.24753e+06	1.09492e+07	1.20571e+07	Antxr1
P62046	Leucine-rich repeat and calponin homology domain-containing protein 1 OS=Mus musculus GN=Lrch1 PE=1 SV=2 - [LRCH1_MOUSE]	0	0	0	4.7097e+07	8.24375e+06	3.22225e+06	Lrch1
Q8K363	ATP-dependent RNA helicase DDX18 OS=Mus musculus GN=Ddx18 PE=1 SV=1 - [DDX18_MOUSE]	0	0	0	2.49867e+06	5.40244e+06	2.07833e+07	Ddx18
Q9ERU9	E3 SUMO-protein ligase RanBP2 OS=Mus musculus GN=Ranbp2 PE=1 SV=2 - [RBP2_MOUSE]	0	0	0	3.73998e+06	6.14783e+06	2.16833e+07	Ranbp2
O35691	Pinin OS=Mus musculus GN=Pnn PE=1 SV=4 - [PININ_MOUSE]	0	0	0	3.34126e+06	7.96538e+06	9.9616e+06	Pnn
P70255-5	Isoform 5 of Nuclear factor 1 C-type OS=Mus musculus GN=Nfic - [NFIC_MOUSE]	0	0	0	8.95975e+06	4.00739e+06	790776	Nfic
Q7TN60	Transmembrane channel-like protein 6 OS=Mus musculus GN=Tmc6 PE=1 SV=2 - [TMC6_MOUSE]	0	0	0	4.5823e+06	8.84945e+06	8.95974e+06	Tmc6
Q8CES0	N-alpha-acetyltransferase 30 OS=Mus musculus GN=Naa30 PE=1 SV=2 - [NAA30_MOUSE]	0	0	0	2.084e+06	4.50451e+06	6.31947e+06	Naa30
P05132-2	Isoform 2 of cAMP-dependent protein kinase catalytic subunit alpha OS=Mus musculus GN=Prkaca - [KAPCA_MOUSE]	0	0	0	7.31005e+06	9.24411e+06	1.49253e+07	Prkaca
P70429-2	Isoform 1 of Ena/VASP-like protein OS=Mus musculus GN=Evl - [EVL_MOUSE]	0	0	0	1.94706e+06	5.07552e+06	3.12175e+06	Evl
Q3UMG5	Leucine-rich repeat and calponin homology domain-containing protein 2 OS=Mus musculus GN=Lrch2 PE=2 SV=2 - [LRCH2_MOUSE]	0	0	0	2.26058e+06	498802	3.33443e+06	Lrch2
Q62432-2	Isoform Short of Mothers against decapentaplegic homolog 2 OS=Mus musculus GN=Smad2 - [SMAD2_MOUSE]	0	0	0	1.54547e+06	1.12833e+07	7.53693e+06	Smad2
Q791V5	Mitochondrial carrier homolog 2 OS=Mus musculus GN=Mtch2 PE=1 SV=1 - [MTCH2_MOUSE]	0	0	0	2.528e+06	6.85672e+06	1.5889e+07	Mtch2
P28740-2	Isoform 2 of Kinesin-like protein KIF2A OS=Mus musculus GN=Kif2a - [KIF2A_MOUSE]	0	0	0	3.44628e+06	7.06676e+06	1.06996e+07	Kif2a
Q6PGH0	Ubiquitin domain-containing protein 2 OS=Mus musculus GN=Ubtd2 PE=2 SV=1 - [UBTD2_MOUSE]	0	0	0	1.08763e+06	925359	2.28799e+06	Ubtd2
Q91VZ6	Stromal membrane-associated protein 1 OS=Mus musculus GN=Smap1 PE=1 SV=1 - [SMAP1_MOUSE]	0	0	0	7.33794e+06	5.10018e+06	1.00964e+07	Smap1
Q8K310	Matrin-3 OS=Mus musculus GN=Matr3 PE=1 SV=1 - [MATR3_MOUSE]	0	0	0	3.09519e+06	6.64658e+06	8.93137e+06	Matr3
Q9R1C7	Pre-mRNA-processing factor 40 homolog A OS=Mus musculus GN=Prpf40a PE=1 SV=1 - [PR40A_MOUSE]	0	0	0	3.49005e+06	1.28554e+06	6.38479e+06	Prpf40a
Q8BP48	Methionine aminopeptidase 1 OS=Mus musculus GN=Metap1 PE=1 SV=1 - [MAP11_MOUSE]	0	0	0	5.60859e+06	8.22604e+06	1.54128e+07	Metap1
Q922H2	[Pyruvate dehydrogenase (acetyl-transferring)] kinase isozyme 3, mitochondrial OS=Mus musculus GN=Pdk3 PE=1 SV=1 - [PDK3_MOUSE]	0	0	0	1.33376e+06	2.83728e+06	4.53658e+06	Pdk3
O89032-3	Isoform 3 of SH3 and PX domain-containing protein 2A OS=Mus musculus GN=Sh3pxd2a - [SPD2A_MOUSE]	0	0	0	1.67229e+06	2.80273e+06	762382	Sh3pxd2a
Q7TNV0	Protein DEK OS=Mus musculus GN=Dek PE=1 SV=1 - [DEK_MOUSE]	0	0	0	9.17439e+06	1.56474e+07	4.19292e+07	Dek
P58742	Aladin OS=Mus musculus GN=Aaas PE=1 SV=1 - [AAAS_MOUSE]	0	0	0	2.05299e+06	3.13245e+06	4.91949e+06	Aaas
Q922B9	Sperm-specific antigen 2 homolog OS=Mus musculus GN=Ssfa2 PE=1 SV=3 - [SSFA2_MOUSE]	0	0	0	1.92169e+06	7.42557e+06	1.12637e+07	Ssfa2
Q9CX56	26S proteasome non-ATPase regulatory subunit 8 OS=Mus musculus GN=Psmd8 PE=1 SV=2 - [PSMD8_MOUSE]	0	0	0	1.63766e+06	2756559	6.81969e+06	Psmd8
Q9D0R8	Protein LSM12 homolog OS=Mus musculus GN=Lsm12 PE=1 SV=1 - [LSM12_MOUSE]	0	0	0	6.59894e+06	1.33482e+07	4.91876e+07	Lsm12
P52479	Ubiquitin carboxyl-terminal hydrolase 10 OS=Mus musculus GN=Usp10 PE=1 SV=3 - [UBP10_MOUSE]	0	0	0	5.55104e+06	5.94908e+06	1.14656e+07	Usp10
E9QAM5	Helicase with zinc finger domain 2 OS=Mus musculus GN=Helz2 PE=1 SV=1 - [HELZ2_MOUSE]	0	0	0	4.55164e+06	7.93966e+06	1.76958e+07	Helz2
P97857	A disintegrin and metalloproteinase with thrombospondin motifs 1 OS=Mus musculus GN=Adamts1 PE=1 SV=4 - [ATS1_MOUSE]	0	0	0	1.31141e+06	1.52183e+07	2.01333e+07	Adamts1
Q91WF3	Adenylate cyclase type 4 OS=Mus musculus GN=Adcy4 PE=1 SV=1 - [ADCY4_MOUSE]	0	0	0	1.9778e+07	4.08356e+06	3.96588e+07	Adcy4
Q9QY06	Unconventional myosin-IXb OS=Mus musculus GN=Myo9b PE=1 SV=2 - [MYO9B_MOUSE]	0	0	0	1.75957e+07	5.58415e+06	1.39692e+07	Myo9b
Q60930	Voltage-dependent anion-selective channel protein 2 OS=Mus musculus GN=Vdac2 PE=1 SV=2 - [VDAC2_MOUSE]	0	0	0	2.94924e+06	2.91334e+06	2.79275e+07	Vdac2
Q61211	Eukaryotic translation initiation factor 2D OS=Mus musculus GN=Eif2d PE=1 SV=3 - [EIF2D_MOUSE]	0	0	0	1.48136e+06	3.21202e+06	3.01724e+06	Eif2d
P52624	Uridine phosphorylase 1 OS=Mus musculus GN=Upp1 PE=1 SV=2 - [UPP1_MOUSE]	0	0	0	1.64949e+07	1.93896e+07	3.48866e+07	Upp1
P31938	Dual specificity mitogen-activated protein kinase kinase 1 OS=Mus musculus GN=Map2k1 PE=1 SV=2 - [MP2K1_MOUSE]	0	0	0	2.89962e+06	5.95471e+06	5.63131e+06	Map2k1
Q9QUJ7-2	Isoform Short of Long-chain-fatty-acid--CoA ligase 4 OS=Mus musculus GN=Acsl4 - [ACSL4_MOUSE]	0	0	0	1.51256e+06	3.51921e+06	6.47385e+06	Acsl4
Q8K2Y3	Protein eva-1 homolog B OS=Mus musculus GN=Eva1b PE=1 SV=1 - [EVA1B_MOUSE]	0	0	0	7.67881e+06	1.94677e+07	2.91187e+07	Eva1b
P61290	Proteasome activator complex subunit 3 OS=Mus musculus GN=Psme3 PE=1 SV=1 - [PSME3_MOUSE]	0	0	0	921499	2.92072e+06	2.10556e+06	Psme3
Q64282	Interferon-induced protein with tetratricopeptide repeats 1 OS=Mus musculus GN=Ifit1 PE=1 SV=2 - [IFIT1_MOUSE]	0	0	0	2.26082e+06	2177655	3.21827e+06	Ifit1
Q6ZQ08-2	Isoform 2 of CCR4-NOT transcription complex subunit 1 OS=Mus musculus GN=Cnot1 - [CNOT1_MOUSE]	0	0	0	3.24319e+06	9.62935e+06	2.52762e+07	Cnot1
B2RXS4	Plexin-B2 OS=Mus musculus GN=Plxnb2 PE=1 SV=1 - [PLXB2_MOUSE]	0	0	0	8.97103e+06	2.37581e+07	2.61516e+07	Plxnb2
Q8BYZ1	ABI gene family member 3 OS=Mus musculus GN=Abi3 PE=1 SV=3 - [ABI3_MOUSE]	0	0	0	1.45978e+06	1.22769e+06	1.28492e+07	Abi3
Q9DBG6	Dolichyl-diphosphooligosaccharide--protein glycosyltransferase subunit 2 OS=Mus musculus GN=Rpn2 PE=1 SV=1 - [RPN2_MOUSE]	0	0	0	4.3045e+06	2.02905e+06	4.9589e+06	Rpn2
P70290	55 kDa erythrocyte membrane protein OS=Mus musculus GN=Mpp1 PE=1 SV=1 - [EM55_MOUSE]	0	0	0	1.22954e+06	3.75993e+06	5.17048e+06	Mpp1
Q6A0A2-2	Isoform 2 of La-related protein 4B OS=Mus musculus GN=Larp4b - [LAR4B_MOUSE]	0	0	0	2.61295e+06	4.5812e+06	7.81592e+06	Larp4b
Q8BGH2	Sorting and assembly machinery component 50 homolog OS=Mus musculus GN=Samm50 PE=1 SV=1 - [SAM50_MOUSE]	0	0	0	1.49584e+06	4.96379e+06	5.36767e+06	Samm50
P46662-2	Isoform 2 of Merlin OS=Mus musculus GN=Nf2 - [MERL_MOUSE]	0	0	0	3.49971e+06	7.8845e+06	5.33473e+06	Nf2
Q91XI1	tRNA-dihydrouridine(47) synthase [NAD(P)(+)]-like OS=Mus musculus GN=Dus3l PE=1 SV=1 - [DUS3L_MOUSE]	0	0	0	2.557e+06	1.53876e+06	6.85547e+06	Dus3l
Q99K41	EMILIN-1 OS=Mus musculus GN=Emilin1 PE=1 SV=1 - [EMIL1_MOUSE]	0	0	0	3.54102e+06	7.39095e+06	1.83712e+07	Emilin1
P23298	Protein kinase C eta type OS=Mus musculus GN=Prkch PE=1 SV=2 - [KPCL_MOUSE]	0	0	0	1.26313e+06	4.20429e+06	5.70437e+06	Prkch
Q8K297	Procollagen galactosyltransferase 1 OS=Mus musculus GN=Colgalt1 PE=1 SV=2 - [GT251_MOUSE]	0	0	0	966904	2.49792e+06	5.34638e+06	Colgalt1
P08113	Endoplasmin OS=Mus musculus GN=Hsp90b1 PE=1 SV=2 - [ENPL_MOUSE]	0	0	1.54425e+06	4.37216e+07	8.48473e+07	1.16969e+08	Hsp90b1
P62748	Hippocalcin-like protein 1 OS=Mus musculus GN=Hpcal1 PE=1 SV=2 - [HPCL1_MOUSE]	0	0	0	1.12104e+06	2.20263e+06	2.07638e+06	Hpcal1
P02088	Hemoglobin subunit beta-1 OS=Mus musculus GN=Hbb-b1 PE=1 SV=2 - [HBB1_MOUSE]	0	0	0	1.09376e+07	6.13301e+06	5.04455e+07	Hbb-b1
O54781	SRSF protein kinase 2 OS=Mus musculus GN=Srpk2 PE=1 SV=2 - [SRPK2_MOUSE]	0	0	0	3951581	8.11418e+06	2.29382e+07	Srpk2
P53811	Phosphatidylinositol transfer protein beta isoform OS=Mus musculus GN=Pitpnb PE=1 SV=2 - [PIPNB_MOUSE]	0	0	0	831917	1.85741e+06	5.16627e+06	Pitpnb
Q61286-2	Isoform ALF1A of Transcription factor 12 OS=Mus musculus GN=Tcf12 - [HTF4_MOUSE]	0	0	0	2.33638e+06	3.2532e+06	8.15795e+06	Tcf12
Q99P88	Nuclear pore complex protein Nup155 OS=Mus musculus GN=Nup155 PE=1 SV=1 - [NU155_MOUSE]	0	0	0	4.01988e+06	4.94393e+06	3.12072e+06	Nup155
Q9ESL4	Mitogen-activated protein kinase kinase kinase MLT OS=Mus musculus GN=Zak PE=1 SV=1 - [MLTK_MOUSE]	0	0	0	2.07645e+06	3.03031e+06	8.30006e+06	Zak
P56399	Ubiquitin carboxyl-terminal hydrolase 5 OS=Mus musculus GN=Usp5 PE=1 SV=1 - [UBP5_MOUSE]	0	0	0	1.04993e+06	4.98917e+06	6.69248e+06	Usp5
P47856-2	Isoform 2 of Glutamine--fructose-6-phosphate aminotransferase [isomerizing] 1 OS=Mus musculus GN=Gfpt1 - [GFPT1_MOUSE]	0	0	0	624962	1.7265e+06	4.30811e+06	Gfpt1
Q8BH43	Wiskott-Aldrich syndrome protein family member 2 OS=Mus musculus GN=Wasf2 PE=1 SV=1 - [WASF2_MOUSE]	0	0	0	6.26169e+06	4.43418e+07	7.10837e+07	Wasf2
Q99NH0	Ankyrin repeat domain-containing protein 17 OS=Mus musculus GN=Ankrd17 PE=1 SV=2 - [ANR17_MOUSE]	0	0	0	4.66579e+06	2.62296e+07	2.19512e+07	Ankrd17
Q9Z2F2	2'-5'-oligoadenylate synthase-like protein 2 OS=Mus musculus GN=Oasl2 PE=1 SV=2 - [OASL2_MOUSE]	0	0	0	1.00187e+06	1.24018e+07	2.68827e+07	Oasl2
P18052-2	Isoform 2 of Receptor-type tyrosine-protein phosphatase alpha OS=Mus musculus GN=Ptpra - [PTPRA_MOUSE]	0	0	0	1.24039e+07	1.29096e+07	5.00506e+06	Ptpra
Q9ESW4	Acylglycerol kinase, mitochondrial OS=Mus musculus GN=Agk PE=1 SV=1 - [AGK_MOUSE]	0	0	0	1.98151e+06	4.45308e+06	6.67406e+06	Agk
Q6P8X1	Sorting nexin-6 OS=Mus musculus GN=Snx6 PE=1 SV=2 - [SNX6_MOUSE]	0	0	0	2.93323e+06	1.51015e+06	8.9152e+06	Snx6
Q8VCG3	WD repeat-containing protein 74 OS=Mus musculus GN=Wdr74 PE=2 SV=1 - [WDR74_MOUSE]	0	0	0	872068	3.25126e+06	5.11736e+06	Wdr74
Q3TFK5-2	Isoform 2 of G patch domain-containing protein 4 OS=Mus musculus GN=Gpatch4 - [GPTC4_MOUSE]	0	0	0	1.56147e+06	4.15146e+06	7.6932e+06	Gpatch4
O35344	Importin subunit alpha-4 OS=Mus musculus GN=Kpna3 PE=1 SV=1 - [IMA4_MOUSE]	0	0	0	1.77453e+06	2.92479e+06	1.10323e+06	Kpna3
Q08093	Calponin-2 OS=Mus musculus GN=Cnn2 PE=1 SV=1 - [CNN2_MOUSE]	0	0	0	908137	2.767e+06	2.94348e+07	Cnn2
Q811D2	Ankyrin repeat domain-containing protein 26 OS=Mus musculus GN=Ankrd26 PE=1 SV=2 - [ANR26_MOUSE]	0	0	0	3.14389e+06	8.72305e+06	7.69403e+06	Ankrd26
Q8CG47	Structural maintenance of chromosomes protein 4 OS=Mus musculus GN=Smc4 PE=1 SV=1 - [SMC4_MOUSE]	0	0	0	1.23343e+06	5.21918e+06	1.14765e+07	Smc4
Q9R0M6	Ras-related protein Rab-9A OS=Mus musculus GN=Rab9a PE=1 SV=1 - [RAB9A_MOUSE]	0	0	0	993731	4.79867e+06	5.98133e+06	Rab9a
P01899	H-2 class I histocompatibility antigen, D-B alpha chain OS=Mus musculus GN=H2-D1 PE=1 SV=2 - [HA11_MOUSE]	0	0	0	3.3376e+06	3.95596e+06	5.13332e+06	H2-D1
Q60996-2	Isoform 1 of Serine/threonine-protein phosphatase 2A 56 kDa regulatory subunit gamma isoform OS=Mus musculus GN=Ppp2r5c - [2A5G_MOUSE]	0	0	0	1.13811e+06	5.27139e+06	8.0102e+06	Ppp2r5c
P48725-3	Isoform 3 of Pericentrin OS=Mus musculus GN=Pcnt - [PCNT_MOUSE]	0	0	0	4.37866e+06	6.25764e+06	1.13991e+07	Pcnt
Q8VEJ9	Vacuolar protein sorting-associated protein 4A OS=Mus musculus GN=Vps4a PE=1 SV=1 - [VPS4A_MOUSE]	0	0	0	6.17492e+06	1.62586e+07	6.75703e+06	Vps4a
Q921F2	TAR DNA-binding protein 43 OS=Mus musculus GN=Tardbp PE=1 SV=1 - [TADBP_MOUSE]	0	0	0	1.03055e+07	7.50342e+06	1.32149e+07	Tardbp
O88967	ATP-dependent zinc metalloprotease YME1L1 OS=Mus musculus GN=Yme1l1 PE=1 SV=1 - [YMEL1_MOUSE]	0	0	0	583377	4.00772e+06	1.80397e+06	Yme1l1
Q7TPM1	Protein PRRC2B OS=Mus musculus GN=Prrc2b PE=1 SV=1 - [PRC2B_MOUSE]	0	0	0	3.41156e+06	4.39434e+06	1.05292e+07	Prrc2b
Q3THK7	GMP synthase [glutamine-hydrolyzing] OS=Mus musculus GN=Gmps PE=1 SV=2 - [GUAA_MOUSE]	0	0	0	2.16761e+06	4.53471e+06	1.32095e+07	Gmps
Q6ZPG2	WD repeat-containing protein 90 OS=Mus musculus GN=Wdr90 PE=1 SV=2 - [WDR90_MOUSE]	0	0	0	2.1925e+06	3.33998e+06	2.37893e+06	Wdr90
Q91ZR2	Sorting nexin-18 OS=Mus musculus GN=Snx18 PE=1 SV=1 - [SNX18_MOUSE]	0	0	0	5.85723e+06	1.44813e+07	2.44059e+07	Snx18
O70585-2	Isoform 2 of Dystrobrevin beta OS=Mus musculus GN=Dtnb - [DTNB_MOUSE]	0	0	0	1.97899e+06	1.01934e+07	1.15224e+07	Dtnb
Q99JP0	Mitogen-activated protein kinase kinase kinase kinase 3 OS=Mus musculus GN=Map4k3 PE=1 SV=4 - [M4K3_MOUSE]	0	0	0	976976	4.45393e+06	5.71909e+06	Map4k3
Q6A4J8-3	Isoform 3 of Ubiquitin carboxyl-terminal hydrolase 7 OS=Mus musculus GN=Usp7 - [UBP7_MOUSE]	0	0	0	5.88938e+06	2.98436e+06	4.74427e+06	Usp7
Q9CZJ2	Heat shock 70 kDa protein 12B OS=Mus musculus GN=Hspa12b PE=1 SV=1 - [HS12B_MOUSE]	0	0	0	3.97138e+06	5.99528e+06	1.62754e+07	Hspa12b
Q8BZ03	Serine/threonine-protein kinase D2 OS=Mus musculus GN=Prkd2 PE=1 SV=1 - [KPCD2_MOUSE]	0	0	0	5.51145e+06	1.06409e+07	1.23163e+07	Prkd2
Q61210-2	Isoform 2 of Rho guanine nucleotide exchange factor 1 OS=Mus musculus GN=Arhgef1 - [ARHG1_MOUSE]	0	0	0	1.98565e+06	2.32462e+06	8.84648e+06	Arhgef1
Q8CG48	Structural maintenance of chromosomes protein 2 OS=Mus musculus GN=Smc2 PE=1 SV=2 - [SMC2_MOUSE]	0	0	0	3.19288e+06	3.83321e+06	5.82888e+06	Smc2
Q8CI51	PDZ and LIM domain protein 5 OS=Mus musculus GN=Pdlim5 PE=1 SV=4 - [PDLI5_MOUSE]	0	0	0	1.46157e+06	4.52414e+06	1.31671e+07	Pdlim5
P49615	Cyclin-dependent-like kinase 5 OS=Mus musculus GN=Cdk5 PE=1 SV=1 - [CDK5_MOUSE]	0	0	0	2.12804e+07	1.88591e+07	8.06676e+07	Cdk5
Q8K0V4	CCR4-NOT transcription complex subunit 3 OS=Mus musculus GN=Cnot3 PE=1 SV=1 - [CNOT3_MOUSE]	0	0	0	2.54725e+06	8.55179e+06	1.12309e+07	Cnot3
P43406	Integrin alpha-V OS=Mus musculus GN=Itgav PE=1 SV=2 - [ITAV_MOUSE]	0	0	0	4.71807e+06	5.06272e+06	7.39872e+06	Itgav
E9PVX6	Proliferation marker protein Ki-67 OS=Mus musculus GN=Mki67 PE=1 SV=1 - [KI67_MOUSE]	0	0	0	1.84996e+06	3.8121e+06	1.2438e+07	Mki67
Q9DCN2-2	Isoform 2 of NADH-cytochrome b5 reductase 3 OS=Mus musculus GN=Cyb5r3 - [NB5R3_MOUSE]	0	0	0	4.0263e+06	4.9205e+06	7.40232e+06	Cyb5r3
P09103	Protein disulfide-isomerase OS=Mus musculus GN=P4hb PE=1 SV=2 - [PDIA1_MOUSE]	0	0	0	4.29682e+06	3.02815e+06	3.01948e+06	P4hb
P30416	Peptidyl-prolyl cis-trans isomerase FKBP4 OS=Mus musculus GN=Fkbp4 PE=1 SV=5 - [FKBP4_MOUSE]	0	0	0	716586	3.0531e+06	3.54644e+06	Fkbp4
Q91YT7	YTH domain-containing family protein 2 OS=Mus musculus GN=Ythdf2 PE=1 SV=1 - [YTHD2_MOUSE]	0	0	5.369e+06	5.94647e+06	2.33506e+06	10892635	Ythdf2
Q8BVY0	Ribosomal L1 domain-containing protein 1 OS=Mus musculus GN=Rsl1d1 PE=1 SV=1 - [RL1D1_MOUSE]	0	0	0	1.32343e+06	2.04335e+06	1.5768e+07	Rsl1d1
Q9D883	Splicing factor U2AF 35 kDa subunit OS=Mus musculus GN=U2af1 PE=1 SV=4 - [U2AF1_MOUSE]	0	0	0	5.69991e+06	6.96617e+06	6.57518e+06	U2af1
A2RTL5	Arginine/serine-rich coiled-coil protein 2 OS=Mus musculus GN=Rsrc2 PE=2 SV=1 - [RSRC2_MOUSE]	0	0	0	2.97126e+06	7.963e+06	1.38301e+07	Rsrc2
Q9CXW2	28S ribosomal protein S22, mitochondrial OS=Mus musculus GN=Mrps22 PE=1 SV=1 - [RT22_MOUSE]	0	0	0	3.93881e+06	3.98334e+06	7.50102e+06	Mrps22
O70305-2	Isoform 2 of Ataxin-2 OS=Mus musculus GN=Atxn2 - [ATX2_MOUSE]	0	0	0	5.52005e+06	3.78319e+06	1.26847e+07	Atxn2
Q9ERG2	Striatin-3 OS=Mus musculus GN=Strn3 PE=1 SV=1 - [STRN3_MOUSE]	0	0	0	1.08916e+06	3.98451e+06	944130	Strn3
Q8BWB6	Metalloreductase STEAP2 OS=Mus musculus GN=Steap2 PE=1 SV=1 - [STEA2_MOUSE]	0	0	0	3.53209e+06	7.13628e+06	7.03594e+06	Steap2
P70248	Unconventional myosin-If OS=Mus musculus GN=Myo1f PE=1 SV=1 - [MYO1F_MOUSE]	0	0	2.60066e+06	1.3533e+08	1.82438e+08	1.44234e+08	Myo1f
O54988-2	Isoform 2 of STE20-like serine/threonine-protein kinase OS=Mus musculus GN=Slk - [SLK_MOUSE]	0	0	0	2.3283e+06	1.07635e+07	1.02895e+07	Slk
Q7TN58	Transmembrane channel-like protein 8 OS=Mus musculus GN=Tmc8 PE=1 SV=2 - [TMC8_MOUSE]	0	0	0	5.57084e+06	8.20433e+06	1.1244e+07	Tmc8
Q8JZX4	Splicing factor 45 OS=Mus musculus GN=Rbm17 PE=1 SV=1 - [SPF45_MOUSE]	0	0	0	1.02304e+06	1.27901e+06	3.23606e+06	Rbm17
Q9DCU6	39S ribosomal protein L4, mitochondrial OS=Mus musculus GN=Mrpl4 PE=1 SV=1 - [RM04_MOUSE]	0	0	0	1.70747e+06	3.61289e+06	1.97186e+06	Mrpl4
P60766	Cell division control protein 42 homolog OS=Mus musculus GN=Cdc42 PE=1 SV=2 - [CDC42_MOUSE]	0	0	0	3.26023e+06	15989337	4.87111e+06	Cdc42
Q921M3	Splicing factor 3B subunit 3 OS=Mus musculus GN=Sf3b3 PE=1 SV=1 - [SF3B3_MOUSE]	0	0	0	2.38245e+06	5.3911e+06	1.20812e+07	Sf3b3
Q8C5Q4	G-rich sequence factor 1 OS=Mus musculus GN=Grsf1 PE=1 SV=2 - [GRSF1_MOUSE]	0	0	0	1.1938e+06	2.17078e+06	844439	Grsf1
L0N7N1	Kinesin-like protein KIF14 OS=Mus musculus GN=Kif14 PE=1 SV=1 - [KIF14_MOUSE]	0	0	0	2.80314e+06	3.49991e+06	1.12859e+07	Kif14
Q8CG79	Apoptosis-stimulating of p53 protein 2 OS=Mus musculus GN=Tp53bp2 PE=1 SV=3 - [ASPP2_MOUSE]	0	0	0	4.97593e+06	6.52091e+06	1.02977e+07	Tp53bp2
Q9D0J4	ADP-ribosylation factor-like protein 2 OS=Mus musculus GN=Arl2 PE=1 SV=1 - [ARL2_MOUSE]	0	0	0	3.75199e+06	7.18364e+06	4.52285e+06	Arl2
Q8CB44	GRAM domain-containing protein 4 OS=Mus musculus GN=Gramd4 PE=1 SV=1 - [GRAM4_MOUSE]	0	0	0	1.77473e+06	2.84643e+06	3.50301e+06	Gramd4
Q9DBR4	Amyloid beta A4 precursor protein-binding family B member 2 OS=Mus musculus GN=Apbb2 PE=1 SV=2 - [APBB2_MOUSE]	0	0	0	1.94236e+06	2.8006e+06	6.18726e+06	Apbb2
P13864	DNA (cytosine-5)-methyltransferase 1 OS=Mus musculus GN=Dnmt1 PE=1 SV=5 - [DNMT1_MOUSE]	0	0	0	2.09981e+06	7.4449e+06	1.55611e+07	Dnmt1
P58660	Caspase recruitment domain-containing protein 10 OS=Mus musculus GN=Card10 PE=1 SV=1 - [CAR10_MOUSE]	0	0	0	1.06685e+06	2.82174e+06	6.97396e+07	Card10
Q9Z0H3-2	Isoform B of SWI/SNF-related matrix-associated actin-dependent regulator of chromatin subfamily B member 1 OS=Mus musculus GN=Smarcb1 - [SNF5_MOUSE]	0	0	0	1.92996e+06	5.98508e+06	8.51216e+06	Smarcb1
Q9CQ10	Charged multivesicular body protein 3 OS=Mus musculus GN=Chmp3 PE=1 SV=3 - [CHMP3_MOUSE]	0	0	0	9.98373e+06	1.58497e+07	3.65474e+07	Chmp3
Q9R0X4	Acyl-coenzyme A thioesterase 9, mitochondrial OS=Mus musculus GN=Acot9 PE=1 SV=1 - [ACOT9_MOUSE]	0	0	0	2.97409e+06	5.3969e+06	4.12619e+06	Acot9
Q7TNP2	Serine/threonine-protein phosphatase 2A 65 kDa regulatory subunit A beta isoform OS=Mus musculus GN=Ppp2r1b PE=1 SV=2 - [2AAB_MOUSE]	0	0	0	1.23917e+07	9.63132e+06	6.0117e+06	Ppp2r1b
Q64322	Neural proliferation differentiation and control protein 1 OS=Mus musculus GN=Npdc1 PE=2 SV=2 - [NPDC1_MOUSE]	0	0	0	4.12639e+06	1.07253e+07	1.18677e+07	Npdc1
O35379	Multidrug resistance-associated protein 1 OS=Mus musculus GN=Abcc1 PE=1 SV=1 - [MRP1_MOUSE]	0	0	0	2.49541e+06	5.53693e+06	7.57313e+06	Abcc1
Q9CQC9	GTP-binding protein SAR1b OS=Mus musculus GN=Sar1b PE=1 SV=1 - [SAR1B_MOUSE]	0	0	0	5.08447e+06	4.00104e+06	7.37313e+06	Sar1b
Q9WUN2	Serine/threonine-protein kinase TBK1 OS=Mus musculus GN=Tbk1 PE=1 SV=1 - [TBK1_MOUSE]	0	0	0	1.26645e+06	5.61195e+06	1.00612e+07	Tbk1
Q9QY76	Vesicle-associated membrane protein-associated protein B OS=Mus musculus GN=Vapb PE=1 SV=3 - [VAPB_MOUSE]	0	0	0	2.27163e+06	7.00969e+06	1.19625e+07	Vapb
P70349	Histidine triad nucleotide-binding protein 1 OS=Mus musculus GN=Hint1 PE=1 SV=3 - [HINT1_MOUSE]	0	0	0	1.95139e+07	4.4612e+07	7.49536e+07	Hint1
Q61292	Laminin subunit beta-2 OS=Mus musculus GN=Lamb2 PE=1 SV=2 - [LAMB2_MOUSE]	0	0	0	1.50168e+06	4.31211e+06	1.82405e+07	Lamb2
Q8BMS1	Trifunctional enzyme subunit alpha, mitochondrial OS=Mus musculus GN=Hadha PE=1 SV=1 - [ECHA_MOUSE]	0	0	0	5.19682e+06	5.93409e+06	1.32605e+07	Hadha
P10493	Nidogen-1 OS=Mus musculus GN=Nid1 PE=1 SV=2 - [NID1_MOUSE]	0	0	0	2.37441e+06	1.15046e+07	2.46411e+07	Nid1
Q9CZX0	Elongator complex protein 3 OS=Mus musculus GN=Elp3 PE=1 SV=1 - [ELP3_MOUSE]	0	0	0	990149	2.21734e+06	2.65179e+06	Elp3
Q6PFQ7	Ras GTPase-activating protein 4 OS=Mus musculus GN=Rasa4 PE=1 SV=1 - [RASL2_MOUSE]	0	0	0	1.23741e+06	5.83808e+06	1.40384e+07	Rasa4
Q8BG02	Serine/threonine-protein phosphatase 2A 55 kDa regulatory subunit B gamma isoform OS=Mus musculus GN=Ppp2r2c PE=1 SV=1 - [2ABG_MOUSE]	0	0	0	2.75699e+06	1.94374e+07	1.72074e+07	Ppp2r2c
Q5XJY5	Coatomer subunit delta OS=Mus musculus GN=Arcn1 PE=1 SV=2 - [COPD_MOUSE]	0	0	0	1.11443e+06	1.13378e+06	6.8268e+06	Arcn1
P54761	Ephrin type-B receptor 4 OS=Mus musculus GN=Ephb4 PE=1 SV=2 - [EPHB4_MOUSE]	0	0	0	4.63708e+06	1.10482e+07	2.90584e+07	Ephb4
Q9JIF7	Coatomer subunit beta OS=Mus musculus GN=Copb1 PE=1 SV=1 - [COPB_MOUSE]	0	0	0	499633	729636	5.33879e+06	Copb1
Q8BJU2	Tetraspanin-9 OS=Mus musculus GN=Tspan9 PE=1 SV=1 - [TSN9_MOUSE]	0	0	0	2.05329e+06	6.82922e+06	9.50933e+06	Tspan9
Q571I4	Tyrosine-protein kinase SgK223 OS=Mus musculus GN=Sgk223 PE=1 SV=2 - [SG223_MOUSE]	0	0	0	1.44535e+06	5.80782e+06	6.61577e+06	Sgk223
Q5SFM8	RNA-binding protein 27 OS=Mus musculus GN=Rbm27 PE=1 SV=3 - [RBM27_MOUSE]	0	0	0	4.0923e+06	6.75093e+06	12139926	Rbm27
Q8BRN9	Coiled-coil and C2 domain-containing protein 1B OS=Mus musculus GN=Cc2d1b PE=1 SV=1 - [C2D1B_MOUSE]	0	0	0	2.45388e+06	6.91223e+06	1.55416e+06	Cc2d1b
Q8BX17	Gem-associated protein 5 OS=Mus musculus GN=Gemin5 PE=1 SV=2 - [GEMI5_MOUSE]	0	0	0	2.5249e+06	3.80862e+06	9.60194e+06	Gemin5
Q61545	RNA-binding protein EWS OS=Mus musculus GN=Ewsr1 PE=1 SV=2 - [EWS_MOUSE]	0	0	0	1.76616e+07	1.8743e+07	3.02289e+07	Ewsr1
Q9CZD3	Glycine--tRNA ligase OS=Mus musculus GN=Gars PE=1 SV=1 - [SYG_MOUSE]	0	0	0	2.34836e+06	3.90946e+06	9.83426e+06	Gars
P10922	Histone H1.0 OS=Mus musculus GN=H1f0 PE=2 SV=4 - [H10_MOUSE]	0	0	0	6.86704e+06	9.40073e+06	9.56458e+06	H1f0
Q8R550-5	Isoform 5 of SH3 domain-containing kinase-binding protein 1 OS=Mus musculus GN=Sh3kbp1 - [SH3K1_MOUSE]	0	0	0	1.20543e+06	2.66182e+06	1.87792e+06	Sh3kbp1
Q91YE6	Importin-9 OS=Mus musculus GN=Ipo9 PE=1 SV=3 - [IPO9_MOUSE]	0	0	0	6.39984e+06	9.13637e+06	7.16001e+06	Ipo9
O35149	Zinc transporter 4 OS=Mus musculus GN=Slc30a4 PE=1 SV=2 - [ZNT4_MOUSE]	0	0	0	3.93085e+06	4.02751e+06	1.71815e+06	Slc30a4
Q3V1V3	ESF1 homolog OS=Mus musculus GN=Esf1 PE=1 SV=1 - [ESF1_MOUSE]	0	0	0	5.76393e+06	9.58956e+06	3.53551e+06	Esf1
Q6URW6-2	Isoform 2 of Myosin-14 OS=Mus musculus GN=Myh14 - [MYH14_MOUSE]	2.33591e+08	0	5.10152e+07	2.92079e+09	6.97949e+09	5.04726e+09	Myh14
Q9R1Z8	Vinexin OS=Mus musculus GN=Sorbs3 PE=1 SV=1 - [VINEX_MOUSE]	0	0	0	8.25812e+06	1.90716e+07	3.08821e+07	Sorbs3
P70207	Plexin-A2 OS=Mus musculus GN=Plxna2 PE=1 SV=2 - [PLXA2_MOUSE]	0	0	0	6.18747e+06	8.56722e+06	1.41079e+07	Plxna2
Q32P12-2	Isoform 2 of Uncharacterized protein C17orf53 homolog OS=Mus musculus - [CQ053_MOUSE]	0	0	0	2.38993e+06	988974	7.51573e+06	Sep2
Q9CXF4	TBC1 domain family member 15 OS=Mus musculus GN=Tbc1d15 PE=1 SV=1 - [TBC15_MOUSE]	0	0	0	1.07791e+06	2.48916e+06	4.26147e+06	Tbc1d15
O88554	Poly [ADP-ribose] polymerase 2 OS=Mus musculus GN=Parp2 PE=1 SV=3 - [PARP2_MOUSE]	0	0	0	964428	3.48318e+06	820591	Parp2
Q99LU0	Charged multivesicular body protein 1b-1 OS=Mus musculus GN=Chmp1b1 PE=1 SV=1 - [CH1B1_MOUSE]	0	0	0	1.23251e+07	3.47732e+07	1.16601e+07	Chmp1b1
Q9CZX5	PIN2/TERF1-interacting telomerase inhibitor 1 OS=Mus musculus GN=Pinx1 PE=1 SV=2 - [PINX1_MOUSE]	0	0	0	1.47874e+06	7.90192e+06	2.11437e+07	Pinx1
Q8R326-2	Isoform 2 of Paraspeckle component 1 OS=Mus musculus GN=Pspc1 - [PSPC1_MOUSE]	0	0	0	7.77954e+06	1.24756e+07	37236054	Pspc1
Q9QZM4	Tumor necrosis factor receptor superfamily member 10B OS=Mus musculus GN=Tnfrsf10b PE=2 SV=3 - [TR10B_MOUSE]	0	0	0	2374255	4.05675e+06	4.48986e+06	Tnfrsf10b
Q8BWG8-2	Isoform 1B of Beta-arrestin-1 OS=Mus musculus GN=Arrb1 - [ARRB1_MOUSE]	0	0	0	2.42979e+06	5.7635e+06	1.07667e+07	Arrb1
Q9JLB0-2	Isoform Alpha of MAGUK p55 subfamily member 6 OS=Mus musculus GN=Mpp6 - [MPP6_MOUSE]	0	0	0	1.22511e+06	5.46679e+06	7.8837e+06	Mpp6
Q80XI6	Mitogen-activated protein kinase kinase kinase 11 OS=Mus musculus GN=Map3k11 PE=1 SV=1 - [M3K11_MOUSE]	0	0	0	411089	4.14296e+06	5.98014e+06	Map3k11
Q9D2Y4-2	Isoform 2 of Mixed lineage kinase domain-like protein OS=Mus musculus GN=Mlkl - [MLKL_MOUSE]	0	0	0	1.07136e+06	2730560	2.98601e+06	Mlkl
P12894	Probable Pol polyprotein OS=Mouse intracisternal a-particle IL3 PE=3 SV=1 - [POL_IPMAI]	0	0	0	1.98118e+06	3.5657e+06	4.05177e+06	[POL
Q8BHF7	CDP-diacylglycerol--glycerol-3-phosphate 3-phosphatidyltransferase, mitochondrial OS=Mus musculus GN=Pgs1 PE=1 SV=1 - [PGPS1_MOUSE]	0	0	0	3.37386e+06	1.8428e+06	1.67768e+06	Pgs1
Q6PB44-2	Isoform 2 of Tyrosine-protein phosphatase non-receptor type 23 OS=Mus musculus GN=Ptpn23 - [PTN23_MOUSE]	0	0	0	2.54348e+06	5.84978e+06	9.45495e+06	Ptpn23
O35368	Interferon-activable protein 203 OS=Mus musculus GN=Ifi203 PE=1 SV=1 - [IFI3_MOUSE]	0	0	0	3.03639e+06	5.71688e+06	3.63014e+06	Ifi203
Q8K019-3	Isoform 3 of Bcl-2-associated transcription factor 1 OS=Mus musculus GN=Bclaf1 - [BCLF1_MOUSE]	0	0	0	696774	1.41202e+06	6.04452e+06	Bclaf1
Q8BG95	Protein phosphatase 1 regulatory subunit 12B OS=Mus musculus GN=Ppp1r12b PE=1 SV=2 - [MYPT2_MOUSE]	0	0	0	6.99205e+07	9.88088e+07	1.2526e+08	Ppp1r12b
O09172	Glutamate--cysteine ligase regulatory subunit OS=Mus musculus GN=Gclm PE=1 SV=1 - [GSH0_MOUSE]	0	0	0	2.73743e+06	6.51144e+06	6.78772e+06	Gclm
Q9CX00	IST1 homolog OS=Mus musculus GN=Ist1 PE=1 SV=1 - [IST1_MOUSE]	0	0	0	4.09334e+06	7.73833e+06	1.10606e+07	Ist1
O09106	Histone deacetylase 1 OS=Mus musculus GN=Hdac1 PE=1 SV=1 - [HDAC1_MOUSE]	0	0	0	4.69e+06	8.14233e+06	1.63372e+07	Hdac1
Q8BRT1-5	Isoform 2 of CLIP-associating protein 2 OS=Mus musculus GN=Clasp2 - [CLAP2_MOUSE]	0	0	0	456238	3.84414e+06	1.01776e+07	Clasp2
Q80UY2-2	Isoform 2 of E3 ubiquitin-protein ligase KCMF1 OS=Mus musculus GN=Kcmf1 - [KCMF1_MOUSE]	0	0	0	5.96472e+06	9.52932e+06	23055523	Kcmf1
P51912	Neutral amino acid transporter B(0) OS=Mus musculus GN=Slc1a5 PE=1 SV=2 - [AAAT_MOUSE]	0	0	0	2.86901e+06	8.67029e+06	1.3697e+07	Slc1a5
P46460	Vesicle-fusing ATPase OS=Mus musculus GN=Nsf PE=1 SV=2 - [NSF_MOUSE]	0	0	0	1.12631e+06	4.17932e+06	2.90147e+06	Nsf
Q9D0R4	Probable ATP-dependent RNA helicase DDX56 OS=Mus musculus GN=Ddx56 PE=2 SV=1 - [DDX56_MOUSE]	0	0	0	2.04748e+06	2.88201e+06	3.37795e+06	Ddx56
A2AGT5-2	Isoform 2 of Cytoskeleton-associated protein 5 OS=Mus musculus GN=Ckap5 - [CKAP5_MOUSE]	0	0	0	3.31345e+06	6.12687e+06	9.09646e+06	Ckap5
P70288	Histone deacetylase 2 OS=Mus musculus GN=Hdac2 PE=1 SV=1 - [HDAC2_MOUSE]	0	0	0	2.85998e+06	8.45093e+06	1.40183e+07	Hdac2
O35963	Ras-related protein Rab-33B OS=Mus musculus GN=Rab33b PE=1 SV=1 - [RB33B_MOUSE]	0	0	345551	1.02669e+08	2.54929e+08	1.84129e+08	Rab33b
P23475	X-ray repair cross-complementing protein 6 OS=Mus musculus GN=Xrcc6 PE=1 SV=5 - [XRCC6_MOUSE]	0	0	0	1.89204e+06	5.12522e+06	8.93074e+06	Xrcc6
Q8VC03	Echinoderm microtubule-associated protein-like 3 OS=Mus musculus GN=Eml3 PE=1 SV=1 - [EMAL3_MOUSE]	0	0	0	2.78718e+06	3.12482e+06	8.08925e+06	Eml3
Q3UDE2	Tubulin--tyrosine ligase-like protein 12 OS=Mus musculus GN=Ttll12 PE=1 SV=1 - [TTL12_MOUSE]	0	0	0	781496	2.79574e+06	1.88956e+06	Ttll12
Q6ZPR6	Inhibitor of Bruton tyrosine kinase OS=Mus musculus GN=Ibtk PE=1 SV=3 - [IBTK_MOUSE]	0	0	0	1.53934e+06	3.27607e+06	6.271e+06	Ibtk
Q9CUN6	E3 ubiquitin-protein ligase SMURF1 OS=Mus musculus GN=Smurf1 PE=1 SV=2 - [SMUF1_MOUSE]	0	0	0	9.32804e+06	1.46315e+07	1.26936e+07	Smurf1
P39876	Metalloproteinase inhibitor 3 OS=Mus musculus GN=Timp3 PE=1 SV=1 - [TIMP3_MOUSE]	0	0	0	4.36335e+06	7.33509e+06	1.72738e+07	Timp3
P34152-3	Isoform 3 of Focal adhesion kinase 1 OS=Mus musculus GN=Ptk2 - [FAK1_MOUSE]	0	0	0	1.66128e+06	6.87808e+06	1.00798e+07	Ptk2
P40201	Chromodomain-helicase-DNA-binding protein 1 OS=Mus musculus GN=Chd1 PE=1 SV=3 - [CHD1_MOUSE]	0	0	0	3.34899e+06	1.31281e+06	2.13473e+06	Chd1
P97440	Histone RNA hairpin-binding protein OS=Mus musculus GN=Slbp PE=1 SV=1 - [SLBP_MOUSE]	0	0	0	4.7693e+06	1.49772e+06	683231	Slbp
Q8VCL2	Protein SCO2 homolog, mitochondrial OS=Mus musculus GN=Sco2 PE=1 SV=1 - [SCO2_MOUSE]	0	0	0	701231	5.9559e+06	3012282	Sco2
Q6Q477	Plasma membrane calcium-transporting ATPase 4 OS=Mus musculus GN=Atp2b4 PE=1 SV=1 - [AT2B4_MOUSE]	0	0	0	8.10451e+06	9.54741e+06	1.78798e+07	Atp2b4
Q9ER72	Cysteine--tRNA ligase, cytoplasmic OS=Mus musculus GN=Cars PE=1 SV=2 - [SYCC_MOUSE]	0	0	0	1.90935e+06	6.49863e+06	1.0299e+07	Cars
Q5SWD9	Pre-rRNA-processing protein TSR1 homolog OS=Mus musculus GN=Tsr1 PE=1 SV=1 - [TSR1_MOUSE]	0	0	0	3.05648e+06	1.38039e+06	1.19247e+07	Tsr1
P0DOV2	Interferon-activable protein 204 OS=Mus musculus GN=Ifi204 PE=1 SV=1 - [IFI4_MOUSE]	0	0	0	2.36137e+06	2.64672e+06	397348	Ifi204
Q9ERK4	Exportin-2 OS=Mus musculus GN=Cse1l PE=1 SV=1 - [XPO2_MOUSE]	0	0	0	2.97996e+06	7.24567e+06	9950008	Cse1l
P11365	Retrovirus-related Gag polyprotein OS=Mouse intracisternal a-particle MIA14 GN=gag PE=4 SV=2 - [GAG_IPMA]	0	0	0	1.2264e+07	1.76083e+07	2.54475e+07	gag
Q80X73	Protein pelota homolog OS=Mus musculus GN=Pelo PE=1 SV=3 - [PELO_MOUSE]	0	0	0	4.29136e+06	6.58337e+06	7.12264e+06	Pelo
Q7TT37	Elongator complex protein 1 OS=Mus musculus GN=Ikbkap PE=1 SV=2 - [ELP1_MOUSE]	0	0	0	2.02215e+06	3.18349e+06	3.92066e+06	Ikbkap
Q6PIX5	Inactive rhomboid protein 1 OS=Mus musculus GN=Rhbdf1 PE=1 SV=2 - [RHDF1_MOUSE]	0	0	0	3.12763e+06	6.07835e+06	6.94452e+06	Rhbdf1
Q62191	E3 ubiquitin-protein ligase TRIM21 OS=Mus musculus GN=Trim21 PE=1 SV=1 - [RO52_MOUSE]	0	0	1.07279e+06	1.02676e+07	4859561	5.3176e+06	Trim21
P35123	Ubiquitin carboxyl-terminal hydrolase 4 OS=Mus musculus GN=Usp4 PE=1 SV=3 - [UBP4_MOUSE]	0	0	0	369606	1.56648e+06	3.83203e+06	Usp4
Q6PGL7-2	Isoform 2 of WASH complex subunit 2 OS=Mus musculus GN=Washc2 - [WASC2_MOUSE]	0	0	0	1.49256e+06	1.82748e+06	2.27129e+06	Washc2
Q99P72	Reticulon-4 OS=Mus musculus GN=Rtn4 PE=1 SV=2 - [RTN4_MOUSE]	0	0	0	6.56939e+06	6.63748e+06	2.18426e+07	Rtn4
O08919	Numb-like protein OS=Mus musculus GN=Numbl PE=1 SV=3 - [NUMBL_MOUSE]	0	0	0	7.60797e+06	9.43866e+06	1.15224e+07	Numbl
O08582	GTP-binding protein 1 OS=Mus musculus GN=Gtpbp1 PE=1 SV=2 - [GTPB1_MOUSE]	0	0	0	1.52088e+06	6.9141e+06	2.70819e+06	Gtpbp1
Q8R3B1	1-phosphatidylinositol 4,5-bisphosphate phosphodiesterase delta-1 OS=Mus musculus GN=Plcd1 PE=1 SV=2 - [PLCD1_MOUSE]	0	0	0	1.42817e+06	4.10325e+06	5.66505e+06	Plcd1
Q02858	Angiopoietin-1 receptor OS=Mus musculus GN=Tek PE=1 SV=2 - [TIE2_MOUSE]	0	0	0	7.1836e+06	8.96379e+06	1.75592e+07	Tek
Q3TXS7	26S proteasome non-ATPase regulatory subunit 1 OS=Mus musculus GN=Psmd1 PE=1 SV=1 - [PSMD1_MOUSE]	0	0	0	867297	5.26129e+06	5.1289e+06	Psmd1
P07742	Ribonucleoside-diphosphate reductase large subunit OS=Mus musculus GN=Rrm1 PE=1 SV=2 - [RIR1_MOUSE]	0	0	0	3.89387e+06	1.02727e+07	1.10378e+07	Rrm1
P49962	Signal recognition particle 9 kDa protein OS=Mus musculus GN=Srp9 PE=1 SV=2 - [SRP09_MOUSE]	0	0	0	5.07215e+06	5.47996e+06	8.53122e+06	Srp9
Q9QWY8-2	Isoform 2 of Arf-GAP with SH3 domain, ANK repeat and PH domain-containing protein 1 OS=Mus musculus GN=Asap1 - [ASAP1_MOUSE]	0	0	0	823360	4.15053e+06	4.46096e+06	Asap1
Q3UH93	Plexin-D1 OS=Mus musculus GN=Plxnd1 PE=1 SV=1 - [PLXD1_MOUSE]	0	0	0	6.7113e+06	1.52829e+07	2.06819e+07	Plxnd1
P32507	Nectin-2 OS=Mus musculus GN=Nectin2 PE=1 SV=2 - [NECT2_MOUSE]	0	0	0	1.86147e+06	504072	977605	Nectin2
Q8BKG3	Inactive tyrosine-protein kinase 7 OS=Mus musculus GN=Ptk7 PE=1 SV=1 - [PTK7_MOUSE]	0	0	0	7.02401e+06	1.31664e+07	4.14034e+07	Ptk7
Q8C7Q4	RNA-binding protein 4 OS=Mus musculus GN=Rbm4 PE=1 SV=1 - [RBM4_MOUSE]	0	0	0	7.18083e+06	7.19722e+06	6.22461e+06	Rbm4
P35283	Ras-related protein Rab-12 OS=Mus musculus GN=Rab12 PE=1 SV=3 - [RAB12_MOUSE]	0	0	345551	1.02669e+08	2.54929e+08	3.65763e+08	Rab12
Q6PB66	Leucine-rich PPR motif-containing protein, mitochondrial OS=Mus musculus GN=Lrpprc PE=1 SV=2 - [LPPRC_MOUSE]	0	0	0	1.44155e+06	1.60965e+06	3.37904e+06	Lrpprc
Q8R3P2	Probable E3 ubiquitin-protein ligase DTX2 OS=Mus musculus GN=Dtx2 PE=1 SV=2 - [DTX2_MOUSE]	0	0	0	2.62626e+06	3.25453e+06	896626	Dtx2
A2APV2-2	Isoform 2 of Formin-like protein 2 OS=Mus musculus GN=Fmnl2 - [FMNL2_MOUSE]	0	0	0	5.46188e+06	4.43839e+06	8.56974e+06	Fmnl2
Q9JJA4	Ribosome biogenesis protein WDR12 OS=Mus musculus GN=Wdr12 PE=1 SV=1 - [WDR12_MOUSE]	0	0	0	646480	851030	2.44068e+06	Wdr12
Q6NSQ7	Protein LTV1 homolog OS=Mus musculus GN=Ltv1 PE=1 SV=2 - [LTV1_MOUSE]	0	0	0	2.30629e+06	1.80739e+06	2.5958e+06	Ltv1
Q8CB77	Elongin-A OS=Mus musculus GN=Eloa PE=1 SV=3 - [ELOA1_MOUSE]	0	0	0	2.94576e+06	4.65967e+06	1.07775e+07	Eloa
Q99LI8	Hepatocyte growth factor-regulated tyrosine kinase substrate OS=Mus musculus GN=Hgs PE=1 SV=2 - [HGS_MOUSE]	0	0	0	9.90156e+06	1.66657e+07	2.33042e+07	Hgs
Q9D832	DnaJ homolog subfamily B member 4 OS=Mus musculus GN=Dnajb4 PE=1 SV=1 - [DNJB4_MOUSE]	0	0	0	2.6472e+06	3.0814e+06	7.48144e+06	Dnajb4
Q8BRT1	CLIP-associating protein 2 OS=Mus musculus GN=Clasp2 PE=1 SV=1 - [CLAP2_MOUSE]	0	0	0	1.93107e+06	5.13553e+06	6.95422e+06	Clasp2
Q8R0A0	General transcription factor IIF subunit 2 OS=Mus musculus GN=Gtf2f2 PE=1 SV=1 - [T2FB_MOUSE]	0	0	0	1.54724e+06	2.18501e+06	6.95251e+06	Gtf2f2
Q9QZE5	Coatomer subunit gamma-1 OS=Mus musculus GN=Copg1 PE=1 SV=1 - [COPG1_MOUSE]	0	0	0	3.57587e+06	1.02066e+07	1.05059e+07	Copg1
O35593	26S proteasome non-ATPase regulatory subunit 14 OS=Mus musculus GN=Psmd14 PE=1 SV=2 - [PSDE_MOUSE]	0	0	0	3.27342e+06	4.02848e+06	1.07015e+07	Psmd14
Q52KI8-2	Isoform 2 of Serine/arginine repetitive matrix protein 1 OS=Mus musculus GN=Srrm1 - [SRRM1_MOUSE]	0	0	0	3.97189e+06	557521	2.05002e+07	Srrm1
Q6PAJ1	Breakpoint cluster region protein OS=Mus musculus GN=Bcr PE=1 SV=3 - [BCR_MOUSE]	0	0	0	1.49372e+06	1.81383e+06	3.45791e+06	Bcr
P14211	Calreticulin OS=Mus musculus GN=Calr PE=1 SV=1 - [CALR_MOUSE]	0	0	0	2.109e+06	9.83294e+06	1.37767e+07	Calr
Q9CPP0	Nucleoplasmin-3 OS=Mus musculus GN=Npm3 PE=1 SV=3 - [NPM3_MOUSE]	0	0	0	10524318	37173079	8.79179e+07	Npm3
Q8BHJ9	Pre-mRNA-splicing factor SLU7 OS=Mus musculus GN=Slu7 PE=1 SV=1 - [SLU7_MOUSE]	0	0	0	3.41783e+06	5.50189e+06	1.38321e+06	Slu7
Q5ND28	Scavenger receptor class F member 1 OS=Mus musculus GN=Scarf1 PE=1 SV=1 - [SREC_MOUSE]	0	0	0	1.31358e+06	9.47979e+06	1.54297e+06	Scarf1
Q6NVF0-2	Isoform 2 of Inositol polyphosphate 5-phosphatase OCRL-1 OS=Mus musculus GN=Ocrl - [OCRL_MOUSE]	0	0	0	1.5905e+06	5.00494e+06	3.078e+06	Ocrl
Q8CAF4-3	Isoform 3 of NHS-like protein 1 OS=Mus musculus GN=Nhsl1 - [NHSL1_MOUSE]	0	0	0	2.63745e+06	5.91459e+06	2.84206e+07	Nhsl1
O54890	Integrin beta-3 OS=Mus musculus GN=Itgb3 PE=1 SV=2 - [ITB3_MOUSE]	0	0	0	7.20147e+06	7.933e+06	22567948	Itgb3
Q640N1	Adipocyte enhancer-binding protein 1 OS=Mus musculus GN=Aebp1 PE=1 SV=1 - [AEBP1_MOUSE]	0	0	0	1.3323e+06	3.50439e+06	7.7326e+06	Aebp1
Q9ES52-3	Isoform 3 of Phosphatidylinositol 3,4,5-trisphosphate 5-phosphatase 1 OS=Mus musculus GN=Inpp5d - [SHIP1_MOUSE]	0	0	0	2.46809e+06	2.98987e+06	3.90928e+06	Inpp5d
Q9JKP5	Muscleblind-like protein 1 OS=Mus musculus GN=Mbnl1 PE=1 SV=1 - [MBNL1_MOUSE]	0	0	0	911047	9.67114e+06	7.49812e+06	Mbnl1
Q80W68	Kin of IRRE-like protein 1 OS=Mus musculus GN=Kirrel PE=1 SV=1 - [KIRR1_MOUSE]	0	0	0	3.20282e+06	1.30564e+07	2.27138e+07	Kirrel
Q9D662	Protein transport protein Sec23B OS=Mus musculus GN=Sec23b PE=1 SV=1 - [SC23B_MOUSE]	0	0	0	4.18476e+06	5.07347e+06	6.8512e+06	Sec23b
P23949	mRNA decay activator protein ZFP36L2 OS=Mus musculus GN=Zfp36l2 PE=1 SV=2 - [TISD_MOUSE]	0	0	0	2.16193e+06	1.39683e+07	5.86181e+06	Zfp36l2
Q9EPJ9	ADP-ribosylation factor GTPase-activating protein 1 OS=Mus musculus GN=Arfgap1 PE=1 SV=2 - [ARFG1_MOUSE]	0	0	0	1.0606e+06	2.21875e+06	4.44709e+06	Arfgap1
Q9CY27	Very-long-chain enoyl-CoA reductase OS=Mus musculus GN=Tecr PE=1 SV=1 - [TECR_MOUSE]	0	0	0	1.24733e+07	2.19793e+07	1.53723e+07	Tecr
Q8BMJ2	Leucine--tRNA ligase, cytoplasmic OS=Mus musculus GN=Lars PE=1 SV=2 - [SYLC_MOUSE]	0	0	0	708262	3.37399e+06	6.36366e+06	Lars
Q9R1Q6	Transmembrane protein 176B OS=Mus musculus GN=Tmem176b PE=1 SV=1 - [T176B_MOUSE]	0	0	0	3.37262e+06	4.63825e+06	7.47187e+06	Tmem176b
E9Q557	Desmoplakin OS=Mus musculus GN=Dsp PE=1 SV=1 - [DESP_MOUSE]	0	0	8.27352e+06	5.28554e+06	1.96475e+06	2.36973e+06	Dsp
Q6ZPZ3-2	Isoform 2 of Zinc finger CCCH domain-containing protein 4 OS=Mus musculus GN=Zc3h4 - [ZC3H4_MOUSE]	0	0	0	2.38178e+06	3.24052e+06	1.2691e+07	Zc3h4
Q76LS9-2	Isoform 2 of Ubiquitin carboxyl-terminal hydrolase MINDY-1 OS=Mus musculus GN=Fam63a - [FA63A_MOUSE]	0	0	0	4.21261e+06	1.14704e+06	6.16577e+06	Fam63a
Q61214	Dual specificity tyrosine-phosphorylation-regulated kinase 1A OS=Mus musculus GN=Dyrk1a PE=1 SV=1 - [DYR1A_MOUSE]	0	0	0	1.15069e+06	4.8143e+06	9.03675e+06	Dyrk1a
P35822	Receptor-type tyrosine-protein phosphatase kappa OS=Mus musculus GN=Ptprk PE=1 SV=1 - [PTPRK_MOUSE]	0	0	0	3.51282e+06	4.00303e+06	1.32875e+07	Ptprk
Q9JKY5	Huntingtin-interacting protein 1-related protein OS=Mus musculus GN=Hip1r PE=1 SV=2 - [HIP1R_MOUSE]	0	0	0	1.7612e+07	4.1163e+07	2.83921e+06	Hip1r
Q6PFD9	Nuclear pore complex protein Nup98-Nup96 OS=Mus musculus GN=Nup98 PE=1 SV=2 - [NUP98_MOUSE]	0	0	0	1.01082e+06	3.27672e+06	6.81464e+06	Nup98
Q5FWK3	Rho GTPase-activating protein 1 OS=Mus musculus GN=Arhgap1 PE=1 SV=1 - [RHG01_MOUSE]	0	0	0	1.87661e+06	835979	7.6192e+06	Arhgap1
Q8K3W3	Protein CASC3 OS=Mus musculus GN=Casc3 PE=1 SV=3 - [CASC3_MOUSE]	0	0	0	6.70234e+06	1.40017e+07	1.13735e+07	Casc3
Q60805	Tyrosine-protein kinase Mer OS=Mus musculus GN=Mertk PE=1 SV=1 - [MERTK_MOUSE]	0	0	0	9.16973e+06	4.11923e+06	1.16169e+07	Mertk
Q921Y2	U3 small nucleolar ribonucleoprotein protein IMP3 OS=Mus musculus GN=Imp3 PE=2 SV=1 - [IMP3_MOUSE]	0	0	0	4.49079e+06	1.07195e+07	1.03293e+07	Imp3
P02468	Laminin subunit gamma-1 OS=Mus musculus GN=Lamc1 PE=1 SV=2 - [LAMC1_MOUSE]	0	0	0	1.06338e+06	3.98216e+06	1.83346e+07	Lamc1
Q8CJ19	[F-actin]-methionine sulfoxide oxidase MICAL3 OS=Mus musculus GN=Mical3 PE=1 SV=2 - [MICA3_MOUSE]	0	0	0	2.92959e+06	4.56257e+06	6.3895e+06	Mical3
Q8BHD8	Protein-L-isoaspartate O-methyltransferase domain-containing protein 2 OS=Mus musculus GN=Pcmtd2 PE=2 SV=1 - [PCMD2_MOUSE]	0	0	0	796337	2.47957e+06	1.12379e+06	Pcmtd2
Q9CQN1	Heat shock protein 75 kDa, mitochondrial OS=Mus musculus GN=Trap1 PE=1 SV=1 - [TRAP1_MOUSE]	0	0	0	9.78996e+07	1.38533e+08	2.92889e+08	Trap1
Q80UZ0	FYVE, RhoGEF and PH domain-containing protein 5 OS=Mus musculus GN=Fgd5 PE=1 SV=2 - [FGD5_MOUSE]	0	0	0	4.53919e+06	7.86874e+06	4.50712e+06	Fgd5
Q920B9	FACT complex subunit SPT16 OS=Mus musculus GN=Supt16h PE=1 SV=2 - [SP16H_MOUSE]	0	0	0	2.58267e+06	2.78826e+06	2.67932e+07	Supt16h
Q91V81	RNA-binding protein 42 OS=Mus musculus GN=Rbm42 PE=1 SV=1 - [RBM42_MOUSE]	0	0	0	1.8691e+06	1.77566e+06	2.20445e+06	Rbm42
Q68FE6	Protein FAM65A OS=Mus musculus GN=Fam65a PE=1 SV=2 - [FA65A_MOUSE]	0	0	0	2.23929e+06	5.6593e+06	6.7815e+06	Fam65a
Q5SSZ5-2	Isoform 2 of Tensin-3 OS=Mus musculus GN=Tns3 - [TENS3_MOUSE]	0	0	0	3.15847e+07	1.84565e+06	4.52935e+07	Tns3
P70227	Inositol 1,4,5-trisphosphate receptor type 3 OS=Mus musculus GN=Itpr3 PE=1 SV=3 - [ITPR3_MOUSE]	0	0	0	4.20703e+06	7.27747e+06	1.34857e+07	Itpr3
Q9DAX2	Phospholipid phosphatase 2 OS=Mus musculus GN=Plpp2 PE=1 SV=1 - [PLPP2_MOUSE]	0	0	0	637527	3.37643e+06	6.15949e+06	Plpp2
Q00560	Interleukin-6 receptor subunit beta OS=Mus musculus GN=Il6st PE=1 SV=2 - [IL6RB_MOUSE]	0	0	0	1.18054e+06	3.81818e+06	5.85807e+06	Il6st
Q00612	Glucose-6-phosphate 1-dehydrogenase X OS=Mus musculus GN=G6pdx PE=1 SV=3 - [G6PD1_MOUSE]	0	0	0	1.19318e+06	4.30892e+06	2.51057e+06	G6pdx
P51432	1-phosphatidylinositol 4,5-bisphosphate phosphodiesterase beta-3 OS=Mus musculus GN=Plcb3 PE=1 SV=2 - [PLCB3_MOUSE]	0	0	0	2.36178e+06	4.86808e+06	7.34298e+06	Plcb3
O35680	28S ribosomal protein S12, mitochondrial OS=Mus musculus GN=Mrps12 PE=2 SV=1 - [RT12_MOUSE]	0	0	0	5.81351e+06	9.95408e+06	7.43115e+06	Mrps12
Q8R5G7	Arf-GAP with Rho-GAP domain, ANK repeat and PH domain-containing protein 3 OS=Mus musculus GN=Arap3 PE=1 SV=3 - [ARAP3_MOUSE]	0	0	0	1.38832e+06	3.38629e+06	4.62286e+06	Arap3
A2RT67	DENN domain-containing protein 3 OS=Mus musculus GN=Dennd3 PE=1 SV=2 - [DEND3_MOUSE]	0	0	0	1.30405e+06	2.96797e+06	2.65859e+06	Dennd3
Q8R010	Aminoacyl tRNA synthase complex-interacting multifunctional protein 2 OS=Mus musculus GN=Aimp2 PE=1 SV=2 - [AIMP2_MOUSE]	0	0	0	4.01102e+06	2.23993e+06	4.49083e+06	Aimp2
Q8R4Y4-2	Isoform 2 of Stabilin-1 OS=Mus musculus GN=Stab1 - [STAB1_MOUSE]	0	0	0	2.26632e+07	2.58414e+07	4.51221e+07	Stab1
B1AXH1	NHS-like protein 2 OS=Mus musculus GN=Nhsl2 PE=1 SV=1 - [NHSL2_MOUSE]	0	0	0	5.18313e+06	9.81979e+06	3.00632e+06	Nhsl2
A2A4P0	ATP-dependent RNA helicase DHX8 OS=Mus musculus GN=Dhx8 PE=2 SV=1 - [DHX8_MOUSE]	0	0	0	4.77552e+06	7.09096e+06	1.02006e+07	Dhx8
Q02105	Complement C1q subcomponent subunit C OS=Mus musculus GN=C1qc PE=1 SV=2 - [C1QC_MOUSE]	0	0	0	18317360	3.05591e+08	1.61553e+08	C1qc
O54734	Dolichyl-diphosphooligosaccharide--protein glycosyltransferase 48 kDa subunit OS=Mus musculus GN=Ddost PE=1 SV=2 - [OST48_MOUSE]	0	0	0	1.65533e+06	2.71127e+06	3.50304e+06	Ddost
Q3TTA7-2	Isoform 2 of E3 ubiquitin-protein ligase CBL-B OS=Mus musculus GN=Cblb - [CBLB_MOUSE]	0	0	0	1.70238e+06	2.14963e+06	2.27137e+06	Cblb
Q80Z25	Oral-facial-digital syndrome 1 protein homolog OS=Mus musculus GN=Ofd1 PE=1 SV=1 - [OFD1_MOUSE]	0	0	0	632940	1.64622e+06	4.61446e+07	Ofd1
Q9JII5-2	Isoform 2 of DAZ-associated protein 1 OS=Mus musculus GN=Dazap1 - [DAZP1_MOUSE]	0	0	0	5.96464e+06	7.04353e+06	1.61291e+07	Dazap1
Q6DVA0	LEM domain-containing protein 2 OS=Mus musculus GN=Lemd2 PE=1 SV=1 - [LEMD2_MOUSE]	0	0	0	814211	2.40148e+06	932675	Lemd2
B2RU80	Receptor-type tyrosine-protein phosphatase beta OS=Mus musculus GN=Ptprb PE=1 SV=1 - [PTPRB_MOUSE]	0	0	0	2.03003e+06	1.11263e+07	1.90388e+07	Ptprb
Q9CZD5	Translation initiation factor IF-3, mitochondrial OS=Mus musculus GN=Mtif3 PE=1 SV=1 - [IF3M_MOUSE]	0	0	0	2.90811e+06	7.09497e+06	16329339	Mtif3
Q01705-4	Isoform 4 of Neurogenic locus notch homolog protein 1 OS=Mus musculus GN=Notch1 - [NOTC1_MOUSE]	0	0	0	1.47485e+07	2.9332e+07	1.56418e+07	Notch1
Q8JZW4	Copine-5 OS=Mus musculus GN=Cpne5 PE=1 SV=1 - [CPNE5_MOUSE]	0	0	0	2.21809e+06	3.58785e+06	7.38947e+06	Cpne5
Q9QXZ0	Microtubule-actin cross-linking factor 1 OS=Mus musculus GN=Macf1 PE=1 SV=2 - [MACF1_MOUSE]	0	0	0	4.22343e+06	1.29662e+08	1.33753e+08	Macf1
Q80U78-2	Isoform 2 of Pumilio homolog 1 OS=Mus musculus GN=Pum1 - [PUM1_MOUSE]	0	0	0	1.25341e+06	625157	8.47642e+06	Pum1
Q07139-2	Isoform 2 of Protein ECT2 OS=Mus musculus GN=Ect2 - [ECT2_MOUSE]	0	0	0	524406	1.41559e+06	2.24081e+06	Ect2
P61079	Ubiquitin-conjugating enzyme E2 D3 OS=Mus musculus GN=Ube2d3 PE=1 SV=1 - [UB2D3_MOUSE]	0	0	0	1.08247e+07	3.58919e+07	5.20708e+07	Ube2d3
Q8C5L3-3	Isoform 3 of CCR4-NOT transcription complex subunit 2 OS=Mus musculus GN=Cnot2 - [CNOT2_MOUSE]	0	0	0	1.97256e+06	8.40522e+06	1.79798e+07	Cnot2
Q91WM1-2	Isoform 2 of Spermatid perinuclear RNA-binding protein OS=Mus musculus GN=Strbp - [STRBP_MOUSE]	0	0	0	1.3456e+07	9.3061e+06	2.1993e+07	Strbp
O35660	Glutathione S-transferase Mu 6 OS=Mus musculus GN=Gstm6 PE=1 SV=4 - [GSTM6_MOUSE]	0	0	0	597261	430061	549238	Gstm6
Q99MS7	EH domain-binding protein 1-like protein 1 OS=Mus musculus GN=Ehbp1l1 PE=1 SV=1 - [EH1L1_MOUSE]	0	0	0	3.96389e+06	9.57148e+06	11441325	Ehbp1l1
P23463	Homeobox protein Hox-D8 OS=Mus musculus GN=Hoxd8 PE=3 SV=4 - [HXD8_MOUSE]	0	0	0	2.87997e+06	7.14637e+06	4389466	Hoxd8
P83093	Stromal interaction molecule 2 OS=Mus musculus GN=Stim2 PE=1 SV=2 - [STIM2_MOUSE]	0	0	0	1.60331e+06	2.80505e+06	2.64732e+06	Stim2
Q61001	Laminin subunit alpha-5 OS=Mus musculus GN=Lama5 PE=1 SV=4 - [LAMA5_MOUSE]	0	0	0	1.30006e+06	4.14951e+06	1.4342e+07	Lama5
P35821	Tyrosine-protein phosphatase non-receptor type 1 OS=Mus musculus GN=Ptpn1 PE=1 SV=2 - [PTN1_MOUSE]	0	0	0	874258	1.69403e+06	3.8333e+06	Ptpn1
Q80SW1	Putative adenosylhomocysteinase 2 OS=Mus musculus GN=Ahcyl1 PE=1 SV=1 - [SAHH2_MOUSE]	0	0	0	2794561	2.41215e+06	2.77505e+06	Ahcyl1
Q9DC69	NADH dehydrogenase [ubiquinone] 1 alpha subcomplex subunit 9, mitochondrial OS=Mus musculus GN=Ndufa9 PE=1 SV=2 - [NDUA9_MOUSE]	0	0	0	1.64336e+06	2.32072e+06	3.761e+06	Ndufa9
Q99KN1-2	Isoform 2 of Arrestin domain-containing protein 1 OS=Mus musculus GN=Arrdc1 - [ARRD1_MOUSE]	0	0	0	954256	4.9317e+06	6.45052e+06	Arrdc1
Q80Y56	Rabenosyn-5 OS=Mus musculus GN=Rbsn PE=1 SV=1 - [RBNS5_MOUSE]	0	0	0	959003	1.13027e+06	1.49199e+06	Rbsn
Q64430	Copper-transporting ATPase 1 OS=Mus musculus GN=Atp7a PE=1 SV=3 - [ATP7A_MOUSE]	0	0	0	1.29399e+06	2.21397e+06	3.58844e+06	Atp7a
Q8BG79	CWF19-like protein 2 OS=Mus musculus GN=Cwf19l2 PE=1 SV=1 - [C19L2_MOUSE]	0	0	0	767519	1.40458e+06	5.50329e+06	Cwf19l2
P35918	Vascular endothelial growth factor receptor 2 OS=Mus musculus GN=Kdr PE=1 SV=1 - [VGFR2_MOUSE]	0	0	0	1.13942e+07	9.8021e+06	2.16491e+07	Kdr
Q8BZX4	Splicing regulatory glutamine/lysine-rich protein 1 OS=Mus musculus GN=Srek1 PE=2 SV=1 - [SREK1_MOUSE]	0	0	0	1.37815e+06	542865	6.56458e+06	Srek1
Q63850	Nuclear pore glycoprotein p62 OS=Mus musculus GN=Nup62 PE=1 SV=2 - [NUP62_MOUSE]	0	0	0	1.73452e+06	2.66388e+06	3891031	Nup62
Q8BKI2	Trinucleotide repeat-containing gene 6B protein OS=Mus musculus GN=Tnrc6b PE=1 SV=2 - [TNR6B_MOUSE]	0	0	0	2.37594e+06	3.24046e+06	2.59779e+06	Tnrc6b
P46664	Adenylosuccinate synthetase isozyme 2 OS=Mus musculus GN=Adss PE=1 SV=2 - [PURA2_MOUSE]	0	0	0	2.23867e+06	3.51447e+06	7.11785e+06	Adss
Q8BM55	Transmembrane protein 214 OS=Mus musculus GN=Tmem214 PE=1 SV=1 - [TM214_MOUSE]	0	0	0	2.94863e+06	3.79475e+06	5.97276e+06	Tmem214
Q9D2R0	Acetoacetyl-CoA synthetase OS=Mus musculus GN=Aacs PE=1 SV=1 - [AACS_MOUSE]	0	0	0	1.93865e+06	1.74717e+06	4.12757e+06	Aacs
Q9Z1T1	AP-3 complex subunit beta-1 OS=Mus musculus GN=Ap3b1 PE=1 SV=2 - [AP3B1_MOUSE]	0	0	0	3.64857e+06	6.52873e+06	5.27448e+06	Ap3b1
A2AAY5	SH3 and PX domain-containing protein 2B OS=Mus musculus GN=Sh3pxd2b PE=1 SV=1 - [SPD2B_MOUSE]	0	0	0	1.67229e+06	3.42273e+06	4.02151e+06	Sh3pxd2b
Q8K2B3	Succinate dehydrogenase [ubiquinone] flavoprotein subunit, mitochondrial OS=Mus musculus GN=Sdha PE=1 SV=1 - [SDHA_MOUSE]	0	0	0	3.01816e+06	4.68706e+06	2.56502e+06	Sdha
Q3UFM5	Nucleolar MIF4G domain-containing protein 1 OS=Mus musculus GN=Nom1 PE=1 SV=2 - [NOM1_MOUSE]	0	0	0	497497	5.57239e+06	6.75233e+06	Nom1
Q9D706	RNA polymerase II-associated protein 3 OS=Mus musculus GN=Rpap3 PE=1 SV=1 - [RPAP3_MOUSE]	0	0	0	3.43847e+06	5.60873e+06	1.36839e+07	Rpap3
Q5I1X5	RelA-associated inhibitor OS=Mus musculus GN=Ppp1r13l PE=1 SV=1 - [IASPP_MOUSE]	0	0	0	831615	586785	3.69981e+06	Ppp1r13l
Q6ZPE2-2	Isoform 2 of Myotubularin-related protein 5 OS=Mus musculus GN=Sbf1 - [MTMR5_MOUSE]	0	0	0	1.71594e+06	1.60606e+06	3.70542e+06	Sbf1
Q3UPH7-3	Isoform 3 of Rho guanine nucleotide exchange factor 40 OS=Mus musculus GN=Arhgef40 - [ARH40_MOUSE]	0	0	0	2.34499e+06	6.15378e+06	8.62922e+06	Arhgef40
Q8BX57-3	Isoform 3 of PX domain-containing protein kinase-like protein OS=Mus musculus GN=Pxk - [PXK_MOUSE]	0	0	0	1.06549e+06	2.14683e+06	2.67131e+06	Pxk
Q8CIP4-2	Isoform 2 of MAP/microtubule affinity-regulating kinase 4 OS=Mus musculus GN=Mark4 - [MARK4_MOUSE]	0	0	0	9.28555e+06	1.15472e+07	1.40692e+07	Mark4
Q80U93	Nuclear pore complex protein Nup214 OS=Mus musculus GN=Nup214 PE=1 SV=2 - [NU214_MOUSE]	0	0	0	519301	2.76307e+06	5.93935e+06	Nup214
Q6ZQ38	Cullin-associated NEDD8-dissociated protein 1 OS=Mus musculus GN=Cand1 PE=1 SV=2 - [CAND1_MOUSE]	0	0	0	1.24147e+06	3.68797e+06	3.37667e+06	Cand1
Q80SU7	Interferon-induced very large GTPase 1 OS=Mus musculus GN=Gvin1 PE=1 SV=1 - [GVIN1_MOUSE]	0	0	0	1.48661e+06	3.4875e+06	8.67344e+06	Gvin1
Q99LI5	Zinc finger protein 281 OS=Mus musculus GN=Znf281 PE=1 SV=1 - [ZN281_MOUSE]	0	0	0	2.05788e+06	4.16044e+06	5.76419e+06	Znf281
Q9R0U0-3	Isoform 3 of Serine/arginine-rich splicing factor 10 OS=Mus musculus GN=Srsf10 - [SRS10_MOUSE]	0	0	0	1.2769e+06	5.24277e+06	1.22054e+07	Srsf10
P47226-2	Isoform TES1 of Testin OS=Mus musculus GN=Tes - [TES_MOUSE]	0	0	0	685097	2.69408e+06	3421120	Tes
Q6ZQ73	Cullin-associated NEDD8-dissociated protein 2 OS=Mus musculus GN=Cand2 PE=1 SV=2 - [CAND2_MOUSE]	0	0	0	2.12008e+06	6.67884e+06	8.74492e+06	Cand2
Q8BP22	Protein FAM92A1 OS=Mus musculus GN=Fam92a1 PE=1 SV=1 - [F92A1_MOUSE]	0	0	0	1.14142e+06	1.9441e+06	6827732	Fam92a1
P14873	Microtubule-associated protein 1B OS=Mus musculus GN=Map1b PE=1 SV=2 - [MAP1B_MOUSE]	0	0	2.55862e+06	2.4035e+06	4.70782e+06	5.31239e+06	Map1b
Q8C0D4	Rho GTPase-activating protein 12 OS=Mus musculus GN=Arhgap12 PE=1 SV=2 - [RHG12_MOUSE]	0	0	0	1.61632e+06	4.14549e+06	1.5315e+07	Arhgap12
Q8BU30	Isoleucine--tRNA ligase, cytoplasmic OS=Mus musculus GN=Iars PE=1 SV=2 - [SYIC_MOUSE]	0	0	0	578917	3.74037e+06	9.80205e+06	Iars
P70398	Probable ubiquitin carboxyl-terminal hydrolase FAF-X OS=Mus musculus GN=Usp9x PE=1 SV=2 - [USP9X_MOUSE]	0	0	825517	2.01023e+06	1.1715e+06	3.42121e+06	Usp9x
Q8K389	CDK5 regulatory subunit-associated protein 2 OS=Mus musculus GN=Cdk5rap2 PE=1 SV=3 - [CK5P2_MOUSE]	0	0	0	822380	3.33967e+06	2.1101e+06	Cdk5rap2
Q8K2D3	Enhancer of mRNA-decapping protein 3 OS=Mus musculus GN=Edc3 PE=1 SV=1 - [EDC3_MOUSE]	0	0	0	1.4279e+06	2.14136e+07	4.62524e+06	Edc3
P22777	Plasminogen activator inhibitor 1 OS=Mus musculus GN=Serpine1 PE=1 SV=1 - [PAI1_MOUSE]	0	0	0	4.45075e+06	4.86934e+06	1.02357e+07	Serpine1
F6ZDS4	Nucleoprotein TPR OS=Mus musculus GN=Tpr PE=1 SV=1 - [TPR_MOUSE]	0	0	0	724475	3.5713e+06	5.19606e+06	Tpr
Q8C5N3-2	Isoform 2 of Pre-mRNA-splicing factor CWC22 homolog OS=Mus musculus GN=Cwc22 - [CWC22_MOUSE]	0	0	0	6.25402e+06	7.5016e+06	1.23028e+07	Cwc22
Q9DBH0	NEDD4-like E3 ubiquitin-protein ligase WWP2 OS=Mus musculus GN=Wwp2 PE=1 SV=1 - [WWP2_MOUSE]	0	0	0	2.99415e+06	4.39127e+06	1.07701e+07	Wwp2
P10404	MLV-related proviral Env polyprotein OS=Mus musculus PE=1 SV=3 - [ENV1_MOUSE]	0	0	0	4.28133e+06	6.62193e+06	4.62644e+06	ENV1
P24270	Catalase OS=Mus musculus GN=Cat PE=1 SV=4 - [CATA_MOUSE]	0	0	0	2870238	1.66054e+06	644171	Cat
Q9R1Q9	V-type proton ATPase subunit S1 OS=Mus musculus GN=Atp6ap1 PE=1 SV=1 - [VAS1_MOUSE]	0	0	0	1.22025e+06	2.02663e+06	5.5819e+06	Atp6ap1
Q64343	ATP-binding cassette sub-family G member 1 OS=Mus musculus GN=Abcg1 PE=1 SV=1 - [ABCG1_MOUSE]	0	0	0	5.46195e+06	1.14762e+07	6.35163e+06	Abcg1
Q06806	Tyrosine-protein kinase receptor Tie-1 OS=Mus musculus GN=Tie1 PE=1 SV=3 - [TIE1_MOUSE]	0	0	0	8.55395e+06	1.14775e+07	1.66213e+07	Tie1
Q8BKF1	DNA-directed RNA polymerase, mitochondrial OS=Mus musculus GN=Polrmt PE=1 SV=1 - [RPOM_MOUSE]	0	0	0	2.07995e+06	5.33005e+06	1.31699e+08	Polrmt
O54825	Bystin OS=Mus musculus GN=Bysl PE=1 SV=3 - [BYST_MOUSE]	0	0	0	779824	1.24701e+06	2.39183e+06	Bysl
Q3UU96	Serine/threonine-protein kinase MRCK alpha OS=Mus musculus GN=Cdc42bpa PE=1 SV=2 - [MRCKA_MOUSE]	0	0	0	2.82529e+06	1.12325e+07	2.09614e+07	Cdc42bpa
Q6DFV3	Rho GTPase-activating protein 21 OS=Mus musculus GN=Arhgap21 PE=1 SV=1 - [RHG21_MOUSE]	0	0	0	2.21165e+06	2.85994e+06	3.1029e+06	Arhgap21
Q8C156	Condensin complex subunit 2 OS=Mus musculus GN=Ncaph PE=1 SV=1 - [CND2_MOUSE]	0	0	0	2.07835e+06	830154	3.65456e+06	Ncaph
B2RX88-2	Isoform 2 of Centrosome and spindle pole associated protein 1 OS=Mus musculus GN=Cspp1 - [CSPP1_MOUSE]	0	0	0	1.90878e+06	2.75472e+06	1.05351e+06	Cspp1
Q8BHY3-2	Isoform 2 of Anoctamin-1 OS=Mus musculus GN=Ano1 - [ANO1_MOUSE]	0	0	0	1.28246e+06	3.16115e+06	1.03299e+07	Ano1
Q62077	1-phosphatidylinositol 4,5-bisphosphate phosphodiesterase gamma-1 OS=Mus musculus GN=Plcg1 PE=1 SV=2 - [PLCG1_MOUSE]	0	0	0	1.32093e+06	943856	2.36911e+06	Plcg1
Q8BPM0-2	Isoform 2 of Disheveled-associated activator of morphogenesis 1 OS=Mus musculus GN=Daam1 - [DAAM1_MOUSE]	0	0	0	1.5161e+06	2.30867e+06	5.14869e+06	Daam1
Q3U0V2	Tumor necrosis factor receptor type 1-associated DEATH domain protein OS=Mus musculus GN=Tradd PE=1 SV=1 - [TRADD_MOUSE]	0	0	0	213457	1.30111e+06	3.66398e+06	Tradd
Q80TP3	E3 ubiquitin-protein ligase UBR5 OS=Mus musculus GN=Ubr5 PE=1 SV=2 - [UBR5_MOUSE]	0	0	0	1.01287e+06	7.37209e+06	4.98258e+06	Ubr5
Q61233	Plastin-2 OS=Mus musculus GN=Lcp1 PE=1 SV=4 - [PLSL_MOUSE]	0	0	0	6.53468e+06	3.32664e+07	1.94827e+07	Lcp1
Q8VE97	Serine/arginine-rich splicing factor 4 OS=Mus musculus GN=Srsf4 PE=2 SV=1 - [SRSF4_MOUSE]	0	0	0	1.02828e+08	7.5997e+07	3.87422e+06	Srsf4
O08911	Mitogen-activated protein kinase 12 OS=Mus musculus GN=Mapk12 PE=1 SV=1 - [MK12_MOUSE]	0	0	0	4.30496e+06	1.01384e+07	8.47229e+06	Mapk12
Q4U2R1	E3 ubiquitin-protein ligase HERC2 OS=Mus musculus GN=Herc2 PE=1 SV=3 - [HERC2_MOUSE]	0	0	0	1.07291e+06	3.65028e+06	5.63508e+06	Herc2
P59764	Dedicator of cytokinesis protein 4 OS=Mus musculus GN=Dock4 PE=1 SV=1 - [DOCK4_MOUSE]	0	0	0	1.69998e+06	689523	2.72546e+06	Dock4
P47811-4	Isoform 4 of Mitogen-activated protein kinase 14 OS=Mus musculus GN=Mapk14 - [MK14_MOUSE]	0	0	0	4.30496e+06	1.01384e+07	8.47229e+06	Mapk14
Q9JMD0-4	Isoform 4 of BUB3-interacting and GLEBS motif-containing protein ZNF207 OS=Mus musculus GN=Znf207 - [ZN207_MOUSE]	0	0	0	9.45473e+06	1.23589e+07	2.37972e+07	Znf207
Q8CCP0	Nuclear export mediator factor Nemf OS=Mus musculus GN=Nemf PE=1 SV=2 - [NEMF_MOUSE]	0	0	0	3.04764e+06	1.31453e+06	6.64851e+06	Nemf
Q8BT60	Copine-3 OS=Mus musculus GN=Cpne3 PE=1 SV=2 - [CPNE3_MOUSE]	0	0	0	2.21809e+06	4.07022e+06	2.5039e+06	Cpne3
Q6P5F9	Exportin-1 OS=Mus musculus GN=Xpo1 PE=1 SV=1 - [XPO1_MOUSE]	0	0	0	2.02846e+06	4.3583e+06	3.28819e+06	Xpo1
P27460	Gag polyprotein OS=Cas-Br-E murine leukemia virus GN=gag PE=3 SV=3 - [GAG_MLVCB]	0	0	0	3.38215e+06	5.98766e+06	9.94636e+06	gag
E9Q5K9-3	Isoform 3 of YTH domain-containing protein 1 OS=Mus musculus GN=Ythdc1 - [YTDC1_MOUSE]	0	0	0	2.53404e+06	6.89428e+06	1.07077e+07	Ythdc1
Q8K2J0	1-phosphatidylinositol 4,5-bisphosphate phosphodiesterase delta-3 OS=Mus musculus GN=Plcd3 PE=1 SV=2 - [PLCD3_MOUSE]	0	0	0	940085	2.8766e+06	4.15384e+06	Plcd3
Q5SUA5	Unconventional myosin-Ig OS=Mus musculus GN=Myo1g PE=1 SV=1 - [MYO1G_MOUSE]	0	0	0	1.00992e+07	1.07514e+08	1.45971e+08	Myo1g
O55103	Periaxin OS=Mus musculus GN=Prx PE=1 SV=1 - [PRAX_MOUSE]	0	0	0	3.86769e+06	7.07701e+06	7312940	Prx
O88532	Zinc finger RNA-binding protein OS=Mus musculus GN=Zfr PE=1 SV=2 - [ZFR_MOUSE]	0	0	0	1.46485e+06	3.81044e+06	4.53118e+06	Zfr
Q9CZU3	Superkiller viralicidic activity 2-like 2 OS=Mus musculus GN=Skiv2l2 PE=1 SV=1 - [SK2L2_MOUSE]	0	0	0	422630	602095	1.87386e+06	Skiv2l2
Q9ESV0	ATP-dependent RNA helicase DDX24 OS=Mus musculus GN=Ddx24 PE=1 SV=2 - [DDX24_MOUSE]	0	0	0	1.06276e+06	1.76497e+06	4.90538e+06	Ddx24
Q9D8S3	ADP-ribosylation factor GTPase-activating protein 3 OS=Mus musculus GN=Arfgap3 PE=1 SV=2 - [ARFG3_MOUSE]	0	0	0	1.23405e+06	2.39728e+06	5.35144e+06	Arfgap3
Q70FJ1-3	Isoform 3 of A-kinase anchor protein 9 OS=Mus musculus GN=Akap9 - [AKAP9_MOUSE]	0	0	0	1.10544e+06	2.7616e+06	3.93893e+06	Akap9
Q8BFY9-2	Isoform 2 of Transportin-1 OS=Mus musculus GN=Tnpo1 - [TNPO1_MOUSE]	0	0	0	2.2076e+06	3.22326e+06	3.67555e+06	Tnpo1
Q8CJ96	Ras association domain-containing protein 8 OS=Mus musculus GN=Rassf8 PE=2 SV=1 - [RASF8_MOUSE]	0	0	0	3.56734e+06	5.23826e+06	9.75278e+06	Rassf8
Q920Q4-2	Isoform 2 of Vacuolar protein sorting-associated protein 16 homolog OS=Mus musculus GN=Vps16 - [VPS16_MOUSE]	0	0	0	1.44921e+06	249730	489430	Vps16
P97789-3	Isoform 3 of 5'-3' exoribonuclease 1 OS=Mus musculus GN=Xrn1 - [XRN1_MOUSE]	0	0	0	4.72103e+07	5.40576e+07	8.49325e+07	Xrn1
P97798-5	Isoform 5 of Neogenin OS=Mus musculus GN=Neo1 - [NEO1_MOUSE]	0	0	0	1.44562e+06	4.8038e+06	2.92393e+06	Neo1
Q8JZS9	39S ribosomal protein L48, mitochondrial OS=Mus musculus GN=Mrpl48 PE=1 SV=1 - [RM48_MOUSE]	0	0	0	1.05824e+06	2.44845e+06	1.06698e+07	Mrpl48
Q6PDH0	Pleckstrin homology-like domain family B member 1 OS=Mus musculus GN=Phldb1 PE=1 SV=1 - [PHLB1_MOUSE]	0	0	0	677881	2.25796e+06	3.73023e+06	Phldb1
Q8R418-2	Isoform 2 of Endoribonuclease Dicer OS=Mus musculus GN=Dicer1 - [DICER_MOUSE]	0	0	0	1.0868e+06	2.39268e+06	2.34945e+06	Dicer1
P58404-2	Isoform 2 of Striatin-4 OS=Mus musculus GN=Strn4 - [STRN4_MOUSE]	0	0	0	541271	2.56316e+06	4.05601e+06	Strn4
O54774	AP-3 complex subunit delta-1 OS=Mus musculus GN=Ap3d1 PE=1 SV=1 - [AP3D1_MOUSE]	0	0	0	3.6985e+06	787276	3.98007e+06	Ap3d1
Q9WVL3	Solute carrier family 12 member 7 OS=Mus musculus GN=Slc12a7 PE=1 SV=1 - [S12A7_MOUSE]	0	0	0	3.46835e+06	4.88495e+06	3.67437e+06	Slc12a7
Q6PAR5-5	Isoform 5 of GTPase-activating protein and VPS9 domain-containing protein 1 OS=Mus musculus GN=Gapvd1 - [GAPD1_MOUSE]	0	0	0	1.89549e+06	3.28997e+06	4.34506e+06	Gapvd1
Q8VE73-3	Isoform 2 of Cullin-7 OS=Mus musculus GN=Cul7 - [CUL7_MOUSE]	0	0	0	1.79396e+06	2435197	5.0807e+06	Cul7
Q6DFX2	Anthrax toxin receptor 2 OS=Mus musculus GN=Antxr2 PE=1 SV=1 - [ANTR2_MOUSE]	0	0	0	5.96261e+06	7.4137e+06	18485397	Antxr2
Q6P5E4	UDP-glucose:glycoprotein glucosyltransferase 1 OS=Mus musculus GN=Uggt1 PE=1 SV=4 - [UGGG1_MOUSE]	0	0	0	2.98477e+06	4.48376e+06	3.74898e+06	Uggt1
Q9DBB4	N-alpha-acetyltransferase 16, NatA auxiliary subunit OS=Mus musculus GN=Naa16 PE=2 SV=1 - [NAA16_MOUSE]	0	0	0	4.24495e+06	1.20371e+07	1.92933e+07	Naa16
Q6PDQ2	Chromodomain-helicase-DNA-binding protein 4 OS=Mus musculus GN=Chd4 PE=1 SV=1 - [CHD4_MOUSE]	0	0	0	5.78656e+06	4.6038e+06	7.23482e+06	Chd4
Q8C0E3	Tripartite motif-containing protein 47 OS=Mus musculus GN=Trim47 PE=1 SV=2 - [TRI47_MOUSE]	0	0	0	2.20126e+06	1.11491e+06	1.04809e+06	Trim47
Q99MD9-2	Isoform 2 of Nuclear autoantigenic sperm protein OS=Mus musculus GN=Nasp - [NASP_MOUSE]	0	0	0	1.4429e+06	2.87893e+06	3.12913e+06	Nasp
P06795	Multidrug resistance protein 1B OS=Mus musculus GN=Abcb1b PE=1 SV=1 - [MDR1B_MOUSE]	0	0	0	852508	2.66509e+06	4.12364e+06	Abcb1b
Q3UYV9	Nuclear cap-binding protein subunit 1 OS=Mus musculus GN=Ncbp1 PE=1 SV=2 - [NCBP1_MOUSE]	0	0	0	3.68115e+06	5.27032e+06	1.78514e+06	Ncbp1
A2AR02	Peptidyl-prolyl cis-trans isomerase G OS=Mus musculus GN=Ppig PE=1 SV=1 - [PPIG_MOUSE]	0	0	0	3.31671e+06	5.16457e+06	8.02434e+06	Ppig
P17809	Solute carrier family 2, facilitated glucose transporter member 1 OS=Mus musculus GN=Slc2a1 PE=1 SV=4 - [GTR1_MOUSE]	0	0	0	1.53821e+06	4.67075e+06	7.46847e+06	Slc2a1
Q7SIG6	Arf-GAP with SH3 domain, ANK repeat and PH domain-containing protein 2 OS=Mus musculus GN=Asap2 PE=1 SV=3 - [ASAP2_MOUSE]	0	0	0	776742	3.13365e+06	1.79337e+06	Asap2
Q91Z69	SLIT-ROBO Rho GTPase-activating protein 1 OS=Mus musculus GN=Srgap1 PE=1 SV=2 - [SRGP1_MOUSE]	0	0	0	1.59938e+07	2.46266e+07	5.06095e+07	Srgap1
Q640Q5	PAB-dependent poly(A)-specific ribonuclease subunit PAN3 OS=Mus musculus GN=Pan3 PE=1 SV=3 - [PAN3_MOUSE]	0	0	0	1.10964e+06	2.12409e+06	1.32289e+06	Pan3
Q8BUR4	Dedicator of cytokinesis protein 1 OS=Mus musculus GN=Dock1 PE=1 SV=3 - [DOCK1_MOUSE]	0	0	0	1.55844e+06	4.65847e+06	4.35386e+06	Dock1
P18406	Protein CYR61 OS=Mus musculus GN=Cyr61 PE=1 SV=1 - [CYR61_MOUSE]	0	0	0	836539	3.06421e+06	8.44301e+06	Cyr61
Q9D5V5	Cullin-5 OS=Mus musculus GN=Cul5 PE=1 SV=3 - [CUL5_MOUSE]	0	0	0	6.77523e+06	2.13668e+06	5.40393e+06	Cul5
Q08297	DNA repair protein RAD51 homolog 1 OS=Mus musculus GN=Rad51 PE=1 SV=1 - [RAD51_MOUSE]	0	0	0	563392	3.66564e+06	2.87019e+06	Rad51
Q9WTU6-2	Isoform Alpha-1 of Mitogen-activated protein kinase 9 OS=Mus musculus GN=Mapk9 - [MK09_MOUSE]	0	0	0	4.30496e+06	6.57769e+06	8.47229e+06	Mapk9
Q9D742	AP-5 complex subunit sigma-1 OS=Mus musculus GN=Ap5s1 PE=1 SV=1 - [AP5S1_MOUSE]	0	0	0	1.28139e+07	4.4014e+07	9.47501e+07	Ap5s1
P08122	Collagen alpha-2(IV) chain OS=Mus musculus GN=Col4a2 PE=1 SV=4 - [CO4A2_MOUSE]	0	0	0	813218	8.92269e+06	2.293e+07	Col4a2
Q14AX6-3	Isoform 3 of Cyclin-dependent kinase 12 OS=Mus musculus GN=Cdk12 - [CDK12_MOUSE]	0	0	0	7.77302e+06	1.84732e+07	3.09713e+07	Cdk12
P48722-2	Isoform 2 of Heat shock 70 kDa protein 4L OS=Mus musculus GN=Hspa4l - [HS74L_MOUSE]	0	0	0	3848734	1.34422e+07	2.46194e+07	Hspa4l
Q8K2Z4	Condensin complex subunit 1 OS=Mus musculus GN=Ncapd2 PE=1 SV=2 - [CND1_MOUSE]	0	0	0	3.40512e+06	4.84406e+06	3.11012e+06	Ncapd2
Q9D0G0	28S ribosomal protein S30, mitochondrial OS=Mus musculus GN=Mrps30 PE=1 SV=1 - [RT30_MOUSE]	0	0	0	1.7359e+06	6.16961e+06	5.31148e+06	Mrps30
Q9DBR0	A-kinase anchor protein 8 OS=Mus musculus GN=Akap8 PE=1 SV=1 - [AKAP8_MOUSE]	0	0	0	4.31005e+06	2.68415e+06	2.33132e+06	Akap8
Q8K4R9-3	Isoform 3 of Disks large-associated protein 5 OS=Mus musculus GN=Dlgap5 - [DLGP5_MOUSE]	0	0	0	725612	1.11472e+06	652438	Dlgap5
P11881-8	Isoform 8 of Inositol 1,4,5-trisphosphate receptor type 1 OS=Mus musculus GN=Itpr1 - [ITPR1_MOUSE]	0	0	0	3.23133e+06	6.09517e+06	9.7391e+06	Itpr1
Q9DC23	DnaJ homolog subfamily C member 10 OS=Mus musculus GN=Dnajc10 PE=1 SV=2 - [DJC10_MOUSE]	0	0	0	829683	6.58854e+06	1.2386e+07	Dnajc10
E9PZJ8	Activating signal cointegrator 1 complex subunit 3 OS=Mus musculus GN=Ascc3 PE=1 SV=1 - [ASCC3_MOUSE]	0	0	0	1.84494e+06	3.60888e+06	8.03427e+06	Ascc3
Q99KQ4	Nicotinamide phosphoribosyltransferase OS=Mus musculus GN=Nampt PE=1 SV=1 - [NAMPT_MOUSE]	0	0	0	1.36333e+06	721842	3.47021e+06	Nampt
P33174	Chromosome-associated kinesin KIF4 OS=Mus musculus GN=Kif4 PE=1 SV=3 - [KIF4_MOUSE]	0	0	0	1562685	2.60435e+06	4.8965e+06	Kif4
Q8BQN6	Zinc finger protein OZF OS=Mus musculus GN=Znf146 PE=2 SV=2 - [OZF_MOUSE]	0	0	0	1.76997e+06	5.38756e+06	7.49105e+06	Znf146
P52431	DNA polymerase delta catalytic subunit OS=Mus musculus GN=Pold1 PE=1 SV=2 - [DPOD1_MOUSE]	0	0	0	526414	2.01117e+06	3.00843e+06	Pold1
Q9QXD8	LIM domain-containing protein 1 OS=Mus musculus GN=Limd1 PE=1 SV=2 - [LIMD1_MOUSE]	0	0	0	1.3224e+06	5.51936e+06	4.38041e+06	Limd1
P15306	Thrombomodulin OS=Mus musculus GN=Thbd PE=1 SV=1 - [TRBM_MOUSE]	0	0	0	3.58316e+07	1.05922e+07	7.47236e+06	Thbd
Q8CDJ8	Stonin-1 OS=Mus musculus GN=Ston1 PE=1 SV=2 - [STON1_MOUSE]	0	0	0	1.35494e+06	3.26393e+06	8.8007e+06	Ston1
P42225	Signal transducer and activator of transcription 1 OS=Mus musculus GN=Stat1 PE=1 SV=1 - [STAT1_MOUSE]	0	0	0	1.24009e+06	876671	1.23688e+08	Stat1
Q9Z329-3	Isoform 3 of Inositol 1,4,5-trisphosphate receptor type 2 OS=Mus musculus GN=Itpr2 - [ITPR2_MOUSE]	0	0	0	3.66735e+06	4.24459e+06	6.72387e+06	Itpr2
Q99PV0	Pre-mRNA-processing-splicing factor 8 OS=Mus musculus GN=Prpf8 PE=1 SV=2 - [PRP8_MOUSE]	0	0	0	882420	902654	2.37494e+06	Prpf8
Q8BFZ2-2	Isoform 2 of Phospholipid phosphatase-related protein type 1 OS=Mus musculus GN=Plppr1 - [PLPR1_MOUSE]	0	0	0	5.93474e+06	9.56941e+06	2.76556e+06	Plppr1
Q99JW4	LIM and senescent cell antigen-like-containing domain protein 1 OS=Mus musculus GN=Lims1 PE=1 SV=3 - [LIMS1_MOUSE]	0	0	0	5.6956e+06	9.23951e+06	1.77196e+07	Lims1
Q7TPD1-3	Isoform 3 of F-box only protein 11 OS=Mus musculus GN=Fbxo11 - [FBX11_MOUSE]	0	0	0	660916	2.28351e+06	5.64174e+06	Fbxo11
Q9DCC4	Pyrroline-5-carboxylate reductase 3 OS=Mus musculus GN=Pycrl PE=1 SV=2 - [P5CR3_MOUSE]	0	0	0	1.85356e+06	1.45205e+06	4.2733e+06	Pycrl
Q9R1S8	Calpain-7 OS=Mus musculus GN=Capn7 PE=2 SV=1 - [CAN7_MOUSE]	0	0	0	1.76164e+06	2.08041e+06	1.51101e+06	Capn7
Q9WTR2	Mitogen-activated protein kinase kinase kinase 6 OS=Mus musculus GN=Map3k6 PE=1 SV=4 - [M3K6_MOUSE]	0	0	0	7.77413e+08	1.23735e+09	1.6351e+08	Map3k6
Q9QYJ3	DnaJ homolog subfamily B member 1 OS=Mus musculus GN=Dnajb1 PE=1 SV=3 - [DNJB1_MOUSE]	0	0	0	2.52803e+06	1.83468e+06	4.63761e+06	Dnajb1
Q71LX4	Talin-2 OS=Mus musculus GN=Tln2 PE=1 SV=3 - [TLN2_MOUSE]	0	0	0	3.97977e+06	1.1148e+07	5.27005e+06	Tln2
F8VPU2	FERM, RhoGEF and pleckstrin domain-containing protein 1 OS=Mus musculus GN=Farp1 PE=1 SV=1 - [FARP1_MOUSE]	0	0	0	627276	1.82884e+06	3.04494e+06	Farp1
P83741-4	Isoform 4 of Serine/threonine-protein kinase WNK1 OS=Mus musculus GN=Wnk1 - [WNK1_MOUSE]	0	0	0	1.03325e+06	1.67107e+06	2.1379e+06	Wnk1
P70206	Plexin-A1 OS=Mus musculus GN=Plxna1 PE=1 SV=1 - [PLXA1_MOUSE]	0	0	0	2.63696e+06	3.08015e+06	8.46494e+06	Plxna1
P53995	Anaphase-promoting complex subunit 1 OS=Mus musculus GN=Anapc1 PE=1 SV=2 - [APC1_MOUSE]	0	0	0	2.94766e+06	2.75624e+06	3.83877e+06	Anapc1
Q9QY73	Transmembrane protein 59 OS=Mus musculus GN=Tmem59 PE=1 SV=2 - [TMM59_MOUSE]	0	0	0	8.68983e+06	5.99809e+06	1.4815e+06	Tmem59
P00532	Serine/threonine-protein kinase-transforming protein raf OS=Murine sarcoma virus 3611 GN=V-RAF PE=3 SV=1 - [RAF_MSV36]	0	0	0	3.36189e+06	6.21902e+06	1.13901e+07	V-RAF
Q9JIS8	Solute carrier family 12 member 4 OS=Mus musculus GN=Slc12a4 PE=1 SV=2 - [S12A4_MOUSE]	0	0	0	2203338	7.99193e+06	1.2805e+07	Slc12a4
Q6P549	Phosphatidylinositol 3,4,5-trisphosphate 5-phosphatase 2 OS=Mus musculus GN=Inppl1 PE=1 SV=1 - [SHIP2_MOUSE]	0	0	0	4.29498e+06	6.77551e+06	1.43203e+07	Inppl1
Q5SSK3	Transcription elongation factor, mitochondrial OS=Mus musculus GN=Tefm PE=1 SV=1 - [TEFM_MOUSE]	0	0	0	591825	1.95986e+06	3.5806e+06	Tefm
Q9Z0R4	Intersectin-1 OS=Mus musculus GN=Itsn1 PE=1 SV=2 - [ITSN1_MOUSE]	0	0	0	4.16884e+06	2.3577e+06	6.7308e+06	Itsn1
D3YXK2	Scaffold attachment factor B1 OS=Mus musculus GN=Safb PE=1 SV=2 - [SAFB1_MOUSE]	0	0	0	2.5732e+06	5.00955e+06	1.00526e+07	Safb
P55937-1	Isoform 1 of Golgin subfamily A member 3 OS=Mus musculus GN=Golga3 - [GOGA3_MOUSE]	0	0	0	1.07984e+06	1.56904e+06	2.89949e+06	Golga3
Q9Z280-2	Isoform PLD1B of Phospholipase D1 OS=Mus musculus GN=Pld1 - [PLD1_MOUSE]	0	0	0	2.11073e+06	2.09932e+06	3.63373e+06	Pld1
B1AVY7	Kinesin-like protein KIF16B OS=Mus musculus GN=Kif16b PE=1 SV=1 - [KI16B_MOUSE]	0	0	0	1562685	2.13822e+06	4.57143e+06	Kif16b
Q4JIM5	Abelson tyrosine-protein kinase 2 OS=Mus musculus GN=Abl2 PE=1 SV=1 - [ABL2_MOUSE]	0	0	0	1.35517e+06	1.59711e+06	3.91249e+06	Abl2
Q9R117	Non-receptor tyrosine-protein kinase TYK2 OS=Mus musculus GN=Tyk2 PE=1 SV=2 - [TYK2_MOUSE]	0	0	0	2.78578e+06	6.15676e+06	8.24137e+06	Tyk2
Q8BWY9	Protein CIP2A OS=Mus musculus GN=Kiaa1524 PE=1 SV=3 - [CIP2A_MOUSE]	0	0	0	1.55401e+06	2.98912e+06	4.46672e+06	Kiaa1524
O88738-3	Isoform 3 of Baculoviral IAP repeat-containing protein 6 OS=Mus musculus GN=Birc6 - [BIRC6_MOUSE]	0	0	0	5.65678e+06	4.64533e+06	5.41953e+06	Birc6
Q80TV8-2	Isoform 2 of CLIP-associating protein 1 OS=Mus musculus GN=Clasp1 - [CLAP1_MOUSE]	0	0	0	1.01429e+06	1.42591e+06	511546	Clasp1
P59913	Protein-L-isoaspartate O-methyltransferase domain-containing protein 1 OS=Mus musculus GN=Pcmtd1 PE=1 SV=1 - [PCMD1_MOUSE]	0	0	0	3.09714e+06	2.36662e+06	1.52953e+06	Pcmtd1
P01872	Ig mu chain C region OS=Mus musculus GN=Ighm PE=1 SV=2 - [IGHM_MOUSE]	0	0	0	4.8394e+07	4.95698e+08	427281312	Ighm
Q99M51	Cytoplasmic protein NCK1 OS=Mus musculus GN=Nck1 PE=1 SV=1 - [NCK1_MOUSE]	0	0	0	1.83924e+06	1.21324e+06	3.94395e+06	Nck1
P35917	Vascular endothelial growth factor receptor 3 OS=Mus musculus GN=Flt4 PE=1 SV=1 - [VGFR3_MOUSE]	0	0	0	3.52317e+06	1.31887e+07	1.22483e+07	Flt4
Q8CGY8-2	Isoform 2 of UDP-N-acetylglucosamine--peptide N-acetylglucosaminyltransferase 110 kDa subunit OS=Mus musculus GN=Ogt - [OGT1_MOUSE]	0	0	0	1.45975e+06	3.09472e+06	5.33024e+06	Ogt
Q8VDG3	Poly(A)-specific ribonuclease PARN OS=Mus musculus GN=Parn PE=1 SV=1 - [PARN_MOUSE]	0	0	0	1.27468e+06	3.00413e+06	3.73703e+06	Parn
Q7TMY8-4	Isoform 4 of E3 ubiquitin-protein ligase HUWE1 OS=Mus musculus GN=Huwe1 - [HUWE1_MOUSE]	0	0	0	2.4006e+06	1.42974e+06	3.03215e+06	Huwe1
Q3U214	Microtubule-associated serine/threonine-protein kinase 3 OS=Mus musculus GN=Mast3 PE=1 SV=3 - [MAST3_MOUSE]	0	0	0	3.09577e+06	2.83916e+06	3.86019e+06	Mast3
Q640M1	U3 small nucleolar RNA-associated protein 14 homolog A OS=Mus musculus GN=Utp14a PE=1 SV=1 - [UT14A_MOUSE]	0	0	0	1.77332e+06	858208	1.32231e+06	Utp14a
Q8BZQ7	Anaphase-promoting complex subunit 2 OS=Mus musculus GN=Anapc2 PE=1 SV=2 - [ANC2_MOUSE]	0	0	0	6.6313e+06	8.06387e+06	1.73502e+07	Anapc2
A2AN08-3	Isoform 3 of E3 ubiquitin-protein ligase UBR4 OS=Mus musculus GN=Ubr4 - [UBR4_MOUSE]	0	0	0	2.1917e+06	3.35833e+06	6.42334e+06	Ubr4
Q99MR1	PERQ amino acid-rich with GYF domain-containing protein 1 OS=Mus musculus GN=Gigyf1 PE=1 SV=2 - [PERQ1_MOUSE]	0	0	0	2.61544e+06	5.91095e+06	9.83229e+06	Gigyf1
Q91ZX7	Prolow-density lipoprotein receptor-related protein 1 OS=Mus musculus GN=Lrp1 PE=1 SV=1 - [LRP1_MOUSE]	0	0	0	2.82426e+06	7.34092e+06	6.99722e+06	Lrp1
Q80WQ6	Inactive rhomboid protein 2 OS=Mus musculus GN=Rhbdf2 PE=1 SV=1 - [RHDF2_MOUSE]	0	0	0	2.01536e+06	5.3603e+06	8.5534e+06	Rhbdf2
A2ASS6	Titin OS=Mus musculus GN=Ttn PE=1 SV=1 - [TITIN_MOUSE]	0	0	0	5.18682e+06	8.80023e+06	1.16632e+07	Ttn
