# Supplementary material for: The VE-cadherin/AmotL2 mechanosensory pathway suppresses aortic inflammation and the formation of abdominal aortic aneurysms
Source: Nat Cardiovasc Res. 2023 Jun 29;2(7):629–44. doi: 10.1038/s44161-023-00298-8 (PMC11358041; doi:10.1038/s44161-023-00298-8)
Supplement: Supplementary file 4 — MS analysis of AmotL2 IP in BAE cells (original data). Related to Extended Data Fig. 4a. [file 44161_2023_298_MOESM4_ESM.xlsx]

## Sheet: BAE Protein list
MS analysis of AmotL2 immunoprecipitation in BAE cells (original data). Related to Extended Data Fig. 4a.
Accession	Description	Area_Ctrl_1	Area_Ctrl_2	Area_Ctrl_3	Area_AmotL2_1	Area_AmotL2_2	Area_AmotL2_3	Gene name
F1MQ37	Myosin heavy chain 9 OS=Bos taurus OX=9913 GN=MYH9 PE=1 SV=2 - [F1MQ37_BOVIN]	6.02017e+07	4.10166e+06	6.81572e+06	5.60959e+09	1.44828e+10	3.61841e+10	MYH9
E1BF59	Plectin OS=Bos taurus OX=9913 GN=PLEC PE=1 SV=2 - [E1BF59_BOVIN]	0	0	0	2.2147e+08	1.47123e+09	1.32039e+09	PLEC
Q27991	Myosin-10 OS=Bos taurus OX=9913 GN=MYH10 PE=2 SV=2 - [MYH10_BOVIN]	5.66252e+07	1.98684e+06	0	3.04656e+09	8568457171	9.27843e+09	MYH10
B8Y9S9	Embryo-specific fibronectin 1 transcript variant OS=Bos taurus OX=9913 GN=FN1 PE=2 SV=1 - [B8Y9S9_BOVIN]	0	0	0	3.60078e+08	2959758988	2.49553e+09	FN1
O02717	Non-muscle myosin heavy chain (Fragment) OS=Bos taurus OX=9913 PE=2 SV=2 - [O02717_BOVIN]	5.45742e+07	0	7.72163e+06	4.32584e+09	1.31208e+10	2.3919e+10	O02717
E1BFB0	Spectrin alpha, non-erythrocytic 1 OS=Bos taurus OX=9913 GN=SPTAN1 PE=1 SV=2 - [E1BFB0_BOVIN]	0	0	0	2.59101e+07	3.45623e+08	3.01242e+08	SPTAN1
E1BKX7	Filamin B OS=Bos taurus OX=9913 GN=FLNB PE=1 SV=2 - [E1BKX7_BOVIN]	0	0	0	1.75164e+07	3.02803e+08	3.29091e+08	FLNB
F1MYC9	Spectrin beta chain OS=Bos taurus OX=9913 GN=SPTBN1 PE=1 SV=1 - [F1MYC9_BOVIN]	0	0	0	2.33447e+07	2.66457e+08	2.82459e+08	SPTBN1
F1MER7	Heparan sulfate proteoglycan 2 OS=Bos taurus OX=9913 GN=HSPG2 PE=1 SV=1 - [F1MER7_BOVIN]	0	0	0	3.97675e+07	4.75161e+08	4.62993e+08	HSPG2
P48616	Vimentin OS=Bos taurus OX=9913 GN=VIM PE=1 SV=3 - [VIME_BOVIN]	1.7733e+07	3.05721e+07	0	4.60415e+09	1.0872e+10	1.7839e+10	VIM
Q27966-3	Isoform 3 of Unconventional myosin-Ic OS=Bos taurus OX=9913 GN=MYO1C - [MYO1C_BOVIN]	1.18451e+06	0	0	5.69674e+08	4.50427e+09	4.76532e+09	MYO1C
F1MHT3	Myosin VA OS=Bos taurus OX=9913 GN=MYO5A PE=3 SV=2 - [F1MHT3_BOVIN]	0	0	0	7.74296e+07	5.36719e+08	3.43491e+08	MYO5A
A5D7D1	Alpha-actinin-4 OS=Bos taurus OX=9913 GN=ACTN4 PE=2 SV=1 - [ACTN4_BOVIN]	0	0	0	1.22354e+08	1.0077e+09	9.25746e+08	ACTN4
F1MQ21	Nestin OS=Bos taurus OX=9913 GN=NES PE=3 SV=2 - [F1MQ21_BOVIN]	0	0	0	2.00243e+08	8.77005e+08	9.3786e+08	NES
P60712	Actin, cytoplasmic 1 OS=Bos taurus OX=9913 GN=ACTB PE=1 SV=1 - [ACTB_BOVIN]	2.16429e+08	2.06895e+07	0	2.36929e+10	1.3893e+10	9.39665e+09	ACTB
F1MJ56	Unconventional myosin-Id OS=Bos taurus OX=9913 GN=MYO1D PE=3 SV=1 - [F1MJ56_BOVIN]	0	0	0	2.315e+08	8.5673e+08	5.62462e+08	MYO1D
F1MQ65	Myosin IE OS=Bos taurus OX=9913 GN=MYO1E PE=3 SV=2 - [F1MQ65_BOVIN]	0	0	0	8.99386e+07	7.00039e+08	6.8838e+08	MYO1E
G5E631	Uncharacterized protein OS=Bos taurus OX=9913 GN=DDX3X PE=1 SV=1 - [G5E631_BOVIN]	1.74143e+08	5158042	0	8.69955e+08	3.13394e+08	4.33264e+08	DDX3X
F1MRD0	Actin, cytoplasmic 1 OS=Bos taurus OX=9913 GN=ACTB PE=3 SV=2 - [F1MRD0_BOVIN]	2.16429e+08	2.06895e+07	0	1.91614e+10	9.28257e+09	9.39665e+09	ACTB
Q3B7N2	Alpha-actinin-1 OS=Bos taurus OX=9913 GN=ACTN1 PE=2 SV=1 - [ACTN1_BOVIN]	0	0	0	8.21329e+07	5.92673e+08	6.21478e+08	ACTN1
E1BDF0	Nexilin F-actin binding protein OS=Bos taurus OX=9913 GN=NEXN PE=4 SV=2 - [E1BDF0_BOVIN]	0	0	0	1.25855e+08	7.54008e+08	1.34308e+09	NEXN
Q1RMT6	Drebrin 1 OS=Bos taurus OX=9913 GN=DBN1 PE=1 SV=1 - [Q1RMT6_BOVIN]	0	0	0	8.12715e+08	1.48669e+09	1.75043e+09	DBN1
E1BPK6	Myosin VI OS=Bos taurus OX=9913 GN=MYO6 PE=3 SV=2 - [E1BPK6_BOVIN]	0	0	0	5.92119e+07	3.67735e+08	5.48799e+08	MYO6
F1N6K7	Protein transport protein sec16 OS=Bos taurus OX=9913 GN=SEC16A PE=3 SV=2 - [F1N6K7_BOVIN]	1.02351e+07	0	8.99756e+06	5.66969e+07	4.1226e+07	4.92349e+07	SEC16A
E1BDU8	LIM domain and actin binding 1 OS=Bos taurus OX=9913 GN=LIMA1 PE=1 SV=2 - [E1BDU8_BOVIN]	0	0	0	8.13898e+07	1.24703e+09	1.05117e+09	LIMA1
F1MY06	Trinucleotide repeat containing 6B OS=Bos taurus OX=9913 GN=TNRC6B PE=4 SV=2 - [F1MY06_BOVIN]	9.59943e+06	0	1.37852e+07	4.93116e+07	3.92871e+07	3.54247e+07	TNRC6B
P19120	Heat shock cognate 71 kDa protein OS=Bos taurus OX=9913 GN=HSPA8 PE=1 SV=2 - [HSP7C_BOVIN]	2.06302e+07	8.92355e+06	1.63649e+07	4.18495e+08	1.11607e+09	1.12588e+09	HSPA8
E1BC59	Protein phosphatase 1 regulatory subunit 12A OS=Bos taurus OX=9913 GN=PPP1R12A PE=4 SV=2 - [E1BC59_BOVIN]	0	0	0	8.07226e+07	7.19723e+08	6.97123e+08	PPP1R12A
A0A140T897	Serum albumin OS=Bos taurus OX=9913 GN=ALB PE=4 SV=1 - [A0A140T897_BOVIN]	1.54345e+08	0	3.45327e+07	1.1926e+08	5.50713e+07	2.68773e+07	ALB
G3MWI5	Coronin OS=Bos taurus OX=9913 GN=CORO1C PE=3 SV=1 - [G3MWI5_BOVIN]	0	0	0	1.23858e+08	9.68942e+08	5.23691e+08	CORO1C
E1BKT0	Leucine zipper protein 1 OS=Bos taurus OX=9913 GN=LUZP1 PE=4 SV=2 - [E1BKT0_BOVIN]	0	0	0	1.87668e+07	9.4829e+07	9.46155e+07	LUZP1
Q3ZCH0	Stress-70 protein, mitochondrial OS=Bos taurus OX=9913 GN=HSPA9 PE=2 SV=1 - [GRP75_BOVIN]	2.85533e+07	1.09972e+07	2.04054e+07	3.59969e+08	3.93244e+08	3.92337e+08	HSPA9
F1N2D3	Tight junction protein 1 OS=Bos taurus OX=9913 GN=TJP1 PE=3 SV=2 - [F1N2D3_BOVIN]	0	0	0	1.08649e+07	72288658	1.16534e+08	TJP1
P49951	Clathrin heavy chain 1 OS=Bos taurus OX=9913 GN=CLTC PE=1 SV=1 - [CLH1_BOVIN]	0	0	0	1.57014e+07	1.78557e+08	2.59284e+08	CLTC
A6QLD6	MYO1B protein OS=Bos taurus OX=9913 GN=MYO1B PE=2 SV=1 - [A6QLD6_BOVIN]	0	0	0	8.79955e+06	198422722	1.93869e+08	MYO1B
Q5KR49	Tropomyosin alpha-1 chain OS=Bos taurus OX=9913 GN=TPM1 PE=2 SV=1 - [TPM1_BOVIN]	0	0	0	1.44054e+09	8.77724e+09	7.27327e+09	TPM1
A4IFM8	Actin, alpha 1, skeletal muscle OS=Bos taurus OX=9913 GN=ACTA1 PE=2 SV=1 - [A4IFM8_BOVIN]	2.42576e+08	2.06895e+07	0	1.94528e+10	1.20334e+10	7.86087e+09	ACTA1
F1N365	FLII, actin remodeling protein OS=Bos taurus OX=9913 GN=FLII PE=4 SV=1 - [F1N365_BOVIN]	0	0	0	2.69645e+07	2.33907e+08	1.84508e+08	FLII
Q5KR47-2	Isoform 2 of Tropomyosin alpha-3 chain OS=Bos taurus OX=9913 GN=TPM3 - [TPM3_BOVIN]	0	0	0	1.34903e+09	9.20981e+09	8.9432e+09	TPM3
P61286	Polyadenylate-binding protein 1 OS=Bos taurus OX=9913 GN=PABPC1 PE=2 SV=1 - [PABP1_BOVIN]	1.16599e+07	0	0	2.57483e+08	1.54947e+08	1.68445e+08	PABPC1
Q0V8H6	Putative helicase MOV-10 OS=Bos taurus OX=9913 GN=MOV10 PE=2 SV=1 - [MOV10_BOVIN]	0	0	0	9.76281e+07	3.22713e+07	6.96512e+07	MOV10
F1MDC1	Uncharacterized protein OS=Bos taurus OX=9913 PE=1 SV=2 - [F1MDC1_BOVIN]	0	0	0	1.28731e+07	4.04971e+08	4.07387e+08	F1mdc1
E1BEK9	UPF1, RNA helicase and ATPase OS=Bos taurus OX=9913 GN=UPF1 PE=4 SV=2 - [E1BEK9_BOVIN]	0	0	0	3.60387e+07	5.34989e+07	1.1934e+07	UPF1
F1MBA3	Integrin alpha-2 OS=Bos taurus OX=9913 GN=ITGA2 PE=3 SV=2 - [F1MBA3_BOVIN]	1.53135e+07	0	2.41688e+07	9.38824e+07	3.21905e+07	7.96276e+07	ITGA2
G3X757	Transitional endoplasmic reticulum ATPase OS=Bos taurus OX=9913 GN=VCP PE=3 SV=1 - [G3X757_BOVIN]	0	0	0	3.692e+07	9.75174e+07	1.59875e+08	VCP
Q0VCX2	Endoplasmic reticulum chaperone BiP OS=Bos taurus OX=9913 GN=HSPA5 PE=2 SV=1 - [BIP_BOVIN]	2.05081e+07	0	2.97595e+07	1.62179e+08	1.78729e+08	1.93509e+08	HSPA5
A4FUC2	HNRNPUL1 protein OS=Bos taurus OX=9913 GN=HNRNPUL1 PE=1 SV=1 - [A4FUC2_BOVIN]	6.24468e+07	6.81045e+07	0	4.34872e+08	2.12974e+08	6.94538e+07	HNRNPUL1
P53712	Integrin beta-1 OS=Bos taurus OX=9913 GN=ITGB1 PE=1 SV=3 - [ITB1_BOVIN]	8.0156e+07	4.17049e+07	7.7229e+07	5.27486e+08	3.13339e+08	3.00514e+08	ITGB1
F1MRK3	Angiomotin-like protein 2 OS=Bos taurus OX=9913 GN=AMOTL2 PE=2 SV=3 - [AMOL2_BOVIN]	0	0	0	1.91883e+08	8.61076e+07	1.40941e+08	AMOTL2
Q2HJ60	Heterogeneous nuclear ribonucleoproteins A2/B1 OS=Bos taurus OX=9913 GN=HNRNPA2B1 PE=2 SV=1 - [ROA2_BOVIN]	3.00449e+08	5.76422e+06	1.66485e+08	5.17984e+08	4.29101e+07	1.66443e+07	HNRNPA2B1
F1MC11	Keratin, type I cytoskeletal 14 OS=Bos taurus OX=9913 GN=KRT14 PE=1 SV=2 - [F1MC11_BOVIN]	4.11134e+08	6.36644e+07	2.93854e+08	6.04311e+08	3.42416e+07	1.06657e+07	KRT14
F1MM57	Myosin heavy chain 14 OS=Bos taurus OX=9913 GN=MYH14 PE=1 SV=2 - [F1MM57_BOVIN]	3.18149e+07	0	0	2.03183e+09	9.52573e+09	14393963021	MYH14
E1BET5	Sperm specific antigen 2 OS=Bos taurus OX=9913 GN=ITPRID2 PE=4 SV=2 - [E1BET5_BOVIN]	0	0	0	1.4953e+06	1.18628e+08	7.79532e+07	ITPRID2
E1BNE7	Caveolae associated protein 1 OS=Bos taurus OX=9913 GN=CAVIN1 PE=1 SV=1 - [E1BNE7_BOVIN]	5.89471e+06	0	0	4.67803e+08	4.98521e+09	4.40684e+09	CAVIN1
Q1RMR3	Cortactin OS=Bos taurus OX=9913 GN=CTTN PE=1 SV=1 - [Q1RMR3_BOVIN]	0	0	0	1.90916e+08	1.21569e+09	1.52765e+09	CTTN
A7MBI5	DPYSL3 protein OS=Bos taurus OX=9913 GN=DPYSL3 PE=1 SV=1 - [A7MBI5_BOVIN]	0	1.64284e+06	7.06587e+06	6.49979e+07	4.8211e+07	4.01627e+07	DPYSL3
E1BF20	Heterogeneous nuclear ribonucleoprotein H1 OS=Bos taurus OX=9913 GN=HNRNPH1 PE=1 SV=2 - [E1BF20_BOVIN]	3.7741e+08	3.63433e+07	1.02238e+08	1.91688e+09	7.77038e+08	9.57992e+08	HNRNPH1
M0QVZ6	Keratin, type II cytoskeletal 5 OS=Bos taurus OX=9913 GN=KRT5 PE=3 SV=1 - [M0QVZ6_BOVIN]	1.29473e+09	2.60984e+07	2.83015e+07	4.19181e+08	1.09218e+07	1.22748e+07	KRT5
Q5KR47	Tropomyosin alpha-3 chain OS=Bos taurus OX=9913 GN=TPM3 PE=2 SV=1 - [TPM3_BOVIN]	0	0	0	1.34903e+09	8.16511e+09	6.15058e+09	TPM3
A7E307	DDX17 protein OS=Bos taurus OX=9913 GN=DDX17 PE=1 SV=1 - [A7E307_BOVIN]	0	0	0	7.12513e+07	1.59641e+08	1.77902e+08	DDX17
F1MBQ8	DEAD-box helicase 5 OS=Bos taurus OX=9913 GN=DDX5 PE=3 SV=2 - [F1MBQ8_BOVIN]	0	0	0	1.22623e+08	2.14323e+08	2.0561e+08	DDX5
F1N3L7	Dedicator of cytokinesis 7 OS=Bos taurus OX=9913 GN=DOCK7 PE=3 SV=2 - [F1N3L7_BOVIN]	0	0	0	6522793	6.34326e+07	3.6714e+07	DOCK7
K9ZRL4	Heat shock 70kDa protein 1A OS=Bos indicus x Bos taurus OX=30522 GN=HSPA1A PE=2 SV=1 - [K9ZRL4_BOBOX]	3.44581e+07	0	2.97595e+07	2.94295e+08	4.0316e+08	4.35377e+08	HSPA1A
P79136-2	Isoform Beta-2 of F-actin-capping protein subunit beta OS=Bos taurus OX=9913 GN=CAPZB - [CAPZB_BOVIN]	0	0	0	2.85266e+08	1.48692e+09	2174453191	CAPZB
A8E4L8	LIM domain 7 OS=Bos taurus OX=9913 GN=LMO7 PE=1 SV=1 - [A8E4L8_BOVIN]	0	0	0	5.74274e+06	7.54018e+07	1.12468e+08	LMO7
A6QR15	LOC535277 protein OS=Bos taurus OX=9913 GN=TPM4 PE=1 SV=1 - [A6QR15_BOVIN]	0	0	0	1.04907e+09	5.24735e+09	4.46428e+09	TPM4
E1BKQ6	Myosin XVIIIA OS=Bos taurus OX=9913 GN=MYO18A PE=3 SV=2 - [E1BKQ6_BOVIN]	0	0	0	4.85457e+06	1.23069e+08	1.01426e+08	MYO18A
Q3SX36	TFG protein OS=Bos taurus OX=9913 GN=TFG PE=2 SV=1 - [Q3SX36_BOVIN]	7.42471e+08	1.85934e+08	8.08359e+07	3201641641	5.176e+08	9.23071e+08	TFG
F1N3A1	Thrombospondin-1 OS=Bos taurus OX=9913 GN=THBS1 PE=4 SV=1 - [F1N3A1_BOVIN]	968188	0	0	1.27691e+07	1.15598e+08	1.09482e+08	THBS1
F1MTP5	WD repeat-containing protein 1 OS=Bos taurus OX=9913 GN=WDR1 PE=4 SV=2 - [F1MTP5_BOVIN]	0	0	0	2.04404e+07	315597856	4.50676e+08	WDR1
Q3MHR7	Actin-related protein 2/3 complex subunit 2 OS=Bos taurus OX=9913 GN=ARPC2 PE=1 SV=1 - [ARPC2_BOVIN]	0	0	0	85758079	5.03349e+08	9.46506e+08	ARPC2
P61157	Actin-related protein 3 OS=Bos taurus OX=9913 GN=ACTR3 PE=1 SV=3 - [ARP3_BOVIN]	0	0	0	1.34097e+08	2.48326e+08	1.18647e+08	ACTR3
A8E654	COL18A1 protein OS=Bos taurus OX=9913 GN=COL18A1 PE=2 SV=1 - [A8E654_BOVIN]	0	0	0	5.07193e+07	3.06677e+08	3.94168e+08	COL18A1
F1ME65	Cytoskeleton associated protein 4 OS=Bos taurus OX=9913 GN=CKAP4 PE=1 SV=1 - [F1ME65_BOVIN]	0	0	0	1.2148e+07	9.26402e+07	1.07114e+08	CKAP4
Q7YRV4	E3 ubiquitin-protein ligase TRIM21 OS=Bos taurus OX=9913 GN=TRIM21 PE=2 SV=1 - [RO52_BOVIN]	0	0	0	8.05351e+07	1.5993e+08	5.59781e+07	TRIM21
E1BPW2	ELKS/RAB6-interacting/CAST family member 1 OS=Bos taurus OX=9913 GN=ERC1 PE=4 SV=2 - [E1BPW2_BOVIN]	0	0	0	1.41919e+07	9.19135e+06	5.45147e+06	ERC1
A7MB80	General transcription factor II-I OS=Bos taurus OX=9913 GN=GTF2I PE=2 SV=1 - [GTF2I_BOVIN]	0	0	0	1.85126e+07	2.9684e+07	2.86873e+07	GTF2I
F1MD77	Laminin subunit gamma 1 OS=Bos taurus OX=9913 GN=LAMC1 PE=1 SV=2 - [F1MD77_BOVIN]	0	0	0	1.29696e+07	1.48725e+08	1.61854e+08	LAMC1
F1MP70	Leucine-rich repeat flightless-interacting protein 2 OS=Bos taurus OX=9913 GN=LRRFIP2 PE=4 SV=1 - [F1MP70_BOVIN]	0	0	0	7.89877e+07	1.61202e+08	1.17474e+08	LRRFIP2
E1BDB1	Ras interacting protein 1 OS=Bos taurus OX=9913 GN=RASIP1 PE=4 SV=1 - [E1BDB1_BOVIN]	0	0	0	3.11316e+07	1.70316e+08	1.56443e+08	RASIP1
F1MI47	RNA-binding protein 14 OS=Bos taurus OX=9913 GN=RBM14 PE=4 SV=1 - [F1MI47_BOVIN]	0	1.81394e+07	0	6.85106e+07	7.14284e+07	5.07695e+07	RBM14
F1MUZ9	60 kDa heat shock protein, mitochondrial OS=Bos taurus OX=9913 GN=HSPD1 PE=1 SV=1 - [F1MUZ9_BOVIN]	0	0	0	28460096	5.32946e+07	5.99e+07	HSPD1
A7YWC4	ATPase family AAA domain-containing protein 3 OS=Bos taurus OX=9913 GN=ATAD3 PE=2 SV=1 - [ATAD3_BOVIN]	0	0	0	2.81453e+07	4.18537e+07	5.68564e+07	ATAD3
A5D9B4	Heterogeneous nuclear ribonucleoprotein H2 OS=Bos taurus OX=9913 GN=HNRNPH2 PE=2 SV=1 - [A5D9B4_BOVIN]	3.7741e+08	3.63433e+07	3.48073e+07	1.91688e+09	7.77038e+08	7.31445e+08	HNRNPH2
E1BIB4	Heterogeneous nuclear ribonucleoprotein L OS=Bos taurus OX=9913 GN=HNRNPL PE=1 SV=2 - [E1BIB4_BOVIN]	0	0	0	9.25641e+07	2.00972e+07	3.33235e+07	HNRNPL
A4IFC3	Polyadenylate-binding protein OS=Bos taurus OX=9913 GN=PABPC4 PE=2 SV=1 - [A4IFC3_BOVIN]	0	0	0	1.34309e+08	1.4608e+08	6.12966e+07	PABPC4
P63243	Receptor of activated protein C kinase 1 OS=Bos taurus OX=9913 GN=RACK1 PE=2 SV=3 - [RACK1_BOVIN]	7.5754e+06	0	0	2.90693e+08	4.72954e+08	2.4484e+08	RACK1
E1BA93	Synaptopodin OS=Bos taurus OX=9913 GN=SYNPO PE=4 SV=2 - [E1BA93_BOVIN]	0	0	0	2.38839e+07	2.55879e+08	1.77401e+08	SYNPO
A7E355	SYNCRIP protein (Fragment) OS=Bos taurus OX=9913 GN=SYNCRIP PE=2 SV=1 - [A7E355_BOVIN]	0	0	1.71498e+07	2.76227e+07	7.60884e+06	1.02173e+07	SYNCRIP
F1MBN2	Tight junction protein 2 OS=Bos taurus OX=9913 GN=TJP2 PE=1 SV=2 - [F1MBN2_BOVIN]	0	0	0	1.03558e+07	3.37636e+07	3.49459e+07	TJP2
E1BGI2	Centrosomal protein 170 OS=Bos taurus OX=9913 GN=CEP170 PE=4 SV=2 - [E1BGI2_BOVIN]	0	0	0	2.18839e+07	4.87817e+07	51605512	CEP170
E1BK77	Dedicator of cytokinesis 6 OS=Bos taurus OX=9913 GN=DOCK6 PE=3 SV=2 - [E1BK77_BOVIN]	0	0	0	1.96566e+06	5.69232e+07	2.41514e+07	DOCK6
Q5E997	F-actin-capping protein subunit alpha-2 OS=Bos taurus OX=9913 GN=CAPZA2 PE=1 SV=3 - [CAZA2_BOVIN]	0	0	0	8.08978e+07	1.14356e+08	1.18304e+08	CAPZA2
F1MF97	Nidogen 2 OS=Bos taurus OX=9913 GN=NID2 PE=4 SV=2 - [F1MF97_BOVIN]	0	0	0	861255	1.78836e+08	1.69237e+08	NID2
Q3SZN2	Protein transport protein Sec23B OS=Bos taurus OX=9913 GN=SEC23B PE=2 SV=1 - [SC23B_BOVIN]	2.52579e+07	0	0	4.84067e+07	4.27811e+06	5.88863e+06	SEC23B
A6QQF3	TJP2 protein OS=Bos taurus OX=9913 GN=TJP2 PE=2 SV=1 - [A6QQF3_BOVIN]	0	0	0	1.03558e+07	1.65451e+07	2.48052e+07	TJP2
Q2KJH0	Tropomodulin 3 (Ubiquitous) OS=Bos taurus OX=9913 GN=TMOD3 PE=2 SV=1 - [Q2KJH0_BOVIN]	0	0	0	8.79235e+07	1.65116e+09	9.34093e+08	TMOD3
F1MY44	Uncharacterized protein OS=Bos taurus OX=9913 GN=HNRNPM PE=1 SV=2 - [F1MY44_BOVIN]	0	0	0	2.41815e+07	5.83139e+07	6.06357e+07	HNRNPM
E1BCF8	Zinc finger CCCH-type containing, antiviral 1 OS=Bos taurus OX=9913 GN=ZC3HAV1 PE=4 SV=1 - [E1BCF8_BOVIN]	0	0	0	1.35236e+07	2.26428e+07	3.87287e+07	ZC3HAV1
Q3T169	40S ribosomal protein S3 OS=Bos taurus OX=9913 GN=RPS3 PE=2 SV=1 - [RS3_BOVIN]	8.53538e+06	8.99298e+06	5.0605e+06	1.84212e+08	5.5012e+08	5.68005e+08	RPS3
Q56JV9	40S ribosomal protein S3a OS=Bos taurus OX=9913 GN=RPS3A PE=2 SV=3 - [RS3A_BOVIN]	0	0	0	8.42712e+07	4.58459e+08	2.35379e+08	RPS3A
A7MB62	Actin-related protein 2 OS=Bos taurus OX=9913 GN=ACTR2 PE=1 SV=1 - [ARP2_BOVIN]	0	0	0	217442930	1.04183e+09	8.1786e+08	ACTR2
Q0IIK5	ATP-dependent RNA helicase DDX1 OS=Bos taurus OX=9913 GN=DDX1 PE=2 SV=1 - [DDX1_BOVIN]	0	0	0	17868203	1.34395e+08	1.00914e+08	DDX1
A6H7H1	Constitutive coactivator of PPAR-gamma-like protein 1 OS=Bos taurus OX=9913 GN=FAM120A PE=2 SV=1 - [F120A_BOVIN]	0	0	0	7.51796e+06	2.47123e+06	4.42322e+07	FAM120A
Q76LV1	Heat shock protein HSP 90-beta OS=Bos taurus OX=9913 GN=HSP90AB1 PE=2 SV=3 - [HS90B_BOVIN]	1.28134e+07	0	0	3.92394e+07	27238080	1.98104e+07	HSP90AB1
P09867	Heterogeneous nuclear ribonucleoprotein A1 OS=Bos taurus OX=9913 GN=HNRNPA1 PE=1 SV=2 - [ROA1_BOVIN]	8.95005e+06	0	0	78748080	132491772	122282803	HNRNPA1
E1BEG2	Heterogeneous nuclear ribonucleoprotein A3 OS=Bos taurus OX=9913 GN=HNRNPA3 PE=1 SV=2 - [E1BEG2_BOVIN]	3.38321e+07	0	0	3.6096e+08	1.09178e+07	3.14192e+08	HNRNPA3
E1BB17	Heterogeneous nuclear ribonucleoprotein H3 OS=Bos taurus OX=9913 GN=HNRNPH3 PE=1 SV=1 - [E1BB17_BOVIN]	89448720	0	1.44343e+07	3.08172e+08	5.16806e+06	3.52948e+06	HNRNPH3
Q3T0D0	Heterogeneous nuclear ribonucleoprotein K OS=Bos taurus OX=9913 GN=HNRNPK PE=2 SV=1 - [HNRPK_BOVIN]	1.08114e+07	0	0	1.07726e+08	4.56193e+07	6.81741e+07	HNRNPK
F1MMS9	Integrin alpha-3 OS=Bos taurus OX=9913 GN=ITGA3 PE=3 SV=1 - [ITA3_BOVIN]	2.90851e+07	3.73212e+07	3.99751e+07	1.85846e+08	25556968	4.19802e+07	ITGA3
B0JYP5	Protein argonaute-2 OS=Bos taurus OX=9913 GN=AGO2 PE=2 SV=1 - [B0JYP5_BOVIN]	0	0	0	4.79723e+07	7.43594e+07	4.2583e+07	AGO2
F1MVW5	Protein transport protein SEC23 OS=Bos taurus OX=9913 GN=SEC23A PE=3 SV=2 - [F1MVW5_BOVIN]	3.03855e+07	0	0	3.94442e+07	8.28319e+07	3.50362e+07	SEC23A
Q5E9T9	tRNA-splicing ligase RtcB homolog OS=Bos taurus OX=9913 GN=RTCB PE=2 SV=1 - [RTCB_BOVIN]	0	0	0	4.54019e+07	1.4683e+08	6.08155e+07	RTCB
F1N6C0	Uncharacterized protein OS=Bos taurus OX=9913 GN=CALM2 PE=4 SV=2 - [F1N6C0_BOVIN]	0	0	0	3.82635e+08	1.00562e+09	1.92329e+09	CALM2
Q32PD5	40S ribosomal protein S19 OS=Bos taurus OX=9913 GN=RPS19 PE=2 SV=3 - [RS19_BOVIN]	0	0	0	1.92761e+08	5.14352e+08	1.20486e+08	RPS19
Q58DW0	60S ribosomal protein L4 OS=Bos taurus OX=9913 GN=RPL4 PE=2 SV=3 - [RL4_BOVIN]	0	0	0	3.11868e+07	2.57704e+08	1.27854e+08	RPL4
Q1JPK9	Actin related protein 2/3 complex subunit 1B (Fragment) OS=Bos taurus OX=9913 GN=ARPC1B PE=2 SV=1 - [Q1JPK9_BOVIN]	0	0	0	8.26716e+07	3.8728e+08	1.99388e+08	ARPC1B
G5E5N3	ATP-dependent RNA helicase A OS=Bos taurus OX=9913 GN=DHX9 PE=4 SV=1 - [G5E5N3_BOVIN]	0	0	0	1.99067e+07	5.33015e+07	6.2916e+07	DHX9
A4FUA8	F-actin-capping protein subunit alpha-1 OS=Bos taurus OX=9913 GN=CAPZA1 PE=2 SV=1 - [CAZA1_BOVIN]	0	0	0	3.23173e+08	1.74639e+09	1.37331e+09	CAPZA1
Q8WMQ6	Filamin A (Fragment) OS=Bos taurus OX=9913 PE=2 SV=1 - [Q8WMQ6_BOVIN]	0	0	0	1.43755e+07	1.10372e+08	3.8542e+07	FLNA
A2VDN7	Heterogeneous nuclear ribonucleoprotein U (Scaffold attachment factor A) OS=Bos taurus OX=9913 GN=HNRNPU PE=2 SV=1 - [A2VDN7_BOVIN]	0	0	0	9.7524e+07	2.3765e+08	1.28169e+08	HNRNPU
A3KMV6	HNRNPR protein OS=Bos taurus OX=9913 GN=HNRNPR PE=1 SV=1 - [A3KMV6_BOVIN]	0	0	1.71498e+07	4.36688e+07	3.36083e+07	1.05672e+07	HNRNPR
P60661-2	Isoform Smooth muscle of Myosin light polypeptide 6 OS=Bos taurus OX=9913 GN=MYL6 - [MYL6_BOVIN]	7.34143e+06	1.35428e+07	0	3.11202e+09	1.48376e+10	1.58119e+10	MYL6
F1MXX0	MICOS complex subunit MIC60 OS=Bos taurus OX=9913 GN=IMMT PE=1 SV=1 - [F1MXX0_BOVIN]	0	0	0	6.08074e+06	1.40692e+08	1.48719e+08	IMMT
P60661	Myosin light polypeptide 6 OS=Bos taurus OX=9913 GN=MYL6 PE=2 SV=2 - [MYL6_BOVIN]	7.34143e+06	1.35428e+07	0	3.11202e+09	1.48376e+10	1.58119e+10	MYL6
F1MZ92	Nuclease-sensitive element-binding protein 1 OS=Bos taurus OX=9913 GN=YBX1 PE=4 SV=2 - [F1MZ92_BOVIN]	2.61955e+07	0	5.41009e+07	1.23752e+09	7.88273e+08	1.18462e+09	YBX1
A0A140T861	RNA-binding protein FUS OS=Bos taurus OX=9913 GN=FUS PE=4 SV=1 - [A0A140T861_BOVIN]	9.08775e+08	0	5.55924e+08	1.32144e+10	1.7801e+09	2.55831e+09	FUS
E1BIU0	SEC24 homolog C, COPII coat complex component OS=Bos taurus OX=9913 GN=SEC24C PE=1 SV=1 - [E1BIU0_BOVIN]	1.27855e+07	1.19792e+07	1.10579e+07	8.10049e+07	6.415e+07	5.4078e+07	SEC24C
E1BGX1	TATA-box binding protein associated factor 15 OS=Bos taurus OX=9913 GN=TAF15 PE=4 SV=2 - [E1BGX1_BOVIN]	2.70602e+08	5.17931e+06	5.55924e+08	1.73739e+08	1.15812e+09	9.2255e+08	TAF15
F2Z4H8	TIA1 cytotoxic granule associated RNA binding protein like 1 OS=Bos taurus OX=9913 GN=TIAL1 PE=4 SV=2 - [F2Z4H8_BOVIN]	32589879	0	6.19688e+07	1.30277e+08	5.73159e+06	1.61045e+08	TIAL1
E1BJB1	Tubulin beta chain OS=Bos taurus OX=9913 GN=TUBB2A PE=1 SV=1 - [E1BJB1_BOVIN]	2.86868e+07	0	0	6.85065e+07	1.28383e+08	1.3369e+08	TUBB2A
Q3MHM5	Tubulin beta-4B chain OS=Bos taurus OX=9913 GN=TUBB4B PE=2 SV=1 - [TBB4B_BOVIN]	2.86868e+07	0	0	8.31159e+07	1.40552e+08	1.3369e+08	TUBB4B
Q2KJD0	Tubulin beta-5 chain OS=Bos taurus OX=9913 GN=TUBB5 PE=2 SV=1 - [TBB5_BOVIN]	2.21994e+07	0	0	9.62779e+07	1.47925e+08	1.0673e+08	TUBB5
F1MYI2	Uncharacterized protein OS=Bos taurus OX=9913 GN=HNRNPM PE=1 SV=2 - [F1MYI2_BOVIN]	0	0	0	2.37205e+07	4.21299e+07	4.23348e+07	HNRNPM
A5D7Q4	CSDA protein OS=Bos taurus OX=9913 GN=YBX3 PE=1 SV=1 - [A5D7Q4_BOVIN]	3.00039e+07	0	0	8.55509e+08	2.25664e+08	7.20819e+08	YBX3
F1MJH1	Gelsolin OS=Bos taurus OX=9913 GN=GSN PE=4 SV=1 - [F1MJH1_BOVIN]	1.20865e+07	0	0	1.10103e+08	2.81852e+08	8.33557e+07	GSN
A0A088Q0F1	Heat shock protein 90kDa alpha OS=Bos taurus x Bos grunniens OX=1167295 PE=2 SV=1 - [A0A088Q0F1_9CETA]	0	0	0	4.40491e+07	1.28256e+07	1.61686e+07	HSP90AB1
Q5E9J1	Heterogeneous nuclear ribonucleoprotein F OS=Bos taurus OX=9913 GN=HNRNPF PE=2 SV=3 - [HNRPF_BOVIN]	2.34328e+08	0	0	7.05729e+08	2.51732e+07	2.07684e+07	HNRNPF
F1MTN1	Integrin beta OS=Bos taurus OX=9913 GN=ITGB3 PE=3 SV=1 - [F1MTN1_BOVIN]	0	0	0	3.46343e+07	1.37147e+07	1.75134e+07	ITGB3
F1MNT4	Laminin subunit beta 1 OS=Bos taurus OX=9913 GN=LAMB1 PE=4 SV=2 - [F1MNT4_BOVIN]	0	0	0	6.48058e+06	3.34627e+07	1.09913e+07	LAMB1
A4IF97	Myosin regulatory light chain 12B OS=Bos taurus OX=9913 GN=MYL12B PE=2 SV=1 - [ML12B_BOVIN]	1.00343e+07	0	0	4.2822e+09	1.17232e+10	8.37995e+09	MYL12B
F1MU08	Poly [ADP-ribose] polymerase OS=Bos taurus OX=9913 GN=PARP1 PE=4 SV=2 - [F1MU08_BOVIN]	0	0	0	1.38637e+07	9.5163e+07	1.11507e+08	PARP1
F1N6W6	Sorting nexin OS=Bos taurus OX=9913 GN=SNX9 PE=3 SV=2 - [F1N6W6_BOVIN]	4.18179e+07	6.38866e+07	5.09668e+06	2.60282e+08	2.08327e+08	2.11962e+08	SNX9
F2Z4C1	Tubulin alpha chain OS=Bos taurus OX=9913 GN=TUBA1A PE=3 SV=1 - [F2Z4C1_BOVIN]	2.34951e+07	0	0	1.88973e+08	175688140	9.25462e+07	TUBA1A
P81947	Tubulin alpha-1B chain OS=Bos taurus OX=9913 PE=1 SV=2 - [TBA1B_BOVIN]	2.34951e+07	0	0	1.88973e+08	175688140	9.25462e+07	TUBA1B
Q3T0X6	40S ribosomal protein S16 OS=Bos taurus OX=9913 GN=RPS16 PE=2 SV=3 - [RS16_BOVIN]	6.25358e+06	0	0	2.5185e+07	3.6472e+07	4.02926e+07	RPS16
Q58DT1	60S ribosomal protein L7 OS=Bos taurus OX=9913 GN=RPL7 PE=2 SV=1 - [RL7_BOVIN]	0	0	0	6.40072e+07	7.18983e+08	8.17381e+08	RPL7
A4FV37	Caveolae-associated protein 3 OS=Bos taurus OX=9913 GN=CAVIN3 PE=2 SV=1 - [CAVN3_BOVIN]	0	0	0	1.97023e+06	2.87107e+07	2.43206e+07	CAVIN3
E1BDM8	DEAD-box helicase 6 OS=Bos taurus OX=9913 GN=DDX6 PE=1 SV=1 - [E1BDM8_BOVIN]	0	0	0	3.63314e+07	2.17154e+07	6.32241e+07	DDX6
A6QNZ7	Keratin 10 (Epidermolytic hyperkeratosis; keratosis palmaris et plantaris) OS=Bos taurus OX=9913 GN=KRT10 PE=2 SV=1 - [A6QNZ7_BOVIN]	567143112	5.14489e+08	2.26982e+07	3.37119e+09	9.22343e+07	5.73846e+08	KRT10
G3X6B3	Proline rich coiled-coil 2C OS=Bos taurus OX=9913 GN=PRRC2C PE=4 SV=1 - [G3X6B3_BOVIN]	0	0	0	2.01365e+06	1.99716e+07	1.53352e+07	PRRC2C
A1L5B7	SERPINE1 mRNA binding protein 1 OS=Bos taurus OX=9913 GN=SERBP1 PE=1 SV=1 - [A1L5B7_BOVIN]	0	0	0	2.19334e+07	1.77122e+07	3.20593e+07	SERBP1
Q862S8	Similar to ribosomal protein S18 (Fragment) OS=Bos taurus OX=9913 PE=2 SV=1 - [Q862S8_BOVIN]	0	0	8.9448e+06	5.56564e+07	7.65216e+06	8.80293e+07	RPS18
Q0VBZ6	TIA1 cytotoxic granule-associated RNA binding protein OS=Bos taurus OX=9913 GN=TIA1 PE=2 SV=1 - [Q0VBZ6_BOVIN]	32589879	0	6.82478e+07	1.65523e+08	6.11565e+07	2.31464e+08	TIA1
A1L505	Ubiquitin associated protein 2-like OS=Bos taurus OX=9913 GN=UBAP2L PE=2 SV=1 - [A1L505_BOVIN]	8.33358e+06	0	0	6.52595e+07	3.23112e+07	3.66101e+07	UBAP2L
E1B8K6	Uncharacterized protein OS=Bos taurus OX=9913 GN=NCL PE=1 SV=1 - [E1B8K6_BOVIN]	0	0	0	3.7989e+07	2.3009e+08	1.15597e+08	NCL
E1BP85	Uridine-cytidine kinase OS=Bos taurus OX=9913 GN=UCKL1 PE=3 SV=1 - [E1BP85_BOVIN]	0	0	0	23668588	9340392	9.00112e+06	UCKL1
P26452	40S ribosomal protein SA OS=Bos taurus OX=9913 GN=RPSA PE=2 SV=4 - [RSSA_BOVIN]	0	0	0	3.79104e+08	1.37134e+09	4.92176e+08	RPSA
Q95140	60S acidic ribosomal protein P0 OS=Bos taurus OX=9913 GN=RPLP0 PE=2 SV=3 - [RLA0_BOVIN]	0	0	0	1.08397e+08	7.24788e+07	2.10841e+08	RPLP0
P61284	60S ribosomal protein L12 OS=Bos taurus OX=9913 GN=RPL12 PE=2 SV=1 - [RL12_BOVIN]	0	0	0	2.21889e+08	3.8452e+07	3.38444e+07	RPL12
Q58DW5	60S ribosomal protein L5 OS=Bos taurus OX=9913 GN=RPL5 PE=2 SV=3 - [RL5_BOVIN]	0	0	0	1.07056e+08	9.47379e+08	7.39439e+08	RPL5
Q4VQD6	Actin (Fragment) OS=Cryptosporidium sp. ex Bos taurus OX=310049 PE=3 SV=1 - [Q4VQD6_9CRYT]	1.20311e+08	0	0	2.14336e+09	3.8183e+09	3.58606e+09	ACTB
Q148J6	Actin-related protein 2/3 complex subunit 4 OS=Bos taurus OX=9913 GN=ARPC4 PE=1 SV=3 - [ARPC4_BOVIN]	0	0	0	4.04761e+07	5.20506e+08	5.02441e+08	ARPC4
Q8SQH5	ADP/ATP translocase 2 OS=Bos taurus OX=9913 GN=SLC25A5 PE=2 SV=3 - [ADT2_BOVIN]	1.97059e+07	0	0	7.16368e+07	1.57311e+07	7.76457e+07	SLC25A5
P32007	ADP/ATP translocase 3 OS=Bos taurus OX=9913 GN=SLC25A6 PE=1 SV=3 - [ADT3_BOVIN]	1.54095e+07	0	0	3.83724e+07	1.57311e+07	7.76457e+07	SLC25A6
P04272	Annexin A2 OS=Bos taurus OX=9913 GN=ANXA2 PE=1 SV=2 - [ANXA2_BOVIN]	7.34144e+06	0	0	6.68082e+07	1.02108e+08	3.28002e+07	ANXA2
P63009	AP-2 complex subunit beta OS=Bos taurus OX=9913 GN=AP2B1 PE=1 SV=2 - [AP2B1_BOVIN]	0	0	0	1.06019e+07	1.09697e+08	7.70789e+07	AP2B1
F1MBT5	BCR, RhoGEF and GTPase activating protein OS=Bos taurus OX=9913 GN=BCR PE=4 SV=2 - [F1MBT5_BOVIN]	0	0	0	2.68948e+07	1.96265e+07	3.70323e+07	BCR
F1MPH9	Caprin-1 OS=Bos taurus OX=9913 GN=CAPRIN1 PE=4 SV=2 - [F1MPH9_BOVIN]	0	0	0	1.17785e+08	2.18488e+08	1.78029e+08	CAPRIN1
P79132	Caveolin-1 OS=Bos taurus OX=9913 GN=CAV1 PE=2 SV=1 - [CAV1_BOVIN]	0	0	0	5.97853e+07	3.29258e+08	2.99815e+08	CAV1
A0A0F6QNP7	Complement component 3 OS=Bos taurus OX=9913 GN=C3 PE=2 SV=1 - [A0A0F6QNP7_BOVIN]	9.58236e+06	0	0	7.75403e+07	5.5233e+06	2.02477e+08	C3
P11179	Dihydrolipoyllysine-residue succinyltransferase component of 2-oxoglutarate dehydrogenase complex, mitochondrial OS=Bos taurus OX=9913 GN=DLST PE=1 SV=2 - [ODO2_BOVIN]	0	2.74899e+06	0	3.92676e+07	4.75595e+07	4.97726e+07	DLST
P68103	Elongation factor 1-alpha 1 OS=Bos taurus OX=9913 GN=EEF1A1 PE=1 SV=1 - [EF1A1_BOVIN]	4.28993e+07	0	0	2.02425e+08	5.44911e+06	8.35712e+07	EEF1A1
E1B7R4	Eukaryotic translation initiation factor 3 subunit A OS=Bos taurus OX=9913 GN=EIF3A PE=3 SV=2 - [E1B7R4_BOVIN]	0	0	0	27261528	3.69015e+07	1.03701e+08	EIF3A
Q3SYW6	Eukaryotic translation initiation factor 3 subunit C OS=Bos taurus OX=9913 GN=EIF3C PE=2 SV=1 - [EIF3C_BOVIN]	0	0	0	2.06919e+07	3.99681e+07	5.89438e+07	EIF3C
A8E651	EWS RNA binding protein 1 OS=Bos taurus OX=9913 GN=EWSR1 PE=2 SV=1 - [A8E651_BOVIN]	1.27321e+08	1.04063e+07	4.25065e+07	1.90212e+08	983576	8.82624e+07	EWSR1
Q3ZC44	Heterogeneous nuclear ribonucleoprotein A/B OS=Bos taurus OX=9913 GN=HNRNPAB PE=1 SV=1 - [Q3ZC44_BOVIN]	3.09725e+07	0	0	2.81744e+08	2.23695e+08	1.88536e+08	HNRNPAB
Q5E949	HMT1 hnRNP methyltransferase-like 2 isoform 3 OS=Bos taurus OX=9913 GN=PRMT1 PE=2 SV=1 - [Q5E949_BOVIN]	0	0	0	8.38275e+07	4.56698e+07	4.871e+07	PRMT1
Q2HJH4	HNRPDL protein (Fragment) OS=Bos taurus OX=9913 GN=HNRPDL PE=2 SV=1 - [Q2HJH4_BOVIN]	4.36129e+07	0	0	4.14823e+08	1.18088e+08	111754003	HNRPDL
F1MMN6	Integrin subunit alpha 1 OS=Bos taurus OX=9913 GN=ITGA1 PE=3 SV=2 - [F1MMN6_BOVIN]	2.08684e+07	0	0	3.21868e+07	1.60683e+06	884366	ITGA1
G3N0V2	Keratin 1 OS=Bos taurus OX=9913 GN=KRT1 PE=1 SV=1 - [G3N0V2_BOVIN]	3.48896e+08	3.14662e+07	1.634e+07	2.25641e+09	4.35991e+07	6.38079e+07	KRT1
P08728	Keratin, type I cytoskeletal 19 OS=Bos taurus OX=9913 GN=KRT19 PE=2 SV=1 - [K1C19_BOVIN]	8.87703e+07	0	2.1959e+06	441638832	3.78532e+07	1.19026e+07	KRT19
G3MZU4	Myosin XIX OS=Bos taurus OX=9913 GN=MYO19 PE=3 SV=1 - [G3MZU4_BOVIN]	0	0	0	4.27187e+06	2.81813e+07	5.21839e+07	MYO19
E1BK63	Ribosomal protein L15 OS=Bos taurus OX=9913 PE=3 SV=1 - [E1BK63_BOVIN]	0	0	0	5.92618e+07	2.48569e+08	1.01614e+08	RpL15
F1MW57	Serine/threonine-protein phosphatase OS=Bos taurus OX=9913 GN=PPP1CB PE=3 SV=2 - [F1MW57_BOVIN]	0	0	0	25191913	6.89666e+07	1.5882e+08	PPP1CB
Q2HJ81	Tubulin beta-6 chain OS=Bos taurus OX=9913 GN=TUBB6 PE=2 SV=1 - [TBB6_BOVIN]	45193400	0	0	3.32348e+07	181841073	4.38509e+07	TUBB6
E1BB71	Uncharacterized protein OS=Bos taurus OX=9913 PE=3 SV=1 - [E1BB71_BOVIN]	0	0	0	1.72358e+07	2.71117e+08	6.55505e+08	E18871
O18789	40S ribosomal protein S2 OS=Bos taurus OX=9913 GN=RPS2 PE=2 SV=2 - [RS2_BOVIN]	0	0	0	5.18761e+07	1.23987e+07	3.64715e+07	RPS2
G3N0K3	40S ribosomal protein S4 OS=Bos taurus OX=9913 PE=3 SV=1 - [G3N0K3_BOVIN]	0	0	0	8.64444e+07	1.55287e+07	2.18007e+08	RPS4
Q5E988	40S ribosomal protein S5 OS=Bos taurus OX=9913 GN=RPS5 PE=2 SV=3 - [RS5_BOVIN]	0	0	0	1.02561e+08	1.66689e+08	2.07182e+08	RPS5
G8JKY0	40S ribosomal protein S8 OS=Bos taurus OX=9913 GN=RPS8 PE=3 SV=1 - [G8JKY0_BOVIN]	0	0	0	8.68352e+07	5.27166e+08	8.53991e+08	RPS8
P42899	60S acidic ribosomal protein P2 OS=Bos taurus OX=9913 GN=RPLP2 PE=3 SV=1 - [RLA2_BOVIN]	297320	2.45125e+06	1.75691e+07	3.73375e+08	4.0478e+08	2.61026e+08	RPLP2
G3MXC8	Actin-related protein 2/3 complex subunit 5 OS=Bos taurus OX=9913 GN=ARPC5 PE=3 SV=1 - [G3MXC8_BOVIN]	0	0	0	3.3341e+07	2.79127e+08	5.23067e+08	ARPC5
E1BHK2	Adducin 1 OS=Bos taurus OX=9913 GN=ADD1 PE=4 SV=1 - [E1BHK2_BOVIN]	0	0	0	1.07831e+07	8.76508e+07	1.00145e+08	ADD1
F1MSZ6	Antithrombin-III OS=Bos taurus OX=9913 GN=SERPINC1 PE=3 SV=1 - [F1MSZ6_BOVIN]	0	0	0	1.08945e+08	3.78309e+07	22972390	SERPINC1
Q17QZ6	Caveolae associated protein 2 (Fragment) OS=Bos taurus OX=9913 GN=CAVIN2 PE=1 SV=1 - [Q17QZ6_BOVIN]	0	0	0	6.03089e+06	4.08847e+08	3.31039e+08	CAVIN2
Q148F1	Cofilin-2 OS=Bos taurus OX=9913 GN=CFL2 PE=2 SV=1 - [COF2_BOVIN]	2.30008e+07	0	0	4.59513e+08	1.85316e+09	1.91617e+08	CFL2
A5PKE2	DnaJ homolog subfamily C member 10 OS=Bos taurus OX=9913 GN=DNAJC10 PE=2 SV=1 - [A5PKE2_BOVIN]	0	5677757	4.68625e+06	3.7244e+07	2.92286e+07	1.29212e+07	DNAJC10
Q3ZCE2	ELAV-like protein OS=Bos taurus OX=9913 GN=ELAVL1 PE=2 SV=1 - [Q3ZCE2_BOVIN]	0	0	0	2.99421e+07	8460114	2.08246e+06	ELAVL1
A7MB16	Eukaryotic translation initiation factor 3 subunit B OS=Bos taurus OX=9913 GN=EIF3B PE=2 SV=1 - [EIF3B_BOVIN]	0	0	0	4.2129e+07	6.43969e+07	9.51819e+07	EIF3B
F1N0S9	Family with sequence similarity 98 member A OS=Bos taurus OX=9913 GN=FAM98A PE=4 SV=2 - [F1N0S9_BOVIN]	0	0	0	6.16844e+07	1.40886e+07	1.75706e+07	FAM98A
Q08DC3	KIAA1949 OS=Bos taurus OX=9913 GN=PPP1R18 PE=1 SV=1 - [Q08DC3_BOVIN]	0	0	0	7.64428e+06	161138537	1.02627e+07	PPP1R18
Q3SZI2	Lamin A/C OS=Bos taurus OX=9913 GN=LMNA PE=2 SV=1 - [Q3SZI2_BOVIN]	0	0	0	1.19161e+07	3.00011e+07	9.38999e+06	LMNA
A4IFN6	Sorting nexin OS=Bos taurus OX=9913 GN=SNX18 PE=1 SV=1 - [A4IFN6_BOVIN]	0	0	0	5.66274e+07	2.64079e+07	2.46643e+07	SNX18
Q28194	Thrombospondin-1 (Fragment) OS=Bos taurus OX=9913 PE=2 SV=1 - [Q28194_BOVIN]	968188	0	0	1.27691e+07	1.02034e+08	7.53263e+07	THBS1
Q7M2Y2	Tumor-specific transplantation antigen P198 homolog p23 (Fragment) OS=Bos taurus OX=9913 PE=3 SV=1 - [Q7M2Y2_BOVIN]	0	0	0	5.63226e+07	2.30997e+08	2.32453e+08	TSTAP198
A0A140T832	40S ribosomal protein S17 OS=Bos taurus OX=9913 GN=RPS17 PE=3 SV=1 - [A0A140T832_BOVIN]	0	0	0	1.10375e+08	2.70457e+08	3.80355e+08	RPS17
Q3T0U2	60S ribosomal protein L14 OS=Bos taurus OX=9913 GN=RPL14 PE=2 SV=3 - [RL14_BOVIN]	0	4570460	0	1.23299e+07	8.02315e+06	1.44788e+08	RPL14
P61356	60S ribosomal protein L27 OS=Bos taurus OX=9913 GN=RPL27 PE=2 SV=2 - [RL27_BOVIN]	0	0	0	9.13285e+07	7.4462e+08	7.45595e+08	RPL27
Q3T0D5	60S ribosomal protein L30 OS=Bos taurus OX=9913 GN=RPL30 PE=3 SV=3 - [RL30_BOVIN]	0	0	0	7.08236e+07	1.01118e+08	2.92941e+07	RPL30
Q3T0S6	60S ribosomal protein L8 OS=Bos taurus OX=9913 GN=RPL8 PE=2 SV=3 - [RL8_BOVIN]	0	0	0	1.13975e+08	4.06798e+08	5.00326e+08	RPL8
Q3SYR7	60S ribosomal protein L9 OS=Bos taurus OX=9913 GN=RPL9 PE=2 SV=1 - [RL9_BOVIN]	0	0	0	1.00968e+08	3.3608e+08	633918082	RPL9
A5PKK3	ABLIM3 protein OS=Bos taurus OX=9913 GN=ABLIM3 PE=2 SV=1 - [A5PKK3_BOVIN]	0	0	0	5.82883e+06	4.10489e+07	1.06803e+07	ABLIM3
Q1JP79	Actin-related protein 2/3 complex subunit 1A OS=Bos taurus OX=9913 GN=ARPC1A PE=2 SV=1 - [ARC1A_BOVIN]	0	0	0	4.17176e+07	3.17725e+08	1.98069e+08	ARPC1A
Q7SIH1	Alpha-2-macroglobulin OS=Bos taurus OX=9913 GN=A2M PE=1 SV=2 - [A2MG_BOVIN]	1.13653e+07	3.01258e+06	0	1.31739e+08	2.18007e+08	2.17119e+08	A2M
E1BEQ5	Angiomotin-like protein 1 OS=Bos taurus OX=9913 GN=AMOTL1 PE=3 SV=1 - [AMOL1_BOVIN]	0	0	0	1.29458e+07	1.45457e+07	6.65655e+06	AMOTL1
E1BJ59	Ataxin 2 like OS=Bos taurus OX=9913 GN=ATXN2L PE=4 SV=1 - [E1BJ59_BOVIN]	0	0	0	1.87454e+07	1.50118e+07	9100532	ATXN2L
Q3T0S7	Chromosome 14 open reading frame 166 ortholog OS=Bos taurus OX=9913 GN=RTRAF PE=2 SV=1 - [Q3T0S7_BOVIN]	0	0	0	1.07406e+07	67781318	6.54593e+07	RTRAF
Q5E9F7	Cofilin-1 OS=Bos taurus OX=9913 GN=CFL1 PE=2 SV=3 - [COF1_BOVIN]	0	0	0	4.59513e+08	1.27657e+09	1.61585e+08	CFL1
Q3ZC35	Cysteine rich angiogenic inducer 61 OS=Bos taurus OX=9913 GN=CYR61 PE=2 SV=1 - [Q3ZC35_BOVIN]	0	0	0	6.66954e+07	149414533	4.25948e+07	CYR61
A0A140T862	Eukaryotic translation initiation factor 2 subunit 2 OS=Bos taurus OX=9913 GN=EIF2S2 PE=4 SV=1 - [A0A140T862_BOVIN]	0	0	0	1.46816e+07	2.9112e+07	3.2455e+07	EIF2S2
F1MQ56	Focadhesin OS=Bos taurus OX=9913 GN=FOCAD PE=4 SV=2 - [F1MQ56_BOVIN]	0	0	0	8.0218e+07	5.69552e+07	5.14225e+07	FOCAD
F1N4M9	Fragile X mental retardation syndrome-related protein 1 OS=Bos taurus OX=9913 GN=FXR1 PE=4 SV=1 - [F1N4M9_BOVIN]	0	0	0	1.1922e+07	4.02485e+07	4.73558e+07	FXR1
A0A1B0Z542	Heat shock 27 kDa protein 1 OS=Bos taurus OX=9913 GN=HspB1 PE=3 SV=1 - [A0A1B0Z542_BOVIN]	0	0	0	8.26781e+07	8.53804e+07	1.15471e+08	HspB1
A5D9H5	Heterogeneous nuclear ribonucleoprotein D OS=Bos taurus OX=9913 GN=HNRNPD PE=1 SV=1 - [A5D9H5_BOVIN]	4.37194e+07	0	0	2.93752e+08	1.97949e+08	2.84259e+08	HNRNPD
Q29RQ2	KH RNA binding domain containing, signal transduction associated 1 OS=Bos taurus OX=9913 GN=KHDRBS1 PE=2 SV=1 - [Q29RQ2_BOVIN]	3.07138e+07	0	0	1.91725e+07	4.18166e+06	27654955	KHDRBS1
A1L5B0	Myosin regulatory light polypeptide 9 (Fragment) OS=Bos taurus OX=9913 GN=MYL9 PE=2 SV=1 - [A1L5B0_BOVIN]	4.38696e+06	0	0	1.69151e+09	3.38635e+09	6.60543e+09	MYL9
F1MXK2	NUFIP2, FMR1 interacting protein 2 OS=Bos taurus OX=9913 GN=NUFIP2 PE=4 SV=1 - [F1MXK2_BOVIN]	0	0	0	15740791	4.69784e+07	4.30634e+07	NUFIP2
E1BIE7	PGAM family member 5, mitochondrial serine/threonine protein phosphatase OS=Bos taurus OX=9913 GN=PGAM5 PE=4 SV=1 - [E1BIE7_BOVIN]	0	0	0	5.32353e+07	1.11368e+08	1.16599e+07	PGAM5
P15246	Protein-L-isoaspartate(D-aspartate) O-methyltransferase OS=Bos taurus OX=9913 GN=PCMT1 PE=1 SV=2 - [PIMT_BOVIN]	0	0	0	1.22414e+07	4.60423e+07	2.81955e+07	PCMT1
Q0VCY7	Serine/arginine-rich splicing factor 1 OS=Bos taurus OX=9913 GN=SRSF1 PE=2 SV=1 - [SRSF1_BOVIN]	0	0	0	2.28816e+07	1.37632e+08	7.55195e+07	SRSF1
Q862N4	Similar to ribosomal protein L26 (Fragment) OS=Bos taurus OX=9913 PE=2 SV=1 - [Q862N4_BOVIN]	0	0	0	1.27594e+08	4.14228e+08	3.33515e+08	RPL26
F1MMU4	Uncharacterized protein OS=Bos taurus OX=9913 GN=H1FX PE=1 SV=2 - [F1MMU4_BOVIN]	0	0	0	4.7808e+07	2.25033e+08	1.14604e+08	H1FX
F1MT25	Uncharacterized protein OS=Bos taurus OX=9913 GN=HDLBP PE=1 SV=2 - [F1MT25_BOVIN]	0	0	0	4.48455e+06	1.5838e+07	1.65031e+07	HDLBP
G5E6K7	Uncharacterized protein OS=Bos taurus OX=9913 PE=1 SV=1 - [G5E6K7_BOVIN]	0	0	0	8.79235e+07	1211800560	1.1925e+08	G5E6K7
E1BED8	Uncharacterized protein OS=Bos taurus OX=9913 PE=4 SV=2 - [E1BED8_BOVIN]	4.28993e+07	0	0	2.02425e+08	5.44911e+06	8.35712e+07	E1BED8
Q76I81	40S ribosomal protein S12 OS=Bos taurus OX=9913 GN=RPS12 PE=2 SV=1 - [RS12_BOVIN]	0	0	0	168438222	6.99558e+07	2.04646e+07	RPS12
Q56JX8	40S ribosomal protein S13 OS=Bos taurus OX=9913 GN=RPS13 PE=2 SV=3 - [RS13_BOVIN]	6.4128e+06	0	0	1.5168e+08	788657428	7.13433e+06	RPS13
Q3ZBH8	40S ribosomal protein S20 OS=Bos taurus OX=9913 GN=RPS20 PE=3 SV=1 - [RS20_BOVIN]	0	0	0	2.3285e+08	3.54797e+08	4.79126e+08	RPS20
F1MKZ5	40S ribosomal protein S6 OS=Bos taurus OX=9913 PE=3 SV=1 - [F1MKZ5_BOVIN]	0	0	0	8.86906e+07	519128833	6.97214e+08	RPS6
Q56JZ1	60S ribosomal protein L13 OS=Bos taurus OX=9913 GN=RPL13 PE=2 SV=3 - [RL13_BOVIN]	0	0	0	5.08787e+07	3.06565e+08	1.32842e+08	RPL13
Q3T0L7	60S ribosomal protein L28 OS=Bos taurus OX=9913 GN=RPL28 PE=2 SV=3 - [RL28_BOVIN]	0	0	0	3.29106e+07	2.4853e+08	2.01988e+08	RPL28
E1BMD5	Apoptosis and caspase activation inhibitor OS=Bos taurus OX=9913 GN=AVEN PE=4 SV=1 - [E1BMD5_BOVIN]	0	0	0	5.97089e+07	4.59985e+07	3.17459e+07	AVEN
G3X6H0	Centrosomal protein 170B OS=Bos taurus OX=9913 GN=CEP170B PE=4 SV=1 - [G3X6H0_BOVIN]	0	0	0	1.34838e+07	7.76194e+06	6.08256e+06	CEP170B
F1MBG0	Coactivator associated arginine methyltransferase 1 OS=Bos taurus OX=9913 GN=CARM1 PE=3 SV=2 - [F1MBG0_BOVIN]	0	0	0	8.71173e+07	1.87258e+07	1.65326e+07	CARM1
Q3T0B6	Complement component 1 Q subcomponent-binding protein, mitochondrial OS=Bos taurus OX=9913 GN=C1QBP PE=2 SV=1 - [C1QBP_BOVIN]	0	0	0	5.75008e+07	110492534	108498195	C1QBP
A5D989	Elongation factor 1-delta OS=Bos taurus OX=9913 GN=EEF1D PE=2 SV=2 - [EF1D_BOVIN]	0	0	0	2.575e+07	1.16742e+08	8.65028e+07	EEF1D
Q1JPA2	Eukaryotic translation elongation factor 1 gamma (Fragment) OS=Bos taurus OX=9913 GN=EEF1G PE=2 SV=1 - [Q1JPA2_BOVIN]	0	0	0	1.10102e+07	3.93435e+07	39854812	EEF1G
Q3ZCK1	Eukaryotic translation initiation factor 3 subunit L OS=Bos taurus OX=9913 GN=EIF3L PE=2 SV=1 - [EIF3L_BOVIN]	0	0	0	3.06658e+07	9.18399e+07	3.63108e+07	EIF3L
F1MX04	Eukaryotic translation initiation factor 4 gamma 1 OS=Bos taurus OX=9913 GN=EIF4G1 PE=1 SV=2 - [F1MX04_BOVIN]	0	0	0	1.79109e+06	9.16454e+06	1.69605e+07	EIF4G1
F1MMA0	Interleukin enhancer binding factor 3 OS=Bos taurus OX=9913 GN=ILF3 PE=4 SV=2 - [F1MMA0_BOVIN]	0	0	0	9.19432e+06	2.61213e+07	3.57454e+07	ILF3
P13909	Plasminogen activator inhibitor 1 OS=Bos taurus OX=9913 GN=SERPINE1 PE=1 SV=1 - [PAI1_BOVIN]	0	0	0	1.08761e+07	1.37579e+07	1.48267e+06	SERPINE1
A7E3Q8	Plastin-3 OS=Bos taurus OX=9913 GN=PLS3 PE=2 SV=1 - [PLST_BOVIN]	0	0	0	1.80361e+07	2.05801e+06	55147017	PLS3
Q8WN55	Polypyrimidine tract-binding protein 1 OS=Bos taurus OX=9913 GN=PTBP1 PE=2 SV=1 - [PTBP1_BOVIN]	0	0	0	3.83056e+07	8.05423e+07	3.39463e+07	PTBP1
Q58D08	Pyrroline-5-carboxylate reductase 3 OS=Bos taurus OX=9913 GN=PYCR3 PE=2 SV=1 - [P5CR3_BOVIN]	0	0	0	1.56938e+07	1.48425e+07	1.33901e+07	PYCR3
Q862B7	Similar to ribosomal protein S14 (Fragment) OS=Bos taurus OX=9913 PE=2 SV=1 - [Q862B7_BOVIN]	4.96364e+06	0	1.1375e+07	1.13489e+08	84272660	5.33169e+07	RPL14
A6QNY4	STAU1 protein (Fragment) OS=Bos taurus OX=9913 GN=STAU1 PE=2 SV=1 - [A6QNY4_BOVIN]	0	0	0	1.55768e+07	1.09107e+07	18196944	STAU1
Q1RMR2	U1 small nuclear ribonucleoprotein 70 kDa OS=Bos taurus OX=9913 GN=SNRNP70 PE=2 SV=1 - [RU17_BOVIN]	0	0	0	5.68199e+07	1.1757e+07	66018283	SNRNP70
G3MWV5	Uncharacterized protein OS=Bos taurus OX=9913 GN=HIST1H1E PE=3 SV=1 - [G3MWV5_BOVIN]	0	0	0	6.81219e+06	9.03127e+07	5.15286e+07	HIST1H1E
P62261	14-3-3 protein epsilon OS=Bos taurus OX=9913 GN=YWHAE PE=2 SV=1 - [1433E_BOVIN]	0	0	0	4.17324e+07	4.9782e+07	3.47941e+07	YWHAE
Q32PB8	40S ribosomal protein S21 OS=Bos taurus OX=9913 GN=RPS21 PE=3 SV=1 - [RS21_BOVIN]	0	0	0	2.46656e+08	1.08648e+08	4.54146e+08	RPS21
Q2KHT7	40S ribosomal protein S27 OS=Bos taurus OX=9913 GN=RPS27 PE=3 SV=3 - [RS27_BOVIN]	0	0	0	234889471	6.74019e+08	6.14011e+08	RPS27
Q3T087	60S ribosomal protein L11 OS=Bos taurus OX=9913 GN=RPL11 PE=2 SV=3 - [RL11_BOVIN]	1.01686e+07	0	0	457679754	1.1081e+09	9.65416e+08	RPL11
Q3T171	60S ribosomal protein L36 OS=Bos taurus OX=9913 GN=RPL36 PE=3 SV=3 - [RL36_BOVIN]	0	0	0	7.07956e+07	2.73163e+08	1.16821e+08	RPL36
F1MXX2	Argonaute 1, RISC catalytic component OS=Bos taurus OX=9913 GN=AGO1 PE=3 SV=1 - [F1MXX2_BOVIN]	0	0	0	3.78465e+07	102480942	4.83395e+07	AGO1
F1MPE1	CD109 molecule OS=Bos taurus OX=9913 GN=CD109 PE=4 SV=2 - [F1MPE1_BOVIN]	3.11589e+06	0	0	6.48966e+06	2.45363e+07	2.52488e+07	CD109
G3X6T9	Flotillin-2 OS=Bos taurus OX=9913 GN=FLOT2 PE=4 SV=1 - [G3X6T9_BOVIN]	0	0	0	3.01835e+06	2.11297e+07	34568391	FLOT2
A7MBH9	G protein subunit alpha i2 OS=Bos taurus OX=9913 GN=GNAI2 PE=2 SV=1 - [A7MBH9_BOVIN]	0	0	0	8.08229e+06	6.63841e+07	6.35744e+07	GNAI2
P18246	Gap junction alpha-1 protein OS=Bos taurus OX=9913 GN=GJA1 PE=2 SV=2 - [CXA1_BOVIN]	0	0	0	5.78434e+07	9.52576e+07	3.07563e+08	GJA1
Q27990	Nonmuscle myosin heavy chain B (Fragment) OS=Bos taurus OX=9913 PE=2 SV=1 - [Q27990_BOVIN]	0	0	0	1.41494e+07	1.66656e+08	204297845	MYHCB
Q3ZBH5	Proliferation-associated 2G4, 38kDa OS=Bos taurus OX=9913 GN=PA2G4 PE=1 SV=1 - [Q3ZBH5_BOVIN]	0	0	0	3.00323e+07	8.3784e+07	1.12061e+08	PA2G4
F1MSA5	Protein LSM14 homolog A OS=Bos taurus OX=9913 GN=LSM14A PE=4 SV=1 - [F1MSA5_BOVIN]	0	0	0	1.18469e+07	11635280	1.50762e+07	LSM14A
Q56JV6	Twinfilin-1 OS=Bos taurus OX=9913 GN=TWF1 PE=2 SV=1 - [TWF1_BOVIN]	0	0	0	8.98068e+06	5.79946e+07	6.8103e+07	TWF1
A5PJS6	Ubiquitin carboxyl-terminal hydrolase 10 OS=Bos taurus OX=9913 GN=USP10 PE=2 SV=1 - [UBP10_BOVIN]	0	0	0	4.72146e+06	2.97131e+07	1.43508e+07	USP10
G3X7D5	Uncharacterized protein OS=Bos taurus OX=9913 GN=LOC787803 PE=3 SV=1 - [G3X7D5_BOVIN]	0	0	0	8.10936e+07	1.19839e+08	35863170	LOC787803
G8JKX9	Uncharacterized protein OS=Bos taurus OX=9913 PE=4 SV=1 - [G8JKX9_BOVIN]	0	0	0	1.58249e+08	762991839	3.93036e+08	G8JKX9
E1BH80	YTH N6-methyladenosine RNA binding protein 3 OS=Bos taurus OX=9913 GN=YTHDF3 PE=4 SV=2 - [E1BH80_BOVIN]	0	0	7.65992e+06	2.07221e+07	3.11711e+06	5.26764e+06	YTHDF3
P63103	14-3-3 protein zeta/delta OS=Bos taurus OX=9913 GN=YWHAZ PE=1 SV=1 - [1433Z_BOVIN]	0	0	0	6.21085e+07	5.55904e+07	22382962	YWHAZ
G3N3U9	28S ribosomal protein S22, mitochondrial OS=Bos taurus OX=9913 GN=MRPS22 PE=4 SV=1 - [G3N3U9_BOVIN]	0	0	0	1.82079e+06	1.32584e+07	2.56969e+07	MRPS22
Q3T0F4	40S ribosomal protein S10 OS=Bos taurus OX=9913 GN=RPS10 PE=2 SV=1 - [RS10_BOVIN]	0	0	0	1.05624e+08	6.02875e+08	3.66814e+07	RPS10
Q3T0B7	40S ribosomal protein S27-like OS=Bos taurus OX=9913 GN=RPS27L PE=3 SV=3 - [RS27L_BOVIN]	0	0	0	1.66924e+08	1.32938e+09	1.15723e+09	RPS27L
Q3T035	Actin-related protein 2/3 complex subunit 3 OS=Bos taurus OX=9913 GN=ARPC3 PE=1 SV=3 - [ARPC3_BOVIN]	0	0	0	11831323	8.00622e+07	6.93636e+07	ARPC3
Q66WT7	Caveolin-2 OS=Bos taurus OX=9913 GN=CAV2 PE=1 SV=1 - [CAV2_BOVIN]	0	0	0	46285264	1.03819e+09	936659076	CAV2
Q5E9D5	Destrin OS=Bos taurus OX=9913 GN=DSTN PE=2 SV=3 - [DEST_BOVIN]	0	0	0	2.18375e+07	1.02399e+08	8.72007e+07	DSTN
Q3T0V7	Endothelial differentiation-related factor 1 OS=Bos taurus OX=9913 GN=EDF1 PE=2 SV=1 - [EDF1_BOVIN]	0	0	0	1.23337e+08	7.44492e+06	5.07132e+08	EDF1
G8JKV2	Eukaryotic translation initiation factor 3 subunit J OS=Bos taurus OX=9913 GN=EIF3J PE=3 SV=1 - [G8JKV2_BOVIN]	0	0	0	9.03603e+06	4.12021e+07	5.00258e+07	EIF3J
Q9N0T5	Eukaryotic translation initiation factor 4E OS=Bos taurus OX=9913 GN=EIF4E PE=2 SV=2 - [IF4E_BOVIN]	0	0	0	1.55648e+07	3.5866e+07	1.38549e+07	EIF4E
F1N0F7	Eukaryotic translation initiation factor 5 OS=Bos taurus OX=9913 GN=EIF5 PE=4 SV=1 - [F1N0F7_BOVIN]	0	0	0	6.25323e+06	2.28423e+07	2.98625e+07	EIF5
G3X807	Histone H4 OS=Bos taurus OX=9913 PE=3 SV=1 - [G3X807_BOVIN]	8.84866e+06	0	0	7.6825e+07	2.274e+08	1.0961e+08	HIST1H4
Q0V8D5	Interleukin enhancer binding factor 3 isoform c (Fragment) OS=Bos taurus OX=9913 GN=ILF3 PE=2 SV=1 - [Q0V8D5_BOVIN]	0	0	0	2.43037e+07	1.20959e+07	5.09288e+07	ILF3
A6QP32	KRT85 protein OS=Bos taurus OX=9913 GN=KRT89 PE=2 SV=1 - [A6QP32_BOVIN]	1.12229e+07	0	0	9.86793e+07	3.85938e+08	2.62238e+08	KRT89
Q5E9A1	Nascent polypeptide-associated complex subunit alpha OS=Bos taurus OX=9913 GN=NACA PE=1 SV=1 - [NACA_BOVIN]	0	0	0	2.87017e+07	3.32224e+07	3.21884e+07	NACA
Q5E947	Peroxiredoxin-1 OS=Bos taurus OX=9913 GN=PRDX1 PE=2 SV=1 - [PRDX1_BOVIN]	0	0	0	5.17907e+07	34695021	3.40318e+07	PRDX1
E1B9K1	Polyubiquitin-C OS=Bos taurus OX=9913 GN=UBC PE=4 SV=2 - [E1B9K1_BOVIN]	28036531	0	0	1080096772	4947649608	4621162955	UBC
F1MQQ8	PPFIA binding protein 1 OS=Bos taurus OX=9913 GN=PPFIBP1 PE=4 SV=1 - [F1MQQ8_BOVIN]	0	0	0	3976559	2.0538e+07	30033860	PPFIBP1
Q58DM9	Ribosomal protein L27a OS=Bos taurus OX=9913 GN=RPL27A PE=2 SV=1 - [Q58DM9_BOVIN]	0	0	0	1.24851e+08	453963897	3.22209e+07	RPL27A
Q3ZBP3	RNA-binding motif, single-stranded-interacting protein 1 OS=Bos taurus OX=9913 GN=RBMS1 PE=2 SV=1 - [RBMS1_BOVIN]	0	0	0	6.46594e+07	6.05154e+07	31639299	RBMS1
F1MSD2	RuvB-like helicase OS=Bos taurus OX=9913 GN=RUVBL2 PE=3 SV=1 - [F1MSD2_BOVIN]	0	0	0	6.54779e+06	8.93962e+06	8.11305e+06	RUVBL2
Q3SZR8	Serine/arginine-rich splicing factor 3 OS=Bos taurus OX=9913 GN=SRSF3 PE=2 SV=1 - [SRSF3_BOVIN]	0	0	0	1.70368e+07	46213506	4.98474e+06	SRSF3
Q862R3	Similar to ribosomal protein L18a (Fragment) OS=Bos taurus OX=9913 PE=2 SV=1 - [Q862R3_BOVIN]	0	0	0	3.5248e+06	1.48636e+08	5.02124e+07	RPL18
F1MZ00	Small nuclear ribonucleoprotein Sm D3 OS=Bos taurus OX=9913 GN=SNRPD3 PE=3 SV=2 - [F1MZ00_BOVIN]	0	0	0	5805447	9.88515e+07	5.01596e+07	SNRPD3
E1BQ37	Splicing factor proline and glutamine rich OS=Bos taurus OX=9913 GN=SFPQ PE=1 SV=1 - [E1BQ37_BOVIN]	0	0	0	1.48704e+06	1.7498e+06	2.44422e+06	SFPQ
A6H7J7	Uncharacterized protein OS=Bos taurus OX=9913 PE=2 SV=1 - [A6H7J7_BOVIN]	189361271	0	0	2.27181e+08	8.78716e+07	1.51662e+08	A6H7J7
Q56K10	40S ribosomal protein S15 OS=Bos taurus OX=9913 GN=RPS15 PE=2 SV=3 - [RS15_BOVIN]	0	0	0	1.37716e+08	509876806	3.28624e+08	RPS15
Q3SZQ6	60S ribosomal protein L32 OS=Bos taurus OX=9913 GN=RPL32 PE=2 SV=3 - [RL32_BOVIN]	0	0	0	5.70577e+07	9.77118e+07	6.50105e+07	RPL32
G3N2R1	60S ribosomal protein L6 OS=Bos taurus OX=9913 PE=3 SV=1 - [G3N2R1_BOVIN]	0	0	0	1.00692e+08	47185237	4.83043e+06	RPL6
F1MLB8	ATP synthase subunit alpha OS=Bos taurus OX=9913 GN=ATP5F1A PE=1 SV=1 - [F1MLB8_BOVIN]	0	0	0	6.08392e+06	1.6939e+07	6.37564e+06	ATP5F1A
Q32L92	Calponin-3 OS=Bos taurus OX=9913 GN=CNN3 PE=2 SV=1 - [CNN3_BOVIN]	0	0	0	6.62116e+06	1.69645e+06	2.88675e+06	CNN3
Q3ZBH3	CD151 antigen OS=Bos taurus OX=9913 GN=CD151 PE=2 SV=1 - [CD151_BOVIN]	1.82854e+07	0	0	2.4366e+08	172622611	1.49798e+08	CD151
Q2KII4	Elongin-C OS=Bos taurus OX=9913 GN=ELOC PE=3 SV=1 - [ELOC_BOVIN]	1.73127e+06	0	0	2.21662e+07	42993808	56249662	ELOC
E1BLZ8	Eukaryotic translation initiation factor 3 subunit F OS=Bos taurus OX=9913 GN=EIF3F PE=1 SV=2 - [E1BLZ8_BOVIN]	0	0	0	3.09617e+07	1.71406e+06	48333512	EIF3F
A5PK49	IGL@ protein OS=Bos taurus OX=9913 GN=IGL@ PE=2 SV=1 - [A5PK49_BOVIN]	5.85218e+08	1.48927e+07	6.14971e+06	1.86675e+09	1.97903e+09	1.82443e+09	RBM8A
Q3ZCE8-2	Isoform 2 of RNA-binding protein 8A OS=Bos taurus OX=9913 GN=RBM8A - [RBM8A_BOVIN]	0	0	0	8.16699e+06	4.35121e+06	8.48649e+06	RBM8A
P00974	Pancreatic trypsin inhibitor OS=Bos taurus OX=9913 PE=1 SV=2 - [BPT1_BOVIN]	0	0	3.76491e+07	1766051012	7.0757e+08	2.06169e+08	BPT1
A5D9D7	Procollagen-lysine, 2-oxoglutarate 5-dioxygenase 3 (Fragment) OS=Bos taurus OX=9913 GN=PLOD3 PE=2 SV=1 - [A5D9D7_BOVIN]	0	0	0	4.24203e+06	5.76011e+06	9.79822e+06	PLOD3
Q0VCF9	Protein LSM12 homolog OS=Bos taurus OX=9913 GN=LSM12 PE=2 SV=2 - [LSM12_BOVIN]	0	0	0	2.54767e+07	4.15547e+07	5.95181e+07	LSM12
F1N301	Uncharacterized protein OS=Bos taurus OX=9913 GN=RPL22 PE=1 SV=2 - [F1N301_BOVIN]	0	0	0	1.15355e+08	2.74061e+08	6.28857e+08	RPL22
E1BHM9	Uncharacterized protein OS=Bos taurus OX=9913 PE=3 SV=1 - [E1BHM9_BOVIN]	0	0	0	5.42285e+06	1.84326e+08	7.84336e+07	E18HM9
Q2KI49	39S ribosomal protein L50, mitochondrial OS=Bos taurus OX=9913 GN=MRPL50 PE=1 SV=1 - [RM50_BOVIN]	0	0	0	1.00366e+07	6.53921e+06	5.57408e+06	MRPL50
Q58DW3	60S ribosomal protein L29 OS=Bos taurus OX=9913 GN=RPL29 PE=2 SV=3 - [RL29_BOVIN]	0	0	0	6.26244e+07	1.07638e+08	8.77603e+07	RPL29
P04973-2	Isoform Non-brain of Clathrin light chain A OS=Bos taurus OX=9913 GN=CLTA - [CLCA_BOVIN]	0	0	0	1.01009e+07	1.43021e+08	147123355	CLTA
F1MKI2	RAB12, member RAS oncogene family OS=Bos taurus OX=9913 GN=RAB12 PE=4 SV=2 - [F1MKI2_BOVIN]	0	0	0	3.91137e+07	26512422	1.65295e+07	RAB12
Q0VCQ9	Reticulocalbin 2, EF-hand calcium binding domain OS=Bos taurus OX=9913 GN=RCN2 PE=2 SV=1 - [Q0VCQ9_BOVIN]	0	0	0	3.15371e+06	1.86003e+07	2.52687e+06	RCN2
Q32PA0	U1 small nuclear ribonucleoprotein C OS=Bos taurus OX=9913 GN=SNRPC PE=2 SV=2 - [RU1C_BOVIN]	0	0	0	8.69726e+07	18567743	4.87214e+06	SNRPC
F1MI18	Uncharacterized protein OS=Bos taurus OX=9913 PE=4 SV=2 - [F1MI18_BOVIN]	0	0	0	1.43723e+08	2.45862e+08	309327334	F1MI18
