# Supplementary material for: The VE-cadherin/AmotL2 mechanosensory pathway suppresses aortic inflammation and the formation of abdominal aortic aneurysms
Source: Nat Cardiovasc Res. 2023 Jun 29;2(7):629–44. doi: 10.1038/s44161-023-00298-8 (PMC11358041; doi:10.1038/s44161-023-00298-8)
Supplement: Supplementary file 5 — MS analysis of AmotL2 BioID in MS1 cells. Related to Fig. 4c. [file 44161_2023_298_MOESM5_ESM.xlsx]

## Sheet: MS analysis of AmotL2 BioID  
Supplementary Table. MS analysis of AmotL2 BioID in MS1 cells (original data). Related to Fig. 4c.
empty vector-biotin			empty vector+biotin			p60-biotin			p60+biotin			p100-biotin			p100+biotin
0	0	0	0	0	0	0	0	0	2.94163e+06	2.41445e+07	2.21053e+07	0	0	0	4.56649e+07	4.25619e+07	9.44557e+07	Amotl2
2.67244e+08	5.82034e+08	1.19636e+09	8.75951e+08	7.90399e+08	5.79302e+08	4.73328e+08	5.16578e+08	2.81439e+08	8.60114e+08	1.16206e+09	1.14408e+09	421637985	1.4942e+09	1.30699e+09	1.77163e+09	2.03474e+09	2.8207e+09	Pc
2.27024e+08	2.10031e+08	3.07915e+08	1.19677e+08	2.65708e+08	2.36632e+08	1.16375e+08	1.56127e+08	4.24675e+07	3.17798e+08	4.57942e+08	2.84691e+08	2.80326e+07	2.38326e+08	1.32305e+08	620103438	4.59709e+08	6.90626e+08	Pcca
2.49691e+08	5.04627e+08	9.71719e+08	1.20713e+09	1.50883e+09	1.3165e+09	1.11126e+09	1.24389e+09	2.92361e+08	7.61877e+08	1.22018e+09	1.0745e+09	1.77237e+07	1.88181e+09	1.10941e+09	1.08705e+09	8.76296e+08	1.77238e+09	Actb
9.62469e+07	9.446e+07	235899250	1.38478e+08	1.323e+08	1.41651e+08	7.07468e+07	7.53291e+07	3.30913e+07	2.53803e+08	3.92253e+08	3.56725e+08	2.97476e+06	102511775	1.45506e+08	5.34894e+08	2.77983e+08	4.78929e+08	Mccc1
2.29258e+08	4.97509e+08	4.67338e+08	7.85497e+08	8.3994e+08	7.09678e+08	5.89454e+08	6.68081e+08	2.92361e+08	3.99523e+08	7.62772e+08	6.77191e+08	4.48828e+06	1.30987e+09	8.1421e+08	1.08705e+09	8.59488e+08	1.03123e+09	Actc1
2.34214e+07	4.93892e+07	2.8252e+07	9.94229e+07	1.10223e+08	1.2319e+08	9.23355e+07	8.71016e+07	4.61505e+07	6.02407e+07	7.81977e+07	6.92283e+07	1.49455e+07	1.16778e+08	1.08037e+08	1.23097e+08	7.97836e+07	1.25825e+08	Pkm
1.68023e+08	1.13797e+08	1.90318e+08	2.80381e+08	1.76032e+08	2.29415e+08	1.95146e+08	2.29019e+08	1.48929e+08	1.49218e+08	2.41788e+08	239318164	1.04742e+08	2.68738e+08	3.08303e+08	2.81021e+08	2.18208e+08	3.14596e+08	Aldoa
1.42663e+07	3.02188e+07	7.0406e+07	5.54456e+07	5.32823e+07	4.43303e+07	5.72814e+07	9.76605e+07	3.43169e+07	2.83502e+07	4.53775e+07	3.82071e+07	4.59174e+06	2.73231e+07	2.77225e+07	6.21916e+07	5.84881e+07	1.03669e+08	Vim
6.63481e+07	1.73011e+08	2.75784e+08	4.31999e+08	462441420	2.74307e+08	1.92058e+08	2.30267e+08	1.78036e+08	2.43739e+08	2.59916e+08	1.35613e+08	1.30318e+08	5.44655e+08	4.5633e+08	3.91088e+08	3.23043e+08	4.47299e+08	Gapdh
2.51922e+07	4.71e+07	6.56529e+07	1.02156e+08	9.36473e+07	7.66586e+07	6.80121e+07	7.38663e+07	2.76134e+07	3.20415e+07	6.5279e+07	5.77198e+07	2.04476e+07	9.74126e+07	1.18449e+08	1.24004e+08	5.95645e+07	1.18637e+08	Hspa8
2.2713e+06	1.53081e+07	1.16227e+08	1.1061e+08	1.44576e+08	4.5002e+07	4.53135e+07	1.23377e+08	1.90158e+07	6.50861e+07	1.95109e+08	1.98616e+08	1.05741e+07	2.96038e+08	2.81821e+08	3.69355e+08	4.97097e+07	2.62744e+08	Tuba1b
1.97955e+07	8.36184e+09	3.72175e+09	7.36212e+09	20231803347	2.95824e+06	8.45969e+09	7.74613e+09	5.71051e+06	2.68916e+07	3.5331e+09	7.68162e+09	5.5682e+08	238750871	1.05513e+08	4.46523e+07	7.83857e+06	1.90844e+10	Alb
2.2061e+06	2.51311e+07	1.61299e+07	4.92243e+07	5.61561e+07	4.96695e+07	5.05492e+07	5.67103e+07	1.31226e+07	2.98886e+07	4.23104e+07	3.97828e+07	1.49687e+06	7.02624e+07	79722434	1.03027e+08	6.14254e+07	6.54688e+07	Prdx1
2.61022e+06	5.44633e+06	4.17305e+06	4.26934e+07	1.96043e+07	1.68352e+07	1.12868e+07	1.75474e+07	3.44355e+06	1.27011e+07	1.92108e+07	5.2485e+06	5.72161e+06	1.60144e+07	1.22851e+07	4.90516e+07	3.04675e+07	1.79273e+07	Rps3
707231	9.38696e+07	5.3777e+07	9.69339e+07	6.44445e+07	6.79833e+07	8.10516e+07	9.70611e+07	1.48599e+07	4.0973e+07	8.67679e+07	4.30976e+07	2.96546e+06	8.6937e+07	7.74003e+07	3.59937e+07	3.13306e+06	2.3352e+08	Hist1h2bf
0	0	0	0	0	0	0	0	0	3.16427e+07	5.59078e+07	3.65849e+07	0	0	0	5.21839e+07	3.1134e+07	6.41783e+07	Tjp1
2.91711e+06	1.8461e+06	3.60039e+06	9.90921e+06	9.06593e+06	6.48981e+06	4.52252e+06	9.3679e+06	6.09759e+06	7.36067e+06	4.73819e+06	4.10379e+06	1.48473e+06	3.04578e+06	3.7662e+06	1.09036e+07	4.10086e+06	6.51133e+06	Hspa5
1.25594e+07	1.07393e+07	6.48337e+06	1.82751e+07	1.97872e+07	9.30245e+06	1.62862e+07	1.01466e+07	5.14235e+06	5.60369e+06	1.42396e+07	1.41678e+07	1.37315e+06	3.03908e+06	8.25781e+06	1.54264e+07	1.60114e+07	2.3837e+07	Tagln2
3.95903e+06	3.56552e+06	6.58423e+06	7.24347e+06	9.65545e+06	1.32371e+07	1.23873e+07	6.91224e+06	6.14734e+06	4.28611e+06	8.27642e+06	1.14251e+07	1.35779e+06	7.52399e+06	4.0479e+06	8.55609e+06	1.67255e+07	1.46219e+07	Eif4a1
2.42761e+06	5.07922e+06	7.15901e+06	9.09685e+06	6.71948e+06	7.31348e+06	1.1532e+07	5.4646e+06	3.49248e+06	9.11323e+06	9.83839e+06	8.88611e+06	2.04268e+06	8.43371e+06	1.09724e+07	2.62634e+07	6.11749e+06	7.43286e+06	Tkt
2.82488e+06	1.07765e+07	7.34003e+06	0	1.81173e+07	1.57718e+07	8.93161e+06	4.13569e+06	1.11672e+07	1.51643e+07	1.38372e+07	6.749e+06	1.39019e+07	3.18864e+07	4.22127e+07	3.25625e+07	4.41764e+07	2.46619e+07	Ldha
3.57215e+06	3.97238e+06	6.10941e+06	5.38155e+06	8.46562e+06	5.47781e+06	7.17516e+06	7.00881e+06	6.75243e+06	3.74529e+06	6.28092e+06	1.63847e+06	1.33328e+06	6.93073e+06	7.21511e+06	8.34308e+06	4.34473e+06	8.97241e+06	Fscn1
4.47578e+06	5.02793e+06	8.34802e+06	1.7941e+07	1.45555e+07	9.82939e+06	7.29055e+06	1.00481e+07	3.33348e+06	2.49365e+06	1.06286e+07	6.58343e+06	1.82126e+06	2.29808e+07	1.36433e+07	2.33864e+07	1.62894e+07	1.48371e+07	Mdh2
3.78946e+06	5.41925e+06	4.68109e+06	3.13283e+06	7.44994e+06	5.59619e+06	5.36026e+06	6.88802e+06	5.65115e+06	9.74919e+06	5.84757e+06	5.57501e+06	0	771864	6.05986e+06	1.33481e+07	7.3263e+06	7.70242e+06	Msn
1.47413e+06	4.01521e+07	4.87834e+07	7.81124e+07	9.25632e+07	2.74751e+07	4.09598e+06	4.96591e+07	7.52719e+06	3.79833e+07	4.84248e+07	5.05415e+07	1.50786e+06	1.58929e+08	4.11586e+06	1.0853e+08	8.25808e+07	1.01992e+08	Rpl11
8.49635e+07	8.98856e+07	8.25431e+07	1.76644e+07	1.02477e+08	9.83942e+07	8.06023e+07	9.20401e+07	8.04291e+06	6.70368e+07	8.48539e+07	1.36752e+08	990455	1.50073e+08	1.14153e+08	1.23535e+08	3.1086e+08	1.66434e+08	Pfn1
1.2572e+07	2.26975e+07	2.36158e+07	1.37745e+07	2.01948e+07	2.77975e+06	6.49866e+06	2.05212e+07	3.7037e+06	5.33998e+06	39164182	1.74151e+07	2.83707e+06	2.85599e+07	2.34636e+07	4.41444e+07	2.60775e+07	3.36252e+07	Pdia6
0	0	0	0	0	0	0	0	0	6.09562e+06	1.20563e+07	1.03087e+07	0	0	0	1.39624e+07	7.92175e+06	1.62203e+07	Jcad
4.85685e+06	3.28632e+06	9.83656e+06	1.7764e+07	5.72826e+06	5.09167e+06	5.39152e+06	1.06357e+07	8.18506e+06	3.55072e+06	7.87078e+06	8.20983e+06	1.77043e+06	1.28655e+07	2.77525e+06	8.11486e+06	5.84553e+06	8.30362e+06	Hnrnpa3
2.00981e+06	0	1.36795e+06	1.78439e+06	2.23677e+06	2.59156e+06	1.64793e+06	2.68264e+06	1.88192e+06	1.38128e+06	2.3544e+06	1.50172e+06	5.79766e+06	8.73228e+06	1.95164e+06	1.29175e+07	5.08018e+06	1.41772e+06	Actn4
130422	0	3.15363e+06	7.01776e+06	3.63679e+06	1.56971e+07	4.38498e+06	3224890	2.24416e+06	2.76523e+06	1.95758e+06	2.43408e+06	150529	1.1909e+06	1.20883e+06	1.5775e+07	1.91723e+07	2.85317e+07	Rpl15
2.30229e+06	0	0	4.3077e+06	2.53566e+06	1.51965e+06	3.02059e+06	2.89551e+06	2.22121e+06	1.35937e+06	3.85278e+06	1.89945e+06	1.88096e+06	3.86103e+06	2.59907e+06	5.12154e+06	3.4964e+06	5.06446e+06	Vcp
2.52219e+06	9.27364e+06	1.56191e+07	1.26388e+07	1.00213e+07	1.05501e+07	1.66363e+07	1.07908e+06	2.55599e+06	5.17519e+06	6.24298e+06	6.59667e+06	2.06159e+06	1.64949e+07	3.12246e+06	1.40199e+07	1.5842e+07	8.22443e+06	Anxa1
1.18383e+06	2.34853e+06	2.87256e+06	2.97713e+06	2.60114e+06	1.02551e+06	3.38634e+06	0	1.74616e+06	666581	3.21074e+06	2.60713e+06	569374	2.90066e+06	2.00715e+06	2.71356e+06	2.41715e+06	4.7832e+06	Hnrnpm
1.16611e+06	0	1.50635e+06	1.62621e+06	4.38599e+06	2.24273e+06	3.41812e+06	1.33806e+06	817253	1.10947e+06	3.19455e+06	1.47096e+06	0	3.61643e+06	3.30606e+06	2.65846e+06	4.72139e+06	5.54585e+06	Ckap4
0	0	0	0	0	0	0	0	0	6.23791e+06	2.08532e+07	1.73832e+07	0	0	0	2.4192e+07	2.24375e+07	2.48015e+07	Afdn
1.26704e+06	0	2.72314e+07	9.03266e+07	0	7.50762e+07	1.22899e+06	7.31625e+07	696901	794301	3.37754e+07	2.80762e+06	0	4.48709e+07	7.24414e+07	6.16797e+07	7.48453e+07	6.16799e+07	Ubb
0	0	0	7.49473e+06	0	4.40828e+06	1.19582e+06	0	451887	623862	2.44537e+06	4.68581e+06	3.29676e+06	8409759	3.58459e+06	1.22746e+07	5.82749e+06	1.67098e+06	Cct3
2.28836e+06	9.57582e+06	6.83677e+06	7.54633e+06	8.08307e+06	4.47796e+06	1.29883e+07	1.38137e+07	0	1.29526e+06	8.35229e+06	2229435	1.51118e+06	9.30526e+06	4.55522e+06	9.40888e+06	747531	1.13932e+07	Hsp90b1
2.97616e+06	1.917e+06	2.82537e+06	7.04122e+06	5.1806e+06	4.79361e+06	2.90608e+06	6837223	4.98258e+06	2.47301e+06	7.7003e+06	7.03548e+06	1.58128e+06	8.81911e+06	5.73917e+06	9.87972e+06	2.60709e+06	5.92519e+06	Gnai2
2.64788e+06	1.81157e+06	2.83813e+06	4.29688e+06	1.05686e+07	3.82294e+06	2.25888e+06	8.28738e+06	643357	3.47167e+06	679798	0	790338	6.15626e+06	1.40575e+07	1.04153e+07	1.66105e+07	1.05668e+07	Pcbp1
1.87733e+06	5169825	3.14239e+06	6.4118e+06	7.52332e+06	5.06914e+06	6.88674e+06	7.61727e+06	5.29021e+06	1.8425e+06	3.16428e+06	2.40258e+06	431125	3.63819e+06	0	8.06626e+06	5.31275e+06	6.58996e+06	Hspa9
1.63883e+06	1.04775e+06	3.95495e+06	4047782	1.08643e+07	4.21133e+06	7.04707e+06	1.11098e+07	592837	6.55588e+06	7.51708e+06	3.73903e+06	1.41398e+06	0	2.93362e+07	2.50216e+07	1.72205e+06	1.23053e+07	Cox6b1
3.78946e+06	0	0	0	3.67461e+06	3.64176e+06	2.90341e+06	3.38335e+06	2.36546e+06	7.2464e+06	3.85076e+06	3.43619e+06	0	0	6.05986e+06	1.33481e+07	7.3263e+06	6.29549e+06	Ezr
0	1.65324e+07	2.6131e+07	6.85022e+07	8.123e+07	6.36713e+07	2.72083e+07	0	2.19291e+07	4.80036e+07	1.03062e+08	16926289	6.26931e+06	8.96363e+07	5.61583e+07	4.49686e+07	2.97819e+07	9.49491e+07	Hsp90aa1
0	1.49955e+06	958354	2.75095e+06	3.45379e+06	4.52072e+06	1.71e+06	1.87541e+06	1.21798e+06	5.92717e+06	995575	1.55949e+06	0	948061	0	6.79565e+06	5.75599e+06	2.1155e+06	Rpl13
0	2.08467e+06	6.64732e+06	6.54704e+06	9.58606e+06	9.06842e+06	1.01253e+07	7857644	5.05227e+06	4.72484e+06	2.27861e+07	13845573	551476	1.26355e+07	8.85093e+06	2.43469e+07	1.21764e+07	1.35442e+07	Rplp0
0	3.53386e+06	0	7.28147e+06	2.47838e+06	5.03243e+06	0	6.45309e+06	740945	9.31935e+06	9.02003e+06	2.51963e+06	747925	5293268	2.20775e+06	1.28649e+07	1.6777e+07	1.43352e+07	Akr1b1
3.47957e+06	0	21976191	3.49884e+07	1.19144e+07	3.19742e+06	1.47925e+07	1.28872e+07	7.39846e+06	0	2.20905e+07	1.51827e+06	4.78384e+06	2.59121e+07	391441	19150398	2.01835e+07	3.50875e+07	Pgam1
0	0	0	2.3878e+06	3.61739e+06	2.58572e+06	7.5044e+06	4.55499e+06	0	4.62469e+06	5.28333e+06	1.31622e+06	0	3.81262e+06	3.2058e+06	6.43597e+06	3.42586e+06	3.41009e+06	Idh2
0	0	2.2443e+07	2.61734e+06	7.56348e+06	8.45136e+06	0	0	7.92667e+06	4.29375e+06	5.01808e+06	8.27526e+06	0	6.56925e+06	2.17089e+07	2.62349e+07	2.17523e+07	4.2538e+07	Rtn4
1.21738e+06	0	1.29231e+06	3.1856e+06	2.49668e+06	2.28922e+06	0	2.3538e+06	1.1307e+06	1.05957e+06	610340	964311	0	4.31722e+06	1.68015e+06	3.36941e+06	1.68789e+06	3.22893e+06	Ahcy
0	1.42047e+06	6.08353e+06	1.36028e+07	4.06002e+07	8.12644e+06	5.06451e+06	1.0238e+07	6.21991e+06	7.81839e+06	1.53574e+07	4.60434e+06	1.02688e+06	1.74356e+07	0	2.96723e+07	46810568	1.26674e+07	Gstp1
1.56452e+06	2.26317e+06	1.19905e+06	1.10131e+06	2.59451e+06	906115	509714	2.20992e+06	2.19109e+06	2.32685e+06	2.34479e+06	1.60294e+06	895248	0	4.23799e+06	3.30559e+06	3.18546e+06	2.71582e+06	Psma1
0	0	6.62437e+06	1.12577e+07	5.50296e+06	9.21036e+06	2.05245e+06	9.08163e+06	0	0	1.48702e+06	3.18669e+06	409384	5.78828e+06	3.2351e+06	9.82762e+06	9.08844e+06	2.14938e+06	Flnb
996924	0	0	641757	5.06903e+06	5.88902e+06	0	0	1.74491e+06	0	0	2.04448e+06	1.74747e+06	3.67828e+06	0	3.73513e+06	1.95596e+06	6.49073e+06	Hnrnpl
0	5.88178e+06	7998496	2.54525e+06	8.91075e+06	9.28011e+06	9.5909e+06	1.87524e+06	1.31107e+06	2.5772e+06	1.12368e+06	6.69481e+06	2.13489e+06	7.52399e+06	0	1.05829e+07	2.81496e+07	2.51954e+07	Eif4a3
4.20696e+06	6.14472e+06	8.02193e+06	0	2.37956e+07	1.66027e+07	1.29787e+07	1.4415e+07	5.28626e+06	6.94563e+06	1.57382e+07	1.96999e+07	1.09655e+06	6.40426e+06	0	2.51883e+07	1.7501e+07	3.33241e+07	Capg
1.19297e+06	0	1.12121e+06	0	3.64466e+06	0	3.7648e+06	1.23665e+07	0	9.86453e+06	4.90526e+06	6.36367e+06	841179	4.88351e+06	1.10584e+07	1.06493e+07	7.16492e+06	7.81944e+06	Ehd4
1.23477e+06	1.41611e+06	1.972e+06	2.33552e+06	4.50588e+06	1.96625e+06	3.02315e+06	0	2.47447e+06	0	2.6528e+06	2.4522e+06	994891	2883637	8827933	2.60261e+06	4.67916e+06	7.38581e+06	Gpi
1.52298e+07	1.36858e+07	1.71991e+07	1.9691e+07	0	2.18059e+07	9.93952e+06	2.03931e+07	9.10337e+06	10866326	16772919	0	1.27058e+06	2.21697e+07	1.36642e+07	3.45437e+07	2.26704e+07	3.35886e+07	Arhgdia
1.18323e+06	0	4.56298e+06	0	1.64258e+06	2.11143e+06	4.5109e+06	1.23989e+06	1.31402e+06	4.48001e+06	3.2223e+06	5.89685e+06	829850	0	2.22608e+06	8.17305e+06	6.32236e+06	1.15162e+07	Rab2a
30177836	1.25373e+07	1.57623e+07	3.09361e+07	3.48418e+07	0	2.15299e+07	2.05946e+07	298378	1.95778e+07	1.93502e+07	1.81883e+07	7.26492e+06	2.2193e+07	652141	2.46511e+07	2.69782e+07	4.06615e+07	Rps20
0	0	0	3.61876e+06	1.0054e+06	5.89644e+06	5.64318e+06	0	1.1728e+06	3.12346e+06	3.72538e+06	3.03176e+06	1.94188e+06	3.4448e+06	4.55037e+06	6.08134e+06	905255	3.09581e+06	Rab7a
179330	469185	3.9901e+06	9.76761e+06	1.09359e+07	0	3.78426e+06	1.52753e+07	4.23839e+06	4.9391e+06	1.10622e+07	6.87963e+06	747751	0	1.36314e+07	570811	1.19697e+07	1.29885e+07	Snu13
0	3.94226e+06	1.14075e+06	909689	1.72918e+06	1.83493e+06	6.65012e+06	2.87062e+06	0	6.50457e+06	1.64877e+06	3.06725e+06	1.91897e+06	0	5438632	1.54121e+06	1.02354e+06	1.08575e+07	Hmgb2
0	0	0	3.12873e+06	5.35734e+06	0	1.04993e+06	0	0	1.47311e+06	3.57002e+06	2.89755e+06	755321	0	1.37139e+06	5.84321e+06	4.88023e+06	4.65398e+06	Slc25a5
1.1688e+06	1.07716e+06	0	1.03902e+07	1.09391e+07	3.12601e+06	2.53699e+06	0	5.65969e+06	0	5.35677e+06	3.17545e+06	3.78258e+06	1.3698e+07	724360	4.07326e+06	1.03465e+07	9.80459e+06	Hnrnpd
0	0	0	1256127	0	2.84884e+06	1.8789e+06	0	0	2.13595e+06	0	0	1.29868e+06	2.0395e+06	4.08909e+06	1.0595e+07	830986	2.94143e+06	Hspa4
9.20142e+06	1.31377e+07	17571050	0	6.88828e+06	0	9.26618e+06	23423628	0	1.62014e+07	9.63756e+06	1.68983e+07	0	1.31505e+07	1.50542e+07	3.13706e+07	2.35138e+07	1.13156e+07	Rpsa
2.81498e+06	0	0	1.94472e+06	8.82367e+06	1.67247e+07	14305361	0	6.5244e+06	4.97337e+06	1.50145e+07	6.60444e+06	2.3773e+06	1.79139e+07	6.81854e+06	7.92818e+06	1.60586e+07	3.75397e+07	Vdac2
0	1.45186e+06	1.96727e+06	1.75439e+06	0	0	8.77557e+06	1.72032e+07	1.35403e+06	10768659	9.02609e+06	7.51491e+06	675928	7.77449e+06	5.94444e+06	3.38815e+07	1.30605e+06	1.46124e+07	Rab10
0	0	0	0	3.20908e+06	0	2.13418e+06	718296	2.31506e+06	3.7395e+06	789131	3.8213e+06	0	0	0	8.15527e+06	3.01256e+06	3.92436e+06	Canx
1.29803e+06	0	0	5.35629e+06	1.74836e+06	0	0	1.12212e+06	1.44483e+06	398234	2.36892e+06	783538	0	2.44134e+06	2.19766e+06	2.67938e+06	3.61898e+06	2218020	Cct5
0	0	0	0	0	0	0	0	0	2.06756e+06	4.69063e+06	3.04255e+06	0	0	0	5.58536e+06	1.33101e+06	6.80135e+06	Mpdz
4.4573e+06	5.19004e+06	8.45299e+06	1.19808e+07	1.19886e+07	8.37983e+06	8.70572e+06	7.89992e+06	7.08198e+06	4.41191e+06	7.27318e+06	8.61636e+06	0	2.55502e+06	4.94856e+06	1.68187e+07	1.3238e+07	6.77026e+06	Prdx6
9.30883e+06	1.26606e+07	0	0	2.58624e+07	2.15059e+07	3.2837e+07	0	15180965	0	0	2.43669e+07	1.35468e+06	3.83798e+06	2.73725e+06	1.63574e+07	1.60601e+07	1.17369e+07	Ywhah
1.088e+07	0	2.17861e+07	3.17429e+07	3.94579e+07	3.41128e+07	1.33456e+07	2.72735e+07	2.71824e+06	0	9.79795e+06	2.55401e+07	945956	2.52053e+07	3.43393e+06	4.24573e+07	2.01714e+07	3.86405e+07	Cxcl12
0	0	4.38026e+06	0	4.05996e+06	0	0	0	3061582	1.35942e+06	6.82934e+06	1.46582e+07	0	3.25584e+06	0	9.98639e+06	1.13547e+07	8397017	Ddx6
0	0	0	1.80758e+06	2.36737e+06	0	1.65395e+06	2.14061e+06	0	3.37835e+06	1.7534e+06	2.48172e+06	0	0	0	6.26488e+06	1.06249e+06	2.38732e+06	Rps3a
0	2.15622e+06	0	0	6.20629e+07	8.08063e+07	0	2.8049e+07	1.08642e+06	1.79371e+06	0	4.36793e+07	598699	0	1.42925e+08	7.23531e+07	1.13114e+08	6.84323e+07	Crip2
1.23815e+06	2.75118e+06	0	8.91949e+06	6.87414e+06	8.15678e+06	2.71799e+06	4.54541e+06	0	2.98134e+06	7.20434e+06	5.24597e+06	0	0	0	5.98203e+06	1.26879e+07	5.13701e+06	Vat1
0	2004464	0	0	1.72087e+06	1909896	8.16418e+06	4.80323e+06	3763131	2.37827e+06	7.54636e+06	2.23579e+06	1.45175e+06	4.6573e+06	1.06299e+07	1.9395e+07	1.84973e+07	1.90613e+07	Mdh1
1.86217e+06	3.7813e+06	2.82047e+06	4.64855e+06	6.57649e+06	4.36309e+06	4.22802e+06	3.76778e+06	4.09099e+06	0	3.19942e+06	3.16744e+06	0	0	1.29215e+06	6.10315e+06	2.07605e+06	6.96793e+06	Naa50
0	0	0	0	0	0	0	0	0	1.56707e+06	2.47664e+06	2.6324e+06	0	0	0	5.16743e+06	3.91497e+06	5.03753e+06	Pcm1
2.64092e+06	1.917e+06	0	7.04122e+06	4.68018e+06	2.74755e+06	2.3866e+06	6837223	3.05168e+06	3.49634e+06	1.0276e+07	0	1.12676e+06	1.08145e+07	1.62413e+06	9.38432e+06	2.60709e+06	4.10977e+06	Gnas
9.6107e+06	0	0	0	0	0	0	0	0	1.33471e+06	2.59953e+06	1.42712e+06	0	1.06612e+07	67454.9	7.00015e+06	5.13504e+06	1.31556e+07	Rhoa
2.02645e+06	2.07815e+06	0	0	1.02259e+06	396140	1590227	0	1.23244e+06	0	0	0	572665	3.83798e+06	2.73725e+06	3.27826e+06	1.93115e+06	2.25077e+06	Ywhag
0	577958	1.96232e+06	0	0	0	2.60398e+06	3.14792e+06	0	4.48724e+06	0	2.49215e+06	814878	1.1627e+06	1.58409e+06	836760	3.93255e+06	1.00387e+07	Psma6
0	849802	0	0	0	1.12148e+06	1.30251e+06	0	0	1.19671e+06	1.60416e+06	1.34399e+06	0	5.1455e+06	0	3.74314e+06	2.58985e+06	4.27692e+06	Sptbn1
3.58472e+06	2.30744e+06	0	0	331284	282625	0	0	242500	0	0	0	572665	2.001e+06	1.76832e+06	2.8169e+06	3.61447e+06	3.25643e+06	Ywhab
0	0	0	1.89037e+06	2.36497e+06	0	1.60883e+06	0	717118	1.33188e+06	1.23282e+06	0	0	0	2.81198e+06	5.06711e+06	2.53965e+06	1.59197e+06	Phb
0	0	0	5612676	2743846	4.42382e+06	1.18643e+06	0	0	0	0	4.55359e+06	1.07062e+06	0	4.8657e+06	9.79788e+06	5.50361e+06	6.69504e+06	Psma7
0	0	0	0	0	0	0	0	0	459503	2.41614e+06	1578459	0	0	0	6.54209e+06	1.36697e+06	1.17371e+06	Tln1
749533	0	0	0	3845134	0	0	771441	1.20192e+06	1.56115e+06	2.64572e+06	2.02789e+06	0	2.00813e+06	3.44987e+06	2.59983e+06	1.67537e+06	2355987	Ddost
505273	0	0	0	2.19104e+06	0	901008	0	0	1.73499e+06	0	0	1.20481e+06	3.79058e+06	0	3.2971e+06	850364	2.64649e+06	Dhx9
717998	1.8391e+06	3.01597e+06	3.18328e+06	1726608	3.06435e+06	3.16147e+06	0	979784	0	2.25859e+06	1.13127e+06	1253799	7.0392e+06	0	7.07543e+06	1.16611e+06	5.78003e+06	Phgdh
0	0	0	0	6618853	0	0	0	4.75946e+06	0	6.66246e+06	4.93729e+06	264832	2.46031e+06	10002243	8.65589e+06	3.40469e+06	2.13239e+06	Rps5
0	0	0	0	0	0	0	0	0	665984	0	4.64329e+06	722460	1.57613e+07	0	13838376	2.73269e+06	2.95028e+06	Shmt2
0	3.51336e+06	2.31798e+06	0	3.87393e+06	0	0	0	3.9208e+06	0	3.77717e+06	0	536134	2.94348e+06	0	6305456	5.63496e+06	8.93921e+06	Pycr2
0	0	1.58001e+06	3.46401e+06	2.59937e+06	0	1.5145e+06	0	0	1.16697e+06	5.39294e+06	0	1.17729e+06	0	1.15672e+07	3.56942e+06	6.85473e+06	1.15552e+07	Dars
0	0	0	0	0	0	4.49965e+06	0	0	2.52733e+06	6.24302e+06	5.94385e+06	0	0	5314435	7.25905e+06	11658264	4.79892e+06	Actr2
3.58472e+06	3.7124e+06	0	0	0	0	0	0	0	4.29997e+06	0	0	572665	3.83798e+06	2.73725e+06	3.27826e+06	2.85777e+06	3.25643e+06	Sfn
0	0	0	2.94835e+06	0	1.76466e+06	0	0	541786	1.63065e+06	1.31731e+06	0	0	2.93762e+06	2.67672e+06	1.18367e+06	3.10613e+06	1.96277e+06	Nars
0	0	0	0	1.47104e+06	0	2.17247e+06	0	0	2.47161e+06	2.78503e+06	3.86253e+06	0	5.2301e+06	2.32469e+06	6.15016e+06	4.45854e+06	2.89041e+06	Tars
0	0	0	0	0	0	0	0	901168	0	0	0	1.50532e+06	0	1.69475e+06	3.01569e+06	5074824	1.37863e+06	Aldh18a1
3.58472e+06	3.7124e+06	0	0	0	0	0	0	0	0	7.77008e+06	0	572665	3.83798e+06	2.73725e+06	3.27826e+06	3.61447e+06	3.25643e+06	Ywhaq
0	0	0	2.39223e+06	0	0	0	0	1.55807e+06	2.94019e+06	1.68854e+06	2.38683e+06	0	2.50633e+06	0	3.16358e+06	6.13083e+06	3.51566e+06	Gars
457740	0	0	1.0312e+06	1.04037e+06	731739	851733	0	0	883303	0	0	0	0	0	2.42024e+06	2.0432e+06	3.06529e+06	Tor1aip1
0	0	3.55861e+06	0	1.1526e+06	0	0	0	0	0	0	741142	0	0	0	239075	321353	3256485	Sprr1a
0	0	0	0	0	0	4.32811e+06	2.82696e+06	1.99526e+06	0	3.9722e+06	0	0	0	7.97425e+06	7.04874e+06	7.81426e+06	5.78201e+06	Prep
0	0	0	780532	0	0	0	0	0	975482	0	0	0	880812	0	1085921	2.33419e+06	2.98576e+06	Wdr1
0	0	0	0	0	0	0	0	0	0	3.48765e+06	977498	0	0	0	3.06021e+06	588762	2.98812e+06	Ctnnd1
0	0	0	0	0	0	0	0	0	0	0	688196	0	1.8019e+06	0	1.14349e+06	370865	3.61797e+06	Rasip1
0	0	0	0	2.9756e+06	0	0	0	0	0	0	3.38248e+06	565323	2.6693e+06	2.09167e+06	4.55686e+06	1.9592e+06	3.83415e+06	Anxa5
0	279577	0	0	750403	0	1.80008e+06	0	0	0	0	0	0	0	0	1090931	6.10473e+06	9.18226e+06	Ppid
0	0	0	0	0	0	0	0	0	0	1.59554e+06	0	0	0	0	1.6107e+06	1.47279e+06	1.596e+06	Copg1
0	0	0	0	0	0	1.09132e+06	0	0	0	0	0	0	1.17395e+06	823766	741285	1090931	847763	Txn
0	0	0	0	0	0	0	0	0	0	2.08166e+06	1.62137e+06	0	0	0	1.72024e+06	1.53634e+06	9.25197e+06	Amotl1
0	0	0	0	0	0	0	0	0	0	0	0	0	0	0	1.52308e+06	11834507	3.73587e+06	Magi1
0	0	0	0	0	0	0	0	0	0	0	0	0	0	0	707771	163161	1.36809e+06	Magoh
Protein identification criteria for BirA p100-AmotL2 BioID construct, i.e., ‘p100-AmotL2+ biotin’ group: 1) Positive value in all triplicates. 2) Higher average value than the ones in ‘empty vector ± biotin’, ‘p60-AmotL2 -biotin’ and ‘p100-AmotL2 – biotin’ groups 3) Higher average value than ‘p85-AmotL2+ biotin’ group. 4) Common contamination proteins excluded (Krt1, Krt5, Rpl6, Rpl10a and Hmga2).

## Sheet: KEGG pathway analysis
Supplementary Table. KEGG pathway analysis of AmotL2 BioID-MS data in MS1 cells. Related to Fig. 4c
Term	Overlap	P-value	Adjusted P-value	-log 10 adjusted P-value	Genes
Tight junction	13/167	2.6931e-11	4.28202e-09	8.36835	MAGI1;ACTR2;HSPA4;MSN;ACTN4;ACTB;RHOA;TJP1;AFDN;TUBA1B;AMOTL1;EZR;MPDZ
Leukocyte transendothelial migration	9/115	3.30093e-08	2.62424e-06	5.581	AFDN;CXCL12;CTNND1;MSN;ACTN4;EZR;ACTB;RHOA;GNAI2
Protein processing in endoplasmic reticulum	9/163	6.58583e-07	3.49049e-05	4.45711	HSPA8;VCP;HSP90AA1;HSPA5;CANX;PDIA6;CKAP4;DDOST;HSP90B1
Adherens junction	6/72	4.88165e-06	0.000163554	3.78634	TJP1;AFDN;CTNND1;ACTN4;ACTB;RHOA
Rap1 signaling pathway	9/209	5.14319e-06	0.000163554	3.78634	MAGI1;AFDN;CTNND1;GNAS;PFN1;TLN1;ACTB;RHOA;GNAI2
Ribosome	8/170	9.19789e-06	0.000243744	3.61307	RPS5;RPLP0;RPL11;RPS3;RPL13;RPSA;RPS20;RPL15
Spliceosome	7/132	1.57186e-05	0.000357036	3.44729	HSPA8;HNRNPM;HNRNPA3;PCBP1;EIF4A3;MAGOH;SNU13
Glyoxylate and dicarboxylate metabolism	4/31	3.53432e-05	0.000702446	3.15339	MDH1;PCCA;SHMT2;MDH2
Glycolysis / Gluconeogenesis	5/67	5.3383e-05	0.0009431	3.02544	LDHA;PKM;PGAM1;ALDOA;GAPDH
Viral carcinogenesis	8/229	7.74907e-05	0.00106877	2.97112	PKM;YWHAQ;YWHAB;HIST1H2BF;ACTN4;YWHAG;RHOA;YWHAH
Pyruvate metabolism	4/38	8.02472e-05	0.00106877	2.97112	LDHA;PKM;MDH1;MDH2
Thyroid hormone synthesis	5/73	8.06617e-05	0.00106877	2.97112	HSPA5;CANX;ALB;GNAS;HSP90B1
Antigen processing and presentation	5/90	0.000217491	0.00266008	2.5751	HSPA8;HSP90AA1;HSPA5;HSPA4;CANX
Cysteine and methionine metabolism	4/50	0.000236747	0.00268877	2.57045	LDHA;AHCY;MDH1;MDH2
Regulation of actin cytoskeleton	7/217	0.00035654	0.00377932	2.42259	CXCL12;MSN;ACTN4;PFN1;EZR;ACTB;RHOA
Aminoacyl-tRNA biosynthesis	4/66	0.000687763	0.00683465	2.16528	NARS;DARS;TARS;GARS
Cell cycle	5/123	0.00091279	0.00821224	2.08554	YWHAQ;YWHAB;SFN;YWHAG;YWHAH
Citrate cycle (TCA cycle)	3/32	0.000942541	0.00821224	2.08554	MDH1;MDH2;IDH2
Platelet activation	5/125	0.000981337	0.00821224	2.08554	GNAS;TLN1;ACTB;RHOA;GNAI2
Gastric acid secretion	4/74	0.00105799	0.00841099	2.07515	GNAS;EZR;ACTB;GNAI2
Salmonella infection	4/78	0.00128748	0.00967085	2.01454	TJP1;FLNB;PFN1;ACTB
Estrogen signaling pathway	5/134	0.0013381	0.00967085	2.01454	HSPA8;HSP90AA1;GNAS;HSP90B1;GNAI2
Fluid shear stress and atherosclerosis	5/143	0.00178263	0.011295	1.94712	HSP90AA1;GSTP1;ACTB;RHOA;HSP90B1
Glycine, serine and threonine metabolism	3/40	0.00181258	0.011295	1.94712	SHMT2;PGAM1;PHGDH
Parkinson disease	5/144	0.00183796	0.011295	1.94712	UBB;VDAC2;SLC25A5;COX6B1;GNAI2
Gap junction	4/86	0.00184697	0.011295	1.94712	TJP1;TUBA1B;GNAS;GNAI2
Proteasome	3/46	0.00271254	0.0159739	1.79659	PSMA6;PSMA1;PSMA7
Hippo signaling pathway	5/159	0.00282711	0.0160539	1.79442	YWHAQ;YWHAB;ACTB;YWHAG;YWHAH
Glucagon signaling pathway	4/102	0.00343261	0.0188202	1.72538	LDHA;PKM;PGAM1;GNAS
Oocyte meiosis	4/116	0.00542224	0.0287379	1.54155	YWHAQ;YWHAB;YWHAG;YWHAH
121 proteins listed in Supplementary Table
Top 30 enrtiched pathways
Statistical information
http://amp.pharm.mssm.edu/Enrichr
