# Supplementary material for: The VE-cadherin/AmotL2 mechanosensory pathway suppresses aortic inflammation and the formation of abdominal aortic aneurysms
Source: Nat Cardiovasc Res. 2023 Jun 29;2(7):629–44. doi: 10.1038/s44161-023-00298-8 (PMC11358041; doi:10.1038/s44161-023-00298-8)
Supplement: Supplementary file 6 — Differentially expressed genes analysed (AmotL2 KO versus WT aortas) with enriched GO. Related to Fig. 5b. [file 44161_2023_298_MOESM6_ESM.xlsx]

## Sheet: 65 diff-expressed genes 
Differentially expressed genes analyzed (AmotL2 KO vs WT aortae). Related to Fig. 5b.
Gene_ID	readcount_amotl2 K0 aorta	readcount_wt_aorta	log2FoldChange	pvalue	padj	Gene_Name
ENSMUSG00000000290	158.927701543679	59.7030557544915	0.64533	0.00020619	0.047359	Itgb2
ENSMUSG00000002111	216.961569643465	100.502648381335	0.6889	4.0862e-05	0.020194	Spi1
ENSMUSG00000003032	1053.73474574084	664.16622403341	0.53107	0.00014112	0.040633	Klf4
ENSMUSG00000005338	173.756385209253	82.7869817301975	0.67988	4.3562e-05	0.020478	Cadm3
ENSMUSG00000010064	32.5248378550642	69.2139660522236	-0.651	0.0001397	0.040633	Slc38a3
ENSMUSG00000010797	111.874554274348	15.1184535312192	0.70298	1.2295e-05	0.0091597	Wnt2
ENSMUSG00000012705	239.844667429362	52.6885310870578	0.79769	3.1281e-06	0.0065624	Retn
ENSMUSG00000015340	143.040000460753	57.6902339080253	0.65278	0.00017391	0.045604	Cybb
ENSMUSG00000015396	78.5125901989447	29.0719859870467	0.70756	4.74e-05	0.020478	Cd83
ENSMUSG00000018339	2485.71158356384	1233.54481642737	0.74646	9.1359e-07	0.003354	Gpx3
ENSMUSG00000018927	707.295207631469	170.544551968579	0.93728	7.1612e-08	0.00035054	Ccl6
ENSMUSG00000019122	476.329244367314	119.344035032349	1.0472	1.4243e-09	1.0458e-05	Ccl9
ENSMUSG00000020099	345.887697572691	496.115281245493	-0.44752	0.00019136	0.046835	Unc5b
ENSMUSG00000020437	77.1633165981257	22.0118072197688	0.77686	7.6345e-06	0.0091597	Myo1g
ENSMUSG00000020607	538.408993623667	750.953249029995	-0.4257	0.00011525	0.037515	Fam84a
ENSMUSG00000021388	1406.02622944515	673.183669052565	0.71181	1.2079e-05	0.0091597	Aspn
ENSMUSG00000021457	213.973625481079	106.330862475272	0.66452	4.9727e-05	0.020478	Syk
ENSMUSG00000022102	145.695459403768	51.5169124495549	0.78403	6.0794e-06	0.0091597	Dok2
ENSMUSG00000022488	205.41780877786	98.2592233833908	0.64108	0.00015277	0.042328	Nckap1l
ENSMUSG00000022901	66.4110773964363	29.7301164689561	0.68252	5.8594e-05	0.022063	Cd86
ENSMUSG00000023046	2884.24901370756	1480.29003107507	0.61981	0.00018518	0.046835	Igfbp6
ENSMUSG00000024679	76.0534731344345	33.0719080199057	0.66918	0.00010042	0.034294	Ms4a6d
ENSMUSG00000024965	165.823698438286	90.238439882096	0.65277	1.4921e-05	0.010434	Fermt3
ENSMUSG00000026109	428.493277023279	244.168057152686	0.61223	3.7101e-05	0.020179	Tmeff2
ENSMUSG00000026177	252.967326692869	135.598140854474	0.6467	3.0292e-05	0.017794	Slc11a1
ENSMUSG00000026395	120.375597657209	44.8203082114949	0.71883	3.5148e-05	0.019852	Ptprc
ENSMUSG00000026399	297.856093868171	113.297994385314	0.98022	4.6362e-10	6.8082e-06	Cd55
ENSMUSG00000028581	465.732257990103	238.530901942934	0.65498	4.9404e-05	0.020478	Laptm5
ENSMUSG00000029771	112.314140769318	54.4093371094395	0.71349	9.359e-06	0.0091597	Irf5
ENSMUSG00000030787	542.979717509508	221.284214010384	0.74918	1.1737e-05	0.0091597	Lyve1
ENSMUSG00000031827	420.977724023766	199.139679950657	0.70633	1.7501e-05	0.011682	Cotl1
ENSMUSG00000031906	164.547241376456	84.2907934668227	0.62867	0.00013349	0.040042	Smpd3
ENSMUSG00000032332	349.146794512607	192.498035360874	0.6278	4.1255e-05	0.020194	Col12a1
ENSMUSG00000035095	44.906359424677	4.66152356471479	0.63442	3.904e-05	0.020194	Fam167a
ENSMUSG00000035208	84.8499252503698	29.273182687006	0.78264	6.5017e-06	0.0091597	Slfn8
ENSMUSG00000036887	1888.43045766811	1033.03008726011	0.59504	0.00021974	0.049644	C1qa
ENSMUSG00000036905	1436.86135647427	723.356029904941	0.62421	0.00018833	0.046835	C1qb
ENSMUSG00000037379	88.0293142776631	9.28999489950067	0.7633	2.2044e-06	0.0064744	Spon2
ENSMUSG00000038147	68.1694590534354	23.4935738710137	0.65282	0.00016487	0.04402	Cd84
ENSMUSG00000038642	464.667808327248	211.512395936203	0.686	5.0664e-05	0.020478	Ctss
ENSMUSG00000039109	1503.97106070614	747.972796177522	0.6244	0.00020402	0.047359	F13a1
ENSMUSG00000039476	249.429624873089	141.757473194012	0.63225	1.2475e-05	0.0091597	Prrx2
ENSMUSG00000040552	132.466267916088	65.2414056829882	0.62538	0.0002064	0.047359	C3ar1
ENSMUSG00000040612	229.441118259121	88.319984284168	0.69464	6.4261e-05	0.023592	Ildr2
ENSMUSG00000040950	461.518760323747	205.384453243512	0.6718	8.7349e-05	0.030541	Mgl2
ENSMUSG00000044337	1335.306800426	691.095361709203	0.68272	1.154e-05	0.0091597	Ackr3
ENSMUSG00000045573	284.435378949316	164.418066334223	0.57468	0.00020262	0.047359	Penk
ENSMUSG00000046743	1173.27680614689	1606.07262123916	-0.41348	2.4734e-05	0.015134	Fat4
ENSMUSG00000049130	193.925359200559	93.3120301481718	0.64854	0.00011751	0.037515	C5ar1
ENSMUSG00000052384	161.609513064848	75.5828244406309	0.67969	5.1576e-05	0.020478	Nrros
ENSMUSG00000052688	311.450918170674	175.345615022865	0.59411	0.00013361	0.040042	Rab7b
ENSMUSG00000054203	58.3391527588879	21.2200107598094	0.65648	0.00015872	0.043162	Ifi205
ENSMUSG00000056069	52.0027327519442	21.5993828748247	0.69577	5.2991e-05	0.020478	Fam105a
ENSMUSG00000056938	1667.9772179887	2239.70157240921	-0.3859	0.00012605	0.039383	Acbd4
ENSMUSG00000059412	121.602644876039	36.8721972818891	0.69779	5.2982e-05	0.020478	Fxyd2
ENSMUSG00000059498	404.525738192865	205.145200130876	0.62295	0.00018416	0.046835	Fcgr3
ENSMUSG00000060586	1199.0007722268	444.640925833898	0.65852	0.00015262	0.042328	H2-Eb1
ENSMUSG00000062593	78.9260524892479	28.3739988423478	0.75867	1.2294e-05	0.0091597	Lilrb4a
ENSMUSG00000064372	1173.17730974367	724.65728653727	0.56873	2.1634e-05	0.013813	-//-
ENSMUSG00000069763	308.731091223443	94.2885701350182	0.81497	2.82e-06	0.0065624	Tmem100
ENSMUSG00000072596	37.6559320129037	5.85817747873321	0.73401	8.3062e-06	0.0091597	Ear2
ENSMUSG00000072620	133.548729536474	52.3537752797979	0.77541	5.7835e-06	0.0091597	Slfn2
ENSMUSG00000073421	1230.3363026074	440.149774472324	0.68531	8.1451e-05	0.029173	H2-Ab1
ENSMUSG00000079018	1618.26627631113	772.609348595751	0.65121	0.00011528	0.037515	Ly6c1
ENSMUSG00000097233	64.9621089152712	135.658897939805	-0.72186	9.947e-06	0.0091597	-//-

## Sheet: GO biological process top 10
Differentially expressed genes analyzed (AmotL2 KO vs WT aortae) with enriched GO. Related to Fig. 5b.
Term	Overlap	P-value	Adjusted P-value	-log 10 adjusted P-value	Genes
neutrophil activation involved in immune response (GO:0002283)	12/485	3.1373467702743544e-08	2.40948e-05	4.61808	PTPRC, SYK, SLC11A1, ITGB2, C5AR1, C3AR1, COTL1, CYBB, NCKAP1L, RETN, CTSS, CD55
macrophage activation (GO:0042116)	5/36	9.222303804762806e-08	3.54136e-05	4.45083	C1QA, SYK, SLC11A1, C5AR1, ITGB2
neutrophil degranulation (GO:0043312)	11/481	2.7683520953099073e-07	4.90912e-05	4.309	PTPRC, SLC11A1, ITGB2, C5AR1, C3AR1, COTL1, CYBB, NCKAP1L, RETN, CTSS, CD55
regulation of neutrophil degranulation (GO:0043313)	3/5	2.96506111322676e-07	4.90912e-05	4.309	SPI1, SYK, ITGB2
neutrophil mediated immunity (GO:0002446)	11/488	3.1960439813164194e-07	4.90912e-05	4.309	PTPRC, SLC11A1, ITGB2, C5AR1, C3AR1, COTL1, CYBB, NCKAP1L, RETN, CTSS, CD55
regulation of complement activation (GO:0030449)	5/50	5.010714271942492e-07	6.41371e-05	4.19289	C1QB, C1QA, C5AR1, C3AR1, CD55
regulation of immune effector process (GO:0002697)	5/53	6.737590085484016e-07	7.1109e-05	4.14808	C1QB, C1QA, C5AR1, C3AR1, CD55
regulation of humoral immune response (GO:0002920)	5/54	7.407183810998444e-07	7.1109e-05	4.14808	C1QB, C1QA, C5AR1, C3AR1, CD55
negative regulation of leukocyte degranulation (GO:0043301)	3/9	2.468385425420852e-06	0.000210636	3.67647	CD84, SPI1, NCKAP1L
defense response to tumor cell (GO:0002357)	3/10	3.51834986072042e-06	0.000270209	3.5683	SPI1, LAPTM5, KLF4
Top 10 enrtiched pathways
Statistical information
http://amp.pharm.mssm.edu/Enrichr
