# Supplementary material for: The VE-cadherin/AmotL2 mechanosensory pathway suppresses aortic inflammation and the formation of abdominal aortic aneurysms
Source: Nat Cardiovasc Res. 2023 Jun 29;2(7):629–44. doi: 10.1038/s44161-023-00298-8 (PMC11358041; doi:10.1038/s44161-023-00298-8)
Supplement: Supplementary file 7 — Differentially expressed gene list and KEGG pathway analysis between cluster 5 versus cluster 4 in scRNA-seq data. Related to Fig. 6e. [file 44161_2023_298_MOESM7_ESM.xlsx]

## Sheet: downregulatd gene 5vs4 
Supplementary Table. The downregulatd gene list between cluster 5 vs 4 in scRNA-seq data. (84 genes). Related to Fig. 6e
	gene name	p_val	avg_log2FC	pct,1	pct,2	p_val_adj
	Ly6a	2.97939e-24	-3.76763	0.766	1	4.97349e-20
	Cd74	1.36852e-20	-3.69198	0.312	0.961	2.28447e-16
	Ly6c1	3.75441e-24	-3.27736	0.906	1	6.26724e-20
	Klk10	5.68349e-19	-3.01566	0.469	0.961	9.48744e-15
	Stmn2	3.74581e-22	-2.90901	0.406	0.987	6.25288e-18
	Igtp	3.83029e-17	-2.86734	0.609	0.921	6.3939e-13
	Cldn5	3.59809e-20	-2.68831	0.469	0.974	6.00628e-16
	H2-Aa	5.12511e-17	-2.55769	0.469	0.934	8.55535e-13
	Adamts1	1.79276e-13	-2.50339	0.656	0.908	2.99265e-09
	Cp	1.15537e-21	-2.44122	0.656	1	1.92867e-17
	Gbp2	1.95341e-15	-2.38541	0.766	0.974	3.26083e-11
	Iigp1	5.80834e-10	-2.36431	0.625	0.868	9.69587e-06
	Gbp3	4.04705e-17	-2.3334	0.438	0.934	6.75573e-13
	Tgm2	1.09323e-23	-2.28634	1	1	1.82493e-19
	Ly6e	3.04237e-24	-2.25803	1	1	5.07864e-20
	Gbp7	3.78078e-16	-2.20145	0.828	0.974	6.31126e-12
	Gbp4	4.2686e-14	-2.18309	0.672	0.961	7.12557e-10
	H2-Ab1	1.39877e-13	-2.17469	0.469	0.921	2.33496e-09
	Wars	2.34978e-14	-2.07632	0.719	0.947	3.92249e-10
	Adra2a	1.92039e-15	-2.05956	0.156	0.776	3.20571e-11
	Cmip	2.01359e-18	-1.88023	0.859	0.987	3.36129e-14
	Irgm2	4.14829e-15	-1.84682	0.594	0.947	6.92474e-11
	Slc9a3r2	2.32282e-18	-1.82359	0.969	0.974	3.87749e-14
	Il2rg	1.79505e-11	-1.80838	0.219	0.724	2.99648e-07
	Podxl	6.45239e-16	-1.79053	0.891	0.974	1.0771e-11
	H2-Eb1	4.17578e-13	-1.77565	0.328	0.868	6.97063e-09
	Pthlh	6.76203e-15	-1.76447	0.078	0.737	1.12879e-10
	Ifi47	7.99558e-14	-1.75958	0.641	0.947	1.3347e-09
	Irgm1	3.29276e-10	-1.71875	0.625	0.882	5.49661e-06
	Hspa1b	1.61919e-13	-1.63748	0.422	0.908	2.70291e-09
	Gja5	2.42675e-21	-1.63223	1	1	4.05098e-17
	Ldb2	2.41146e-17	-1.61978	0.25	0.895	4.02546e-13
	Ptprj	3.53718e-20	-1.61795	0.875	1	5.90462e-16
	Lap3	1.86127e-13	-1.58522	0.656	0.947	3.10702e-09
	Adam15	2.39518e-13	-1.57056	0.922	0.987	3.99827e-09
	Tgtp2	4.51748e-15	-1.56852	0.562	0.908	7.54102e-11
	Mgp	3.85365e-20	-1.56269	1	1	6.4329e-16
	Gm4951	1.05635e-09	-1.53612	0.422	0.776	1.76336e-05
	Gm12250	5.00673e-10	-1.51989	0.141	0.645	8.35774e-06
	Bcam	9.51146e-19	-1.47212	0.969	1	1.58775e-14
	Mob2	2.63164e-12	-1.46801	0.828	0.947	4.39299e-08
	S1pr1	2.9436e-16	-1.4397	0.969	1	4.91376e-12
	Gbp5	4.17998e-08	-1.43907	0.344	0.697	0.000697764
	Clic5	6.63266e-13	-1.42619	0.266	0.776	1.10719e-08
	Cd93	2.30636e-16	-1.41263	0.938	1	3.85e-12
	Emp2	6.98254e-15	-1.41201	0.922	0.987	1.1656e-10
	Psmb8	2.74404e-17	-1.3789	0.859	1	4.58063e-13
	B2m	1.98537e-21	-1.36277	1	1	3.31418e-17
	Prss23	1.44836e-07	-1.31428	0.109	0.5	0.00241774
	Serping1	3.16886e-09	-1.31044	0.734	0.947	5.28978e-05
	Tsc22d1	2.39132e-11	-1.3054	0.797	0.947	3.99183e-07
	Stat1	1.22737e-10	-1.29054	0.594	0.908	2.04884e-06
	Iqgap1	6.50685e-16	-1.28589	0.953	1	1.08619e-11
	Fam107a	4.87131e-11	-1.28112	0.484	0.842	8.13168e-07
	Plek2	1.5875e-10	-1.27039	0.375	0.789	2.65001e-06
	Emp1	3.46772e-09	-1.27035	0.531	0.855	5.78866e-05
	Igf2	5.46783e-12	-1.26354	0.062	0.618	9.12745e-08
	Rhpn2	9.23173e-12	-1.25978	0.344	0.842	1.54105e-07
	Plec	3.5391e-15	-1.24905	0.969	1	5.90782e-11
	H2-DMa	9.79025e-08	-1.22274	0.312	0.697	0.00163429
	Palmd	1.6527e-10	-1.20058	0.828	0.961	2.75886e-06
	Ube2l6	3.40666e-11	-1.19606	0.547	0.961	5.68673e-07
	Nhsl2	2.91787e-10	-1.19137	0.766	0.974	4.8708e-06
	Psmb9	4.5996e-15	-1.17467	0.781	0.987	7.67811e-11
	Adgrg1	1.76518e-10	-1.15787	0.469	0.868	2.94661e-06
	Mall	7.26358e-11	-1.15046	0.938	0.987	1.21251e-06
	Mt1	1.17993e-13	-1.14976	0.359	0.829	1.96965e-09
	Prr13	4.76446e-11	-1.13923	0.953	0.947	7.95332e-07
	Fxyd5	3.53934e-15	-1.1369	0.984	1	5.90823e-11
	Ndrg1	1.50915e-09	-1.13117	0.906	0.947	2.51922e-05
	Tgtp1	2.64885e-16	-1.12196	0.125	0.776	4.42173e-12
	Cdh13	6.897e-09	-1.09843	0.984	0.987	0.000115132
	Skil	6.9151e-10	-1.09595	0.938	0.974	1.15434e-05
	Ifitm3	1.72782e-18	-1.09004	1	1	2.88425e-14
	Samhd1	2.12478e-09	-1.07776	0.453	0.816	3.5469e-05
	Adipor2	4.71268e-11	-1.07662	0.734	0.921	7.86688e-07
	Cd2ap	3.61705e-08	-1.06821	0.875	0.947	0.000603794
	AW112010	1.42906e-07	-1.06139	0.812	0.921	0.00238552
	Ctsd	1.75747e-12	-1.03714	0.984	0.987	2.93375e-08
	Tspo	8.12058e-15	-1.0294	0.969	1	1.35557e-10
	Utrn	4.7703e-10	-1.0292	0.922	1	7.96306e-06
	Atp2a3	6.63907e-09	-1.01499	0.922	1	0.000110826
	Arrb1	8.36461e-10	-1.01394	0.75	0.921	1.3963e-05
	Slc52a3	2.89798e-06	-1.01242	0.312	0.632	0.0483759

## Sheet: upregulatd gene 5vs4 
Supplementary Table. The upregulatd gene list between cluster 5 vs 4 in scRNA-seq data. (64 genes) Related to Fig. 6e
	gene name	p_val	avg_log2FC	pct,1	pct,2	p_val_adj
	Cav1	1.99976e-15	1.00269	1	1	3.3382e-11
	Lpar6	1.76029e-07	1.00304	0.781	0.395	0.00293845
	Sirpa	1.00258e-11	1.00572	0.922	0.461	1.67361e-07
	Phldb2	4.76816e-09	1.00917	0.859	0.447	7.9595e-05
	Fstl1	9.48193e-16	1.01101	1	1	1.58282e-11
	Tmcc3	3.02436e-10	1.01128	0.922	0.526	5.04856e-06
	Lmcd1	4.3932e-08	1.01198	0.953	0.763	0.000733357
	Hdac9	3.49184e-14	1.02184	0.578	0	5.82893e-10
	Ackr3	5.56343e-08	1.02261	0.969	0.908	0.000928704
	Cdc42ep3	4.26806e-10	1.02301	0.969	0.908	7.12467e-06
	Lysmd2	9.76293e-12	1.03159	0.984	0.618	1.62973e-07
	Nupr1	1.19186e-11	1.04391	0.984	0.842	1.98957e-07
	Sepp1	7.27048e-11	1.07649	1	1	1.21366e-06
	Cyp1b1	8.47931e-11	1.09294	0.984	0.671	1.41545e-06
	EYFP	1.01498e-19	1.10402	0.781	0.026	1.69431e-15
	Bmp6	5.01713e-14	1.10999	1	0.618	8.3751e-10
	Slc26a4	7.86795e-08	1.167	0.328	0	0.0013134
	Bcap29	1.01149e-10	1.19767	0.906	0.395	1.68848e-06
	Procr	1.84788e-11	1.2195	0.984	0.789	3.08466e-07
	Coch	8.14187e-07	1.22922	0.453	0.079	0.0135912
	Heph	1.27718e-13	1.23746	0.578	0.013	2.13199e-09
	Cpe	3.82224e-17	1.27262	1	0.974	6.38046e-13
	Eng	3.09365e-14	1.28663	1	0.934	5.16423e-10
	Camk4	1.32325e-17	1.30523	0.844	0.092	2.2089e-13
	Col4a3	5.518e-12	1.31109	0.953	0.474	9.2112e-08
	Igfbp7	1.80503e-23	1.36949	0.906	0.053	3.01313e-19
	Ier2	1.03681e-11	1.37787	0.984	0.789	1.73074e-07
	Gsn	5.18119e-14	1.38257	0.984	0.632	8.64895e-10
	Gpc6	3.35215e-20	1.4318	0.859	0.053	5.59574e-16
	Bmp4	6.71875e-16	1.4327	1	0.921	1.12156e-11
	Bace2	1.77552e-13	1.4807	0.953	0.697	2.96388e-09
	Nrep	1.16607e-18	1.5149	0.938	0.316	1.94652e-14
	Sfrp1	8.5928e-17	1.55977	1	0.895	1.4344e-12
	Col3a1	2.06791e-18	1.56893	0.719	0	3.45196e-14
	Plscr2	9.87846e-17	1.59088	0.875	0.184	1.64901e-12
	Emb	9.58047e-14	1.62738	0.562	0	1.59927e-09
	Gdf6	7.73875e-11	1.63739	0.453	0	1.29183e-06
	Gpm6a	3.08998e-11	1.64018	0.469	0	5.1581e-07
	Tagln	5.45656e-18	1.6694	0.781	0.066	9.10864e-14
	Slco2a1	1.51462e-18	1.68151	1	0.724	2.52835e-14
	Ctgf	1.44521e-22	1.68376	0.891	0.053	2.41249e-18
	Edn1	7.39959e-14	1.72929	0.969	0.579	1.23521e-09
	Aldh3a1	2.2967e-18	1.74149	0.859	0.132	3.83388e-14
	Calcrl	2.32057e-14	1.74994	0.969	0.618	3.87372e-10
	Lhfp	3.49968e-16	1.79743	0.922	0.342	5.84202e-12
	Cyr61	1.54185e-15	1.80727	1	0.711	2.57381e-11
	Lpar1	2.35898e-17	1.80894	0.75	0.053	3.93785e-13
	Aldh1a1	1.80704e-17	1.84118	0.703	0.013	3.0165e-13
	Pcolce2	1.42881e-15	1.9105	0.953	0.447	2.38511e-11
	Smoc1	1.15744e-18	1.93791	1	0.658	1.93212e-14
	Itgbl1	2.36702e-19	1.95627	0.969	0.224	3.95127e-15
	Txndc5	2.36393e-18	1.9832	0.984	0.724	3.94612e-14
	Fmo1	1.3252e-17	2.01592	0.922	0.224	2.21216e-13
	Ctla2a	9.52503e-15	2.35311	0.812	0.184	1.59001e-10
	Nrp1	4.78213e-21	2.45684	1	0.947	7.98281e-17
	Emcn	3.05089e-12	2.6111	0.672	0.105	5.09284e-08
	Apoe	5.15647e-22	2.63126	1	0.882	8.60769e-18
	1500015O10Rik	1.30156e-16	2.6771	0.906	0.382	2.17269e-12
	Sfrp2	6.0701e-17	2.69996	0.672	0	1.01328e-12
	Cxcl12	9.69558e-17	3.07254	0.922	0.289	1.61848e-12
	Frzb	1.43154e-23	3.11123	1	0.289	2.38966e-19
	Fmo2	7.86579e-26	3.32698	0.984	0.118	1.31304e-21
	Acta2	7.46599e-19	3.44154	0.828	0.092	1.2463e-14
	Thbs1	4.79017e-26	4.26779	1	0.105	8e-22

## Sheet: KEGG pathway for downregulated 
Supplementary Table. KEGG pathway analysis of downregulatd genes between cluster 5 vs 4 in scRNA-seq data. (84 genes) Related to Fig. 6e
Term	Overlap	P-value	Adjusted P-value	-log 10 adjusted P-value	Genes
NOD-like receptor signaling pathway	6/181	0.000114543	0.0115688	1.93671	GBP5;GBP7;STAT1;GBP2;GBP4;GBP3
Antigen processing and presentation	3/78	0.0043341	0.218872	0.65981	CD74;B2M;HSPA1B
Proteasome	2/46	0.0160065	0.525095	0.279762	PSMB8;PSMB9
Measles	3/139	0.0207958	0.525095	0.279762	STAT1;IL2RG;HSPA1B
Inflammatory bowel disease	2/65	0.0305636	0.571128	0.243267	STAT1;IL2RG
Adherens junction	2/71	0.035932	0.571128	0.243267	PTPRJ;IQGAP1
Tuberculosis	3/180	0.0402004	0.571128	0.243267	CD74;STAT1;CTSD
Th1 and Th2 cell differentiation	2/92	0.0572284	0.571128	0.243267	STAT1;IL2RG
Human T-cell leukemia virus 1 infection	3/219	0.0647648	0.571128	0.243267	TSPO;IL2RG;B2M
Longevity regulating pathway	2/102	0.0685759	0.571128	0.243267	ADIPOR2;HSPA1B
Parathyroid hormone synthesis, secretion and action	2/106	0.0733067	0.571128	0.243267	ARRB1;PTHLH
Th17 cell differentiation	2/107	0.0745055	0.571128	0.243267	STAT1;IL2RG
Toxoplasmosis	2/112	0.0805932	0.571128	0.243267	STAT1;HSPA1B
Sphingolipid signaling pathway	2/119	0.0893644	0.571128	0.243267	S1PR1;CTSD
Endocytosis	3/252	0.0897945	0.571128	0.243267	ARRB1;IL2RG;HSPA1B
Thyroid hormone signaling pathway	2/121	0.0919209	0.571128	0.243267	STAT1;ATP2A3
Vitamin digestion and absorption	44585	0.0961304	0.571128	0.243267	SLC52A3
Estrogen signaling pathway	2/137	0.113099	0.599159	0.222458	CTSD;HSPA1B
MAPK signaling pathway	3/294	0.126514	0.599159	0.222458	IGF2;ARRB1;HSPA1B
Hepatitis C	2/157	0.141109	0.599159	0.222458	CLDN5;STAT1
Aldosterone-regulated sodium reabsorption	1/37	0.144327	0.599159	0.222458	SLC9A3R2
Primary immunodeficiency	1/38	0.147928	0.599159	0.222458	IL2RG
JAK-STAT signaling pathway	2/162	0.14833	0.599159	0.222458	STAT1;IL2RG
cGMP-PKG signaling pathway	2/167	0.155626	0.599159	0.222458	ATP2A3;ADRA2A
Ferroptosis	1/41	0.15864	0.599159	0.222458	CP
Porphyrin and chlorophyll metabolism	1/43	0.165707	0.599159	0.222458	CP
Neuroactive ligand-receptor interaction	3/341	0.172824	0.599159	0.222458	S1PR1;TSPO;ADRA2A
Arginine and proline metabolism	1/50	0.189983	0.599159	0.222458	LAP3
Cholesterol metabolism	1/50	0.189983	0.599159	0.222458	TSPO
Chemokine signaling pathway	2/192	0.193014	0.599159	0.222458	STAT1;ARRB1
84 genes listed in Supplementary Table
Top 30 enrtiched pathways
Statistical information
http://amp.pharm.mssm.edu/Enrichr

## Sheet: KEGG pathway for upregulated 
Supplementary Table. KEGG pathway analysis of upregulatd genes between cluster 5 vs 4 in scRNA-seq data. (64 genes) Related to Fig. 6e
Term	Overlap	P-value	Adjusted P-value	-log 10 adjusted P-value	Genes
TGF-beta signaling pathway	4/94	0.000234304	0.0208531	1.68083	BMP4;GDF6;THBS1;BMP6
Relaxin signaling pathway	4/129	0.000778091	0.0346251	1.46061	ACTA2;EDN1;COL3A1;COL4A3
Cytokine-cytokine receptor interaction	5/295	0.00252905	0.0750285	1.12477	BMP4;CXCL12;ACKR3;GDF6;BMP6
AGE-RAGE signaling pathway in diabetic complications	3/100	0.00405172	0.089423	1.04855	EDN1;COL3A1;COL4A3
Drug metabolism	3/108	0.00502376	0.089423	1.04855	ALDH3A1;FMO1;FMO2
Pathways in cancer	6/531	0.00694728	0.103051	0.986947	BMP4;EDN1;CXCL12;LPAR6;COL4A3;LPAR1
Vascular smooth muscle contraction	3/133	0.00891441	0.111799	0.951563	ACTA2;EDN1;CALCRL
Fluid shear stress and atherosclerosis	3/139	0.0100493	0.111799	0.951563	BMP4;EDN1;CAV1
Ovarian steroidogenesis	2/51	0.0116197	0.114906	0.939657	CYP1B1;BMP6
Hippo signaling pathway	3/163	0.0154029	0.137086	0.863007	BMP4;GDF6;BMP6
Neuroactive ligand-receptor interaction	4/341	0.0236911	0.169781	0.770111	EDN1;CALCRL;LPAR6;LPAR1
Metabolism of xenobiotics by cytochrome P450	2/76	0.0246818	0.169781	0.770111	ALDH3A1;CYP1B1
Focal adhesion	3/201	0.0266184	0.169781	0.770111	CAV1;COL4A3;THBS1
PI3K-Akt signaling pathway	4/354	0.0267071	0.169781	0.770111	LPAR6;COL4A3;LPAR1;THBS1
ECM-receptor interaction	2/88	0.0323532	0.182081	0.739735	COL4A3;THBS1
Regulation of actin cytoskeleton	3/218	0.0327337	0.182081	0.739735	GSN;CXCL12;LPAR1
Viral protein interaction with cytokine and cytokine receptor	2/100	0.0408313	0.201742	0.695203	CXCL12;ACKR3
Amoebiasis	2/102	0.0423178	0.201742	0.695203	COL3A1;COL4A3
Protein digestion and absorption	2/103	0.0430686	0.201742	0.695203	COL3A1;COL4A3
Phenylalanine metabolism	2022-01-17	0.0530498	0.236072	0.626956	ALDH3A1
Osteoclast differentiation	2/127	0.0625015	0.264887	0.576939	CAMK4;SIRPA
Histidine metabolism	2022-01-22	0.0681186	0.275571	0.559767	ALDH3A1
Apelin signaling pathway	2/137	0.0713278	0.276008	0.559079	ACTA2;CAMK4
Phospholipase D signaling pathway	2/148	0.0814733	0.30213	0.519806	LPAR6;LPAR1
beta-Alanine metabolism	2022-01-30	0.091739	0.326591	0.485996	ALDH3A1
Wnt signaling pathway	2/166	0.0989548	0.338169	0.470867	SFRP1;SFRP2
Tyrosine metabolism	1/36	0.109067	0.338169	0.470867	ALDH3A1
Axon guidance	2/182	0.115291	0.338169	0.470867	NRP1;CXCL12
Alcoholism	2/186	0.119478	0.338169	0.470867	CAMK4;HDAC9
Bladder cancer	1/41	0.123257	0.338169	0.470867	THBS1
64 genes listed in Supplementary Table
Top 30 enrtiched pathways
Statistical information
http://amp.pharm.mssm.edu/Enrichr
