# Supplementary material for: The VE-cadherin/AmotL2 mechanosensory pathway suppresses aortic inflammation and the formation of abdominal aortic aneurysms
Source: Nat Cardiovasc Res. 2023 Jun 29;2(7):629–44. doi: 10.1038/s44161-023-00298-8 (PMC11358041; doi:10.1038/s44161-023-00298-8)
Supplement: Supplementary file 8 — Differentially expressed gene list and KEGG pathway analysis between cluster 5 versus cluster 3 in scRNA-seq data. Related to Extended Data Fig. 7g. [file 44161_2023_298_MOESM8_ESM.xlsx]

## Sheet: downregulated gene 5vs3
Supplementary Table. The downregulatd gene list between cluster 5 vs 3 in scRNA-seq data. (50 genes) Related to Extended Data Fig. 7g
	gene name	p_val	avg_log2FC	pct,1	pct,2	p_val_adj
	Cd74	7.06229e-25	-4.62608	0.312	1	1.17891e-20
	H2-Aa	1.50704e-23	-3.32966	0.469	1	2.5157e-19
	H2-Ab1	4.43035e-23	-3.187	0.469	1	7.39559e-19
	Ly6a	5.10099e-20	-2.85161	0.766	0.987	8.51509e-16
	H2-Eb1	1.07826e-21	-2.70567	0.328	0.974	1.79993e-17
	Iigp1	1.91617e-17	-2.70456	0.625	0.974	3.19867e-13
	Igtp	6.20526e-21	-2.68252	0.609	0.974	1.03584e-16
	Gbp4	8.60479e-17	-2.27056	0.672	0.962	1.4364e-12
	Gbp2	1.48829e-15	-2.15967	0.766	0.949	2.48441e-11
	Gbp7	2.6049e-18	-2.13849	0.828	0.987	4.34836e-14
	Wars	1.06315e-13	-2.1104	0.719	0.923	1.77472e-09
	H2-DMa	5.84825e-20	-2.07365	0.312	0.949	9.76249e-16
	Gbp3	8.37923e-16	-2.03441	0.438	0.923	1.39874e-11
	Ly6e	3.32779e-24	-2.01934	1	1	5.55507e-20
	Ly6c1	3.53401e-15	-2.0046	0.906	0.987	5.89932e-11
	Serping1	7.9349e-19	-1.90169	0.734	0.987	1.32457e-14
	Hspa1b	5.42774e-18	-1.87819	0.422	0.987	9.06053e-14
	Tgm2	6.17443e-21	-1.84642	1	1	1.0307e-16
	Ifi47	1.0913e-16	-1.79755	0.641	0.974	1.82171e-12
	Cp	9.4674e-10	-1.76599	0.656	0.923	1.58039e-05
	Irgm2	5.40104e-15	-1.61677	0.594	0.962	9.01595e-11
	Psmb8	1.88291e-17	-1.52978	0.859	0.987	3.14314e-13
	Cldn5	5.99067e-07	-1.52296	0.469	0.744	0.0100002
	Irgm1	1.7721e-12	-1.49029	0.625	0.936	2.95817e-08
	Lap3	4.0776e-14	-1.46269	0.656	0.962	6.80674e-10
	Gm12250	2.03133e-10	-1.43926	0.141	0.641	3.39091e-06
	Tgtp2	3.56507e-17	-1.38166	0.562	0.962	5.95118e-13
	Gbp5	8.98255e-11	-1.37237	0.344	0.782	1.49946e-06
	Gm4951	1.00187e-10	-1.36736	0.422	0.846	1.67242e-06
	Stmn2	3.54922e-08	-1.36731	0.406	0.769	0.000592472
	Psmb9	5.3721e-19	-1.3602	0.781	0.987	8.96764e-15
	Cmip	2.9865e-15	-1.30518	0.859	1	4.98537e-11
	Il18bp	5.70165e-11	-1.29747	0.297	0.756	9.51776e-07
	Gja5	8.72405e-17	-1.29094	1	1	1.45631e-12
	B2m	1.69417e-21	-1.28948	1	1	2.82808e-17
	Stat1	8.21224e-10	-1.27006	0.594	0.872	1.37087e-05
	S1pr1	1.21711e-13	-1.22118	0.969	0.987	2.03172e-09
	Ptprj	1.54758e-13	-1.17776	0.875	0.987	2.58338e-09
	AW112010	4.44284e-13	-1.17507	0.812	0.987	7.41643e-09
	Samhd1	1.76247e-11	-1.16334	0.453	0.859	2.94209e-07
	Irf1	8.11974e-09	-1.15991	0.828	0.949	0.000135543
	Hspa1a	1.92153e-11	-1.15913	0.516	0.923	3.20761e-07
	Tap1	1.73312e-09	-1.11216	0.562	0.885	2.8931e-05
	H2-DMb1	1.15175e-13	-1.10544	0.391	0.885	1.92262e-09
	Gbp6	3.02731e-11	-1.10059	0.406	0.821	5.05348e-07
	Ifitm3	9.34874e-17	-1.09159	1	1	1.56058e-12
	Psmb10	3.05264e-13	-1.07314	0.797	0.974	5.09577e-09
	Cd274	6.02543e-07	-1.06844	0.234	0.603	0.0100582
	Ube2l6	8.81785e-11	-1.05685	0.547	0.91	1.47196e-06
	Slc9a3r2	8.69454e-10	-1.04759	0.969	0.962	1.45138e-05

## Sheet: upregulated gene 5vs3
Supplementary Table.The upregulatd gene list between cluster 5 vs 3 in scRNA-seq data. (26 genes) Related to Extended Data Fig. 7g
	gene name	p_val	avg_log2FC	pct,1	pct,2	p_val_adj
	Lhfp	3.09893e-08	1.00126	0.922	0.705	0.000517304
	Fmo2	1.34011e-08	1.01073	0.984	0.731	0.000223704
	Epdr1	8.98508e-11	1.01888	0.969	0.654	1.49988e-06
	Gsn	1.12941e-08	1.02111	0.984	0.795	0.000188532
	Fmo1	5.28132e-07	1.0396	0.922	0.59	0.00881611
	Fn1	1.42063e-07	1.04614	1	0.923	0.00237145
	Smoc1	1.18024e-09	1.05279	1	0.897	1.97017e-05
	Heph	4.00875e-08	1.0703	0.578	0.179	0.000669181
	Txndc5	1.24709e-10	1.07422	0.984	0.91	2.08176e-06
	Gpc6	5.5132e-10	1.07889	0.859	0.41	9.20319e-06
	EYFP	1.80355e-20	1.10559	0.781	0.013	3.01066e-16
	Col4a3	2.12228e-09	1.10898	0.953	0.692	3.54272e-05
	Aldh1a1	8.48559e-09	1.13679	0.703	0.205	0.00014165
	Apoe	1.55805e-13	1.22806	1	0.962	2.60086e-09
	Itgbl1	2.80182e-12	1.37587	0.969	0.603	4.67708e-08
	Ctgf	1.84188e-12	1.39535	0.891	0.372	3.07466e-08
	Lpar1	5.74977e-09	1.39744	0.75	0.321	9.5981e-05
	Col3a1	1.54711e-14	1.4397	0.719	0.115	2.5826e-10
	Ctla2a	8.58164e-10	1.45679	0.812	0.321	1.43253e-05
	Gdf6	9.81345e-10	1.58929	0.453	0.026	1.63816e-05
	Frzb	7.07419e-13	1.69249	1	0.692	1.1809e-08
	1500015O10Rik	2.3575e-10	1.70164	0.906	0.59	3.93537e-06
	Emcn	8.46447e-07	2.0349	0.672	0.333	0.0141297
	Cxcl12	6.3224e-09	2.29369	0.922	0.603	0.00010554
	Sfrp2	9.7973e-15	2.6593	0.672	0.064	1.63546e-10
	Thbs1	1.0689e-19	2.76924	1	0.603	1.78432e-15

## Sheet: KEGG pathway downregulated 
KEGG pathway analysis of downregulatd genes between cluster 5 vs 3 in scRNA-seq data. (50 genes) The Related to Extended Data Fig. 7g
Term	Overlap	P-value	Adjusted P-value	-log 10 adjusted P-value	Genes
Antigen processing and presentation	5/78	1.46323e-06	9.65732e-05	4.01514	CD74;TAP1;B2M;HSPA1B;HSPA1A
NOD-like receptor signaling pathway	6/181	5.7734e-06	0.000190522	3.72005	GBP5;GBP7;STAT1;GBP2;GBP4;GBP3
Proteasome	3/46	0.000206893	0.00455164	2.34183	PSMB10;PSMB8;PSMB9
Toxoplasmosis	3/112	0.00276694	0.0456544	1.34052	STAT1;HSPA1B;HSPA1A
Measles	3/139	0.00507224	0.0669535	1.17423	STAT1;HSPA1B;HSPA1A
Legionellosis	2/57	0.00895516	0.0985068	1.00653	HSPA1B;HSPA1A
Prolactin signaling pathway	2/70	0.0132742	0.1054	0.977161	STAT1;IRF1
Epstein-Barr virus infection	3/202	0.0140464	0.1054	0.977161	STAT1;TAP1;B2M
Pertussis	2/76	0.0155172	0.1054	0.977161	IRF1;SERPING1
Human immunodeficiency virus 1 infection	3/212	0.0159696	0.1054	0.977161	TAP1;SAMHD1;B2M
PD-L1 expression and PD-1 checkpoint pathway in cancer	2/89	0.0208877	0.125326	0.901959	CD274;STAT1
Longevity regulating pathway	2/102	0.0269177	0.141651	0.84878	HSPA1B;HSPA1A
C-type lectin receptor signaling pathway	2/104	0.027901	0.141651	0.84878	STAT1;IRF1
Herpes simplex virus 1 infection	4/498	0.0355579	0.16763	0.775648	CD74;STAT1;TAP1;B2M
Estrogen signaling pathway	2/137	0.0460803	0.202753	0.693032	HSPA1B;HSPA1A
Cell adhesion molecules	2/148	0.0528891	0.210282	0.677197	CLDN5;CD274
Spliceosome	2/150	0.0541637	0.210282	0.677197	HSPA1B;HSPA1A
Hepatitis C	2/157	0.0587099	0.21527	0.667017	CLDN5;STAT1
Protein processing in endoplasmic reticulum	2/171	0.0681811	0.23684	0.625546	HSPA1B;HSPA1A
Tuberculosis	2/180	0.0745196	0.245915	0.609216	CD74;STAT1
Aldosterone-regulated sodium reabsorption	1/37	0.0885322	0.26579	0.575461	SLC9A3R2
Primary immunodeficiency	1/38	0.0908151	0.26579	0.575461	TAP1
Ferroptosis	1/41	0.0976302	0.26579	0.575461	CP
Lipid and atherosclerosis	2/215	0.100803	0.26579	0.575461	HSPA1B;HSPA1A
Porphyrin and chlorophyll metabolism	1/43	0.102146	0.26579	0.575461	CP
ABC transporters	1/45	0.106639	0.26579	0.575461	TAP1
Human cytomegalovirus infection	2/225	0.108732	0.26579	0.575461	TAP1;B2M
Arginine and proline metabolism	1/50	0.117777	0.277616	0.556555	LAP3
Endocytosis	2/252	0.130917	0.292909	0.533267	HSPA1B;HSPA1A
Glutathione metabolism	1/57	0.133141	0.292909	0.533267	LAP3
_
Top 30 enrtiched pathways
Statistical information
http://amp.pharm.mssm.edu/Enrichr

## Sheet: KEGG pathway upregulated
Supplementary Table. KEGG pathway analysis of upregulated genes between cluster 5 vs 3 in scRNA-seq data (26 genes). Related to Extended Data Fig. 7g
Term	Overlap	P-value	Adjusted P- value	-log 10 adjusted P- value	Genes
Regulation of actin cytoskeleton	4/218	0.00017	0.0036126	2.44218	GSN;CXCL12;LPAR1;FN1
ECM-receptor interaction	3/88	0.000199	0.0036126	2.44218	COL4A3;FN1;THBS1
AGE-RAGE signaling pathway in diabetic complications	3/100	0.00029	0.0036126	2.44218	COL3A1;COL4A3;FN1
Amoebiasis	3/102	0.000307	0.0036126	2.44218	COL3A1;COL4A3;FN1
PI3K-Akt signaling pathway	4/354	0.00106	0.0099647	2.00154	COL4A3;LPAR1;FN1;THBS1
Focal adhesion	3/201	0.002193	0.0171749	1.76511	COL4A3;FN1;THBS1
Pathways in cancer	4/531	0.004618	0.0310037	1.50859	CXCL12;COL4A3;LPAR1;FN1
Small cell lung cancer	2/92	0.006331	0.0344682	1.46258	COL4A3;FN1
TGF-beta signaling pathway	2/94	0.0066	0.0344682	1.46258	GDF6;THBS1
Protein digestion and absorption	2/103	0.007876	0.0345033	1.46214	COL3A1;COL4A3
Drug metabolism	2/108	0.008628	0.0345033	1.46214	FMO1;FMO2
Human papillomavirus infection	3/331	0.008809	0.0345033	1.46214	COL4A3;FN1;THBS1
Relaxin signaling pathway	2/129	0.012125	0.0438355	1.35817	COL3A1;COL4A3
Proteoglycans in cancer	2/205	0.028915	0.09471	1.0236	FN1;THBS1
Rap1 signaling pathway	2/210	0.030227	0.09471	1.0236	LPAR1;THBS1
Bladder cancer	1/41	0.051988	0.141105	0.850459	THBS1
Porphyrin and chlorophyll metabolism	1/43	0.054456	0.141105	0.850459	HEPH
Cytokine-cytokine receptor interaction	2/295	0.055865	0.141105	0.850459	CXCL12;GDF6
Intestinal immune network for IgA production	1/48	0.0606	0.141105	0.850459	CXCL12
Malaria	1/50	0.063047	0.141105	0.850459	THBS1
Cholesterol metabolism	1/50	0.063047	0.141105	0.850459	APOE
Mineral absorption	1/60	0.075189	0.160631	0.794171	HEPH
Retinol metabolism	1/68	0.084794	0.173274	0.761266	ALDH1A1
p53 signaling pathway	1/73	0.090748	0.177715	0.750277	THBS1
Bacterial invasion of epithelial cells	1/77	0.095484	0.179511	0.74591	FN1
Gap junction	1/88	0.108388	0.195932	0.707895	LPAR1
Rheumatoid arthritis	1/93	0.114194	0.198149	0.703008	CXCL12
Fc gamma R-mediated phagocytosis	1/97	0.118813	0.198149	0.703008	GSN
Viral protein interaction with cytokine and cytokine receptor	1/100	0.122262	0.198149	0.703008	CXCL12
NF-kappa B signaling pathway	1/104	0.126841	0.198717	0.701765	CXCL12
26 genes listed in Supplementary Table Top 30 enrtiched pathways Statistical information http://amp.pharm.mssm.edu/Enrichr
