# Supplementary material for: The VE-cadherin/AmotL2 mechanosensory pathway suppresses aortic inflammation and the formation of abdominal aortic aneurysms
Source: Nat Cardiovasc Res. 2023 Jun 29;2(7):629–44. doi: 10.1038/s44161-023-00298-8 (PMC11358041; doi:10.1038/s44161-023-00298-8)
Supplement: Supplementary file 9 — The upregulated gene list and KEGG pathway analysis between shAmotL2 versus shControl under flow condition in RNA-seq data. Related to Fig. 6f. [file 44161_2023_298_MOESM9_ESM.xlsx]

## Sheet: hF1A2KDvshF1Ctrl_deg_up
Supplementary Table. The upregulated gene list between shControl vs sh AmotL2 under flow condition in RNA-seq data. Related to Fig. 6f
hF1A2KD1	hF1A2KD2	hF1Ctrl1	hF1Ctrl2	hF1A2KD	hF1Ctrl	log2FoldChange	pvalue	padj	gene_name
3105.44	3528.6	175.013	125.961	3317.02	150.487	4.46346	1.86874e-202	2.82311e-198	ADAMTS12
2263.85	2394.81	76.0055	51.7514	2329.33	63.8784	5.19067	1.24298e-193	9.38883e-190	GFRA1
1998.03	1909.48	131.009	98.6205	1953.76	114.815	4.09024	2.45866e-150	1.2381e-146	IL1RL1
1509.56	1704.27	73.0053	90.809	1606.92	81.9071	4.29291	1.02053e-134	3.8543e-131	IGFBP3
4104.94	4470.51	786.057	727.449	4287.73	756.753	2.5024	2.16731e-125	6.5483e-122	MAOA
4599.3	5566.34	808.058	739.166	5082.82	773.612	2.71598	2.00964e-121	4.33709e-118	TAGLN
5489.93	6163.5	1206.09	1237.15	5826.72	1221.62	2.25378	5.16651e-114	8.67227e-111	COL3A1
5288.86	4731.13	1077.08	1033.07	5009.99	1055.08	2.2476	3.31694e-108	5.01091e-105	LOX
15645.9	14301.1	3855.28	3368.72	14973.5	3612	2.05164	1.89401e-104	2.60116e-101	DCBLD2
2914.17	2745.72	532.038	465.762	2829.94	498.9	2.50432	1.17897e-101	1.48422e-98	ERRFI1
1636.09	2054.16	198.014	181.618	1845.12	189.816	3.28111	1.15063e-99	1.33712e-96	TNFSF18
25283.9	24718.6	8457.61	8299.75	25001.3	8378.68	1.57722	1.11333e-93	1.20137e-90	ADAM9
5060.31	5211.32	1528.11	1453.92	5135.82	1491.02	1.78434	8.05782e-82	7.16056e-79	SLC7A5
1422.26	1249.73	189.014	159.16	1336	174.087	2.94079	1.65716e-77	1.31762e-74	SLIT2
1590.97	1648.87	295.021	248.016	1619.92	271.519	2.57726	1.25948e-76	9.51349e-74	RFLNA
785.678	837.259	12.0009	14.6466	811.468	13.3237	5.9269	1.11718e-75	8.03679e-73	CLDN1
2082.39	1857.16	317.023	207.982	1969.77	262.502	2.90865	5.41867e-71	3.41083e-68	SEMA3C
1095.63	1043.5	150.011	145.49	1069.56	147.75	2.85598	2.14312e-70	1.29504e-67	PCDH9
1918.58	2177.28	419.03	460.88	2047.93	439.955	2.21838	1.02727e-67	5.96883e-65	AKR1C2
1178.03	1454.94	197.014	164.042	1316.48	180.528	2.86671	7.25981e-67	4.062e-64	AK5
1945.07	2028.51	427.031	325.155	1986.79	376.093	2.40182	1.9352e-66	1.04411e-63	CXCL1
3572.33	3981.08	1108.08	1002.8	3776.71	1055.44	1.83933	1.41622e-65	7.13161e-63	BMP4
782.735	660.778	12.0009	9.76441	721.756	10.8826	6.05318	4.16082e-65	1.9643e-62	DIO2
2063.75	2249.11	553.04	537.043	2156.43	545.041	1.98416	2.4138e-63	1.10501e-60	MEST
2515.93	2954.01	708.051	629.804	2734.97	668.928	2.03165	9.7728e-62	4.10104e-59	FSTL3
11829.3	12046.9	4854.35	4790.42	11938.1	4822.38	1.30775	9.36878e-60	3.82525e-57	COLEC12
13231.9	10966.5	3984.29	3700.71	12099.2	3842.5	1.65488	4.84385e-59	1.92569e-56	ABI3BP
9894.04	10061.5	3681.26	3987.79	9977.76	3834.53	1.37961	2.60492e-58	9.83812e-56	PLSCR4
2420.79	2351.71	708.051	628.828	2386.25	668.439	1.83613	1.73729e-57	6.24886e-55	GPRC5A
10286.4	12343.4	3806.27	3505.42	11314.9	3655.85	1.62993	2.81893e-57	9.90362e-55	TPM2
19298.6	17643	7191.52	7512.74	18470.8	7352.13	1.32902	3.7574e-56	1.29007e-53	CDH11
1990.19	1640.66	414.03	415.964	1815.42	414.997	2.12934	4.83661e-55	1.6237e-52	IRS2
4502.2	5478.1	1547.11	1477.36	4990.15	1512.23	1.72233	1.99571e-54	6.55417e-52	MYL9
963.215	1273.33	153.011	174.783	1118.27	163.897	2.76971	6.03582e-54	1.94007e-51	SLC37A2
2361.94	2442.01	698.05	562.43	2401.97	630.24	1.93057	8.98018e-54	2.76864e-51	CDH2
45523.2	43604.2	20097.4	19297.4	44563.7	19697.4	1.17787	5.92931e-53	1.79148e-50	LAMA5
2494.35	2815.49	821.059	763.577	2654.92	792.318	1.74451	2.15542e-52	6.38469e-50	AKR1C1
2158.9	2540.51	635.046	517.514	2349.7	576.28	2.02782	6.08055e-52	1.73318e-49	ADM
668.954	589.98	71.0051	64.4451	629.467	67.7251	3.21701	4.20865e-51	1.17741e-48	DPP4
704.265	722.341	103.007	96.6677	713.303	99.8375	2.83707	8.80626e-51	2.37564e-48	MME
3437.95	3362.37	1258.09	1231.29	3400.16	1244.69	1.44987	2.12553e-49	5.35173e-47	PITPNM3
2906.32	2964.27	1057.08	999.876	2935.29	1028.48	1.51306	7.86499e-49	1.91639e-46	TNFRSF1B
3787.14	3631.2	1404.1	1347.49	3709.17	1375.79	1.43093	8.38433e-49	2.01051e-46	INSIG1
4838.64	4937.37	1791.13	1445.13	4888	1618.13	1.59509	4.57241e-47	9.86791e-45	CITED2
5827.35	7689.24	1909.14	2121.81	6758.3	2015.47	1.74539	9.07133e-46	1.87727e-43	MEG3
1622.36	1784.31	483.035	513.608	1703.33	498.321	1.77295	4.25192e-45	8.34204e-43	OSGIN1
538.498	550.99	8.00058	2.92932	544.744	5.46495	6.64653	2.38528e-44	4.6198e-42	PSG4
2945.56	2533.32	912.066	902.232	2739.44	907.149	1.59464	3.67263e-44	6.93529e-42	TENM3
946.54	881.379	197.014	191.382	913.96	194.198	2.23481	4.01358e-44	7.48558e-42	IL1RAP
1206.47	1266.15	323.023	250.945	1236.31	286.984	2.10753	4.12943e-43	7.42658e-41	HPSE
8276.59	8178.67	3459.25	2888.31	8227.63	3173.78	1.37438	5.38443e-43	9.56972e-41	RGS4
12680.7	13215.6	5993.43	6085.18	12948.1	6039.31	1.10026	9.98677e-43	1.7543e-40	TNFRSF10D
1989.21	1716.59	557.04	566.336	1852.9	561.688	1.72209	2.21859e-42	3.85244e-40	TGFB2
1952.91	2453.29	620.045	488.221	2203.1	554.133	1.99139	2.3917e-42	4.10583e-40	SPOCD1
974.986	978.854	241.017	211.888	976.92	226.453	2.10939	6.29748e-42	1.06894e-39	CDH4
5434.02	5354.97	1818.13	2194.06	5394.5	2006.1	1.42696	6.37069e-42	1.06936e-39	PTGS1
1410.49	1468.28	414.03	314.414	1439.39	364.222	1.98307	8.23378e-41	1.3375e-38	CCBE1
1266.3	1355.42	381.027	378.859	1310.86	379.943	1.78656	1.78731e-40	2.87243e-38	PANX2
2597.35	2787.79	1028.07	913.949	2692.57	971.011	1.47151	5.05821e-40	8.04362e-38	LRIG1
3001.46	2851.4	1104.08	911.02	2926.43	1007.55	1.53858	8.32172e-40	1.30954e-37	FZD8
346.247	360.144	15.0011	17.5759	353.196	16.2885	4.43748	1.58606e-39	2.47016e-37	DGKI
3090.72	2745.72	1031.07	1119	2918.22	1075.04	1.44071	7.4719e-39	1.12878e-36	TMTC1
10625.8	10444.2	4733.34	3948.73	10535	4341.03	1.27916	1.25885e-38	1.88292e-36	AXL
524.766	487.375	73.0053	59.5629	506.07	66.2841	2.93358	1.81812e-38	2.69278e-36	S1PR3
2914.17	3113.04	1202.09	1211.76	3013.61	1206.92	1.32007	2.26188e-38	3.31749e-36	CSF1
591.465	747.992	117.008	115.22	669.729	116.114	2.52772	1.04632e-36	1.50541e-34	CDKN2B
1580.18	1577.04	560.04	541.925	1578.61	550.983	1.51865	8.57535e-36	1.19952e-33	NECTIN3
752.328	721.315	173.012	165.995	736.821	169.504	2.1202	4.61598e-35	6.22622e-33	CXCL8
2456.1	2623.62	871.063	1029.17	2539.86	950.116	1.41829	5.61729e-34	7.31555e-32	LINC00607
15750.8	17768.2	8034.58	8229.45	16759.5	8132.01	1.04325	7.24824e-33	8.97534e-31	IGFBP7
9815.57	8817.9	4494.32	4446.71	9316.74	4470.52	1.05944	8.30928e-33	1.02056e-30	ALCAM
2890.63	2671.84	1196.09	1106.31	2781.23	1151.2	1.27278	9.47321e-33	1.15413e-30	CCDC80
1843.06	1805.85	714.051	612.229	1824.45	663.14	1.46036	1.7252e-32	2.05217e-30	NR2F1
1025.01	1226.13	310.022	335.896	1125.57	322.959	1.8008	1.78948e-32	2.11201e-30	C17orf58
294.261	382.718	6.00043	3.90576	338.489	4.9531	6.09743	7.89835e-32	9.03942e-30	LIPH
1855.81	1969	616.044	746.977	1912.4	681.511	1.48821	1.01651e-31	1.15462e-29	HIF3A
645.413	713.107	126.009	163.066	679.26	144.537	2.23161	1.05655e-31	1.19114e-29	FAM189A1
19158.4	19975.2	9617.69	7847.66	19566.8	8732.67	1.16394	2.28053e-31	2.49652e-29	PTX3
306.032	255.487	17.0012	9.76441	280.759	13.3828	4.39448	8.0594e-31	8.63499e-29	PCDH7
6235.4	6169.65	3110.22	2742.82	6202.53	2926.52	1.08376	1.53376e-30	1.60907e-28	EXT1
6682.67	6228.14	3148.23	3233.97	6455.41	3191.1	1.01648	1.68227e-30	1.75269e-28	ASPH
426.679	319.102	45.0032	30.2697	372.891	37.6365	3.31068	4.35212e-30	4.35413e-28	VGLL3
1921.53	1920.77	663.048	791.894	1921.15	727.471	1.40074	6.80789e-30	6.72201e-28	PLAGL1
2340.36	3019.67	1004.07	872.938	2680.02	938.505	1.51376	1.51763e-29	1.44194e-27	LGALS3BP
1705.73	1876.65	721.052	691.32	1791.19	706.186	1.34273	2.17547e-29	2.0413e-27	ZBTB18
5030.89	5606.35	2592.19	2424.5	5318.62	2508.34	1.08429	3.75438e-29	3.50107e-27	TSC22D4
2124.57	2329.14	967.07	891.491	2226.85	929.28	1.26082	1.08723e-28	1.00151e-26	NMT2
1281.02	959.359	265.019	326.131	1120.19	295.575	1.92208	1.31735e-28	1.20613e-26	SELP
678.763	622.814	154.011	170.877	650.788	162.444	2.0021	1.9558e-28	1.7483e-26	SHISA3
924.961	967.568	314.023	258.757	946.264	286.39	1.72463	3.26093e-28	2.86412e-26	CEBPD
651.298	769.539	181.013	189.43	710.419	185.221	1.93901	1.05751e-27	9.02587e-26	LINC00520
998.526	875.223	301.022	242.157	936.875	271.59	1.7871	1.38214e-27	1.17303e-25	ABCA6
921.038	920.369	267.019	310.508	920.703	288.764	1.67249	1.45271e-27	1.22604e-25	ITGBL1
1684.16	1613.98	694.05	616.134	1649.07	655.092	1.33214	2.32784e-27	1.94291e-25	GLIPR1
22439.4	24310.3	12095.9	9937.24	23374.8	11016.6	1.0853	2.49987e-27	2.07503e-25	HMGA1
313.879	343.728	46.0033	28.3168	328.803	37.16	3.14732	3.37151e-27	2.75316e-25	TSPAN8
3912.69	2711.86	1120.08	1137.55	3312.28	1128.82	1.55318	3.50315e-27	2.84527e-25	HMCN1
665.03	687.455	192.014	183.571	676.243	187.792	1.84846	7.25447e-27	5.82943e-25	TFAP2A
8288.36	9580.25	4454.32	3865.73	8934.31	4160.03	1.10277	8.83092e-27	7.05866e-25	ANGPTL4
223.639	235.992	11.0008	10.7409	229.815	10.8708	4.40199	9.5755e-27	7.61353e-25	NANOS1
1094.65	1423.14	390.028	409.129	1258.89	399.578	1.65521	9.74107e-27	7.70462e-25	TOR2A
199.117	299.607	7.0005	6.83509	249.362	6.9178	5.17134	1.37353e-26	1.07513e-24	CES1
2615	2065.44	772.056	930.548	2340.22	851.302	1.45889	3.32183e-26	2.49666e-24	ANKRD33B
509.072	636.153	136.01	124.984	572.612	130.497	2.13341	6.64051e-26	4.84629e-24	HTR1D
4039.23	4375.09	2054.15	1689.24	4207.16	1871.7	1.16859	8.08684e-26	5.81752e-24	TNFRSF12A
3363.41	3744.07	1738.13	1726.35	3553.74	1732.24	1.0366	5.78097e-25	3.98781e-23	SCARB1
2465.91	2616.43	1233.09	1189.31	2541.17	1211.2	1.06903	1.22896e-24	8.36298e-23	STK40
1287.88	1239.47	523.038	458.927	1263.68	490.982	1.36419	2.45841e-24	1.65063e-22	ADAM23
989.699	944.994	312.022	363.236	967.347	337.629	1.51835	3.894e-24	2.59149e-22	IL6R
293.28	259.591	31.0022	37.1048	276.436	34.0535	3.0205	8.76008e-24	5.63143e-22	P3H2
849.434	980.906	307.022	321.249	915.17	314.136	1.54231	1.50321e-23	9.58186e-22	GSTM3
2041.19	1786.36	721.052	856.339	1913.77	788.695	1.27881	2.46086e-23	1.55549e-21	CELF2
448.258	524.313	119.009	79.0917	486.285	99.0501	2.2965	2.8254e-23	1.77109e-21	ARL4C
1081.9	1053.76	421.03	335.896	1067.83	378.463	1.49693	2.9752e-23	1.84964e-21	RGMB
1369.3	1342.08	589.042	569.265	1355.69	579.154	1.2271	6.91547e-23	4.22964e-21	COL4A5
1106.42	1020.92	417.03	407.176	1063.67	412.103	1.36817	8.64785e-23	5.22572e-21	PDE3A
1315.35	1322.58	28.002	9.76441	1318.96	18.8832	6.1282	9.55176e-23	5.68104e-21	CPA4
2333.49	2689.28	1196.09	1023.31	2511.39	1109.7	1.17835	1.48655e-22	8.67076e-21	SPHK1
211.868	229.836	23.0017	16.5995	220.852	19.8006	3.48096	2.32984e-22	1.33828e-20	FAM110B
764.098	721.315	248.018	255.828	742.707	251.923	1.55985	3.74008e-22	2.13213e-20	APBA1
684.648	702.846	215.015	238.252	693.747	226.634	1.61374	5.95465e-22	3.36917e-20	DKK1
1849.92	1858.18	814.059	905.161	1854.05	859.61	1.10876	8.15752e-22	4.56428e-20	MYRIP
892.592	889.588	341.025	337.849	891.09	339.437	1.39246	1.91252e-21	1.05064e-19	TFEC
395.291	417.603	97.007	95.6912	406.447	96.3491	2.07666	3.71446e-21	1.98987e-19	KBTBD8
2143.2	1816.11	902.065	896.373	1979.66	899.219	1.13872	5.26077e-21	2.7984e-19	IL1R1
221.677	226.758	24.0017	27.3403	224.217	25.671	3.12602	6.45498e-21	3.39775e-19	PCOLCE2
335.458	295.503	64.0046	44.9163	315.48	54.4604	2.53577	1.412e-20	7.28026e-19	FAM129A
2153.01	2720.07	1060.08	1107.28	2436.54	1083.68	1.16864	2.11035e-20	1.06626e-18	PLA2G15
2671.89	2396.86	1305.09	1200.05	2534.38	1252.57	1.01696	2.66323e-20	1.33223e-18	NCEH1
3026.97	3516.28	1690.12	1481.26	3271.62	1585.69	1.04488	3.29325e-20	1.63655e-18	KLHDC3
289.357	344.754	64.0046	38.0812	317.055	51.0429	2.63645	4.44201e-20	2.18584e-18	PTGIR
2317.8	2012.09	1023.07	1057.49	2164.94	1040.28	1.05749	5.49575e-20	2.69559e-18	PTPRJ
736.634	772.618	259.019	290.979	754.626	274.999	1.45598	1.28162e-19	6.01289e-18	CMTM4
1643.94	1765.84	832.06	828.022	1704.89	830.041	1.03832	2.95145e-19	1.33496e-17	SEC14L2
235.409	326.285	47.0034	41.0105	280.847	44.007	2.67392	3.04743e-19	1.37016e-17	KCNMB4
764.098	755.175	287.021	294.885	759.637	290.953	1.38448	6.12949e-19	2.72348e-17	LNPK
549.288	643.335	205.015	185.524	596.311	195.269	1.61055	2.09957e-18	8.98532e-17	GHDC
1339.87	1139.94	558.04	504.82	1239.91	531.43	1.22268	2.14431e-18	9.15088e-17	EGFR
171.652	155.96	14.001	9.76441	163.806	11.8827	3.78722	2.59582e-18	1.09846e-16	FAM167A
448.258	434.02	110.008	137.678	441.139	123.843	1.83216	5.7542e-18	2.38815e-16	PRR15
174.595	179.559	1.00007	3.90576	177.077	2.45292	6.16454	1.05865e-17	4.34592e-16	SEMA3A
795.486	835.207	331.024	336.872	815.347	333.948	1.28765	1.21269e-17	4.96481e-16	CD200
214.811	208.289	16.0012	34.1754	211.55	25.0883	3.0729	1.9813e-17	7.98175e-16	KCNMA1
298.185	454.541	87.0063	71.2802	376.363	79.1432	2.24952	2.91882e-17	1.15734e-15	MIR503HG
252.084	235.992	49.0035	35.1519	244.038	42.0777	2.53736	3.87191e-17	1.51536e-15	GDF7
127.513	212.393	12.0009	12.6937	169.953	12.3473	3.78178	3.88691e-17	1.5173e-15	TMEM163
252.084	241.122	28.002	49.7985	246.603	38.9003	2.66234	4.5096e-17	1.75584e-15	CADM3
650.317	470.958	178.013	159.16	560.638	168.586	1.73432	7.9543e-17	3.08117e-15	NALCN
1371.26	1700.17	709.051	702.061	1535.71	705.556	1.12182	9.21188e-17	3.5501e-15	BST1
215.792	250.357	31.0022	44.9163	233.074	37.9593	2.61658	9.48108e-17	3.63626e-15	MR1
474.741	508.922	155.011	83.9739	491.832	119.493	2.04248	9.48359e-17	3.63626e-15	RASD1
839.625	947.047	367.026	391.553	893.336	379.29	1.23556	1.42092e-16	5.33975e-15	TBXAS1
192.251	199.054	23.0017	31.2461	195.652	27.1239	2.84928	1.46457e-16	5.49014e-15	HSPB6
263.854	282.164	60.0043	59.5629	273.009	59.7836	2.19101	2.48525e-16	9.20214e-15	DAW1
145.169	136.465	12.0009	3.90576	140.817	7.95331	4.15221	3.65814e-16	1.32845e-14	SDC2
807.257	913.187	340.024	380.812	860.222	360.418	1.2546	3.66953e-16	1.32939e-14	FAM102A
276.606	231.888	54.0039	27.3403	254.247	40.6721	2.64666	3.7393e-16	1.35143e-14	AOX1
496.321	605.371	196.014	175.759	550.846	185.887	1.56712	3.90634e-16	1.40507e-14	HRH2
827.855	770.566	350.025	332.966	799.21	341.496	1.22695	7.22511e-16	2.51497e-14	PARD3B
781.754	707.976	312.022	306.602	744.865	309.312	1.26815	9.1694e-16	3.1554e-14	TBX18
783.716	883.431	364.026	351.519	833.574	357.772	1.22011	1.08053e-15	3.68477e-14	PDLIM3
177.538	227.784	36.0026	22.4581	202.661	29.2304	2.79492	1.80267e-15	6.05177e-14	CCDC190
1131.92	1067.09	549.039	513.608	1099.51	531.324	1.04942	3.78635e-15	1.24079e-13	SHC3
1187.83	1488.8	647.047	554.619	1338.32	600.833	1.15531	3.93543e-15	1.28685e-13	ECI2
571.848	661.804	246.018	169.901	616.826	207.959	1.56906	4.84598e-15	1.58117e-13	MGARP
161.844	212.393	3.00022	0	187.118	1.50011	6.97848	5.60707e-15	1.80996e-13	CNN1
584.599	494.557	207.015	172.83	539.578	189.922	1.50714	6.54413e-15	2.09011e-13	NLGN1
4035.3	3022.75	1840.13	1667.76	3529.03	1753.95	1.00889	6.96707e-15	2.21582e-13	FRAS1
670.916	774.67	287.021	310.508	722.793	298.764	1.27414	7.84435e-15	2.47918e-13	GBP1
1479.15	1857.16	846.061	724.519	1668.15	785.29	1.08688	8.30302e-15	2.6132e-13	CPNE7
659.145	705.924	295.021	282.191	682.535	288.606	1.24175	1.48025e-14	4.53594e-13	IL15RA
533.594	633.074	185.013	236.299	583.334	210.656	1.46863	2.1073e-14	6.34162e-13	CTSK
1119.17	1445.71	567.041	606.37	1282.44	586.705	1.12777	2.29401e-14	6.83543e-13	ZNF117
142.226	153.908	13.0009	21.4817	148.067	17.2413	3.09989	5.77338e-14	1.65186e-12	HNMT
87.2975	149.804	6.00043	2.92932	118.551	4.46488	4.73429	7.99984e-14	2.24218e-12	CA8
799.41	974.75	413.03	302.697	887.08	357.863	1.30986	1.08653e-13	3.01179e-12	FAH
450.22	591.006	183.013	190.406	520.613	186.71	1.47885	1.73578e-13	4.72477e-12	RENBP
314.86	328.337	106.008	81.0446	321.598	93.5261	1.78249	2.37368e-13	6.38065e-12	FGF5
690.533	754.149	342.025	288.05	722.341	315.037	1.19733	2.93664e-13	7.83813e-12	CHST2
489.455	494.557	199.014	185.524	492.006	192.269	1.3557	3.10208e-13	8.25056e-12	DSEL
821.97	596.137	257.018	294.885	709.053	275.952	1.3617	4.83693e-13	1.2686e-11	LGR4
1215.3	1020.92	553.04	557.548	1118.11	555.294	1.01001	5.67449e-13	1.48312e-11	DCP2
140.265	133.387	17.0012	18.5524	136.826	17.7768	2.94398	7.45086e-13	1.93071e-11	CXCL6
203.04	188.794	44.0032	17.5759	195.917	30.7896	2.67278	9.82513e-13	2.52859e-11	FOXD1
523.785	566.381	226.016	231.417	545.083	228.716	1.25269	1.42638e-12	3.59738e-11	CDKN2A
916.133	996.297	503.036	439.398	956.215	471.217	1.02102	1.54331e-12	3.87289e-11	GABRE
781.754	893.692	408.029	392.529	837.723	400.279	1.06528	1.56065e-12	3.9099e-11	TMEM237
552.23	626.918	260.019	242.157	589.574	251.088	1.23137	1.71446e-12	4.28094e-11	ZFP36
867.09	843.415	429.031	420.846	855.253	424.938	1.00919	1.71725e-12	4.28094e-11	LRIG3
840.606	901.9	449.032	403.27	871.253	426.151	1.03179	1.98931e-12	4.91055e-11	P2RX4
237.371	252.409	72.0052	52.7278	244.89	62.3665	1.97412	2.44783e-12	6.0129e-11	AC089983.1
586.561	597.163	274.02	241.181	591.862	257.6	1.20036	2.7121e-12	6.619e-11	VEGFA
703.284	969.62	383.028	296.838	836.452	339.933	1.299	3.69962e-12	8.88555e-11	LINC02407
811.18	777.748	409.029	343.707	794.464	376.368	1.07823	4.2488e-12	1.01561e-10	ARSK
407.061	464.802	165.012	171.854	435.932	168.433	1.37155	6.42075e-12	1.50618e-10	CHST7
1222.17	909.083	470.034	519.467	1065.62	494.75	1.10717	6.44618e-12	1.50981e-10	SEMA5A
324.668	379.639	130.009	107.409	352.154	118.709	1.56894	7.79934e-12	1.80713e-10	ACTA2
461.99	469.932	190.014	193.335	465.961	191.674	1.28147	9.02257e-12	2.0778e-10	FAM217B
252.084	220.601	63.0045	65.4216	236.343	64.213	1.88012	1.13214e-11	2.59141e-10	SLC44A5
171.652	233.94	48.0035	42.9634	202.796	45.4834	2.15637	1.49525e-11	3.37145e-10	CCDC178
410.004	314.998	132.009	109.361	362.501	120.685	1.58768	1.52182e-11	3.42626e-10	CCDC85A
85.3358	90.2926	3.00022	3.90576	87.8142	3.45299	4.66668	2.05764e-11	4.55788e-10	AP000892.3
169.691	155.96	35.0025	29.2932	162.825	32.1479	2.34138	2.06069e-11	4.55796e-10	RASL10A
571.848	525.339	229.016	252.898	548.593	240.957	1.18692	2.09212e-11	4.62071e-10	RDH10
958.311	1173.8	572.041	470.645	1066.06	521.343	1.03197	2.50207e-11	5.49401e-10	RCN3
491.416	596.137	232.017	235.322	543.776	233.669	1.21813	3.64542e-11	7.90119e-10	FER1L4
232.466	240.096	61.0044	74.2095	236.281	67.607	1.8046	5.37242e-11	1.14473e-09	LY75
169.691	246.253	55.004	36.1283	207.972	45.5661	2.19096	5.49173e-11	1.16686e-09	PODN
566.943	608.449	282.02	262.663	587.696	272.341	1.10965	5.80411e-11	1.22977e-09	P4HA3
173.614	211.367	50.0036	41.0105	192.49	45.5071	2.08086	5.90194e-11	1.247e-09	SDC1
125.551	106.709	18.0013	11.7173	116.13	14.8593	2.96853	6.15553e-11	1.29695e-09	CA12
375.674	420.682	165.012	148.419	398.178	156.715	1.34527	8.15476e-11	1.68298e-09	YOD1
89.2592	76.9539	4.00029	1.95288	83.1066	2.97658	4.80817	8.77835e-11	1.80183e-09	AC104051.2
374.693	359.118	132.009	149.395	366.906	140.702	1.38254	9.29721e-11	1.90316e-09	ZNF395
84.3549	111.84	10.0007	8.78797	98.0973	9.39434	3.38445	1.02266e-10	2.07932e-09	AL136372.2
415.889	495.583	193.014	184.547	455.736	188.781	1.27122	1.05533e-10	2.14286e-09	STRADB
100.049	97.475	13.0009	4.88221	98.7619	8.94157	3.46999	1.1687e-10	2.36038e-09	SH2D5
101.03	115.944	6.00043	16.5995	108.487	11.3	3.25854	1.22367e-10	2.46152e-09	KLF15
173.614	212.393	54.0039	38.0812	193.004	46.0425	2.06828	1.56254e-10	3.10595e-09	ANGPT2
85.3358	75.9279	2.00014	4.88221	80.6318	3.44117	4.54517	1.68974e-10	3.3456e-09	LINC02154
115.743	140.569	18.0013	23.4346	128.156	20.7179	2.62748	1.73015e-10	3.42112e-09	ACKR4
301.127	322.181	101.007	120.102	311.654	110.555	1.49458	1.87315e-10	3.69905e-09	PDGFRL
285.433	280.112	104.007	86.9033	282.773	95.4554	1.56728	1.95083e-10	3.82742e-09	ARHGAP20
148.111	162.116	33.0024	33.199	155.114	33.1007	2.22817	2.06122e-10	4.02831e-09	NRXN3
679.743	882.405	362.026	388.624	781.074	375.325	1.05679	3.51261e-10	6.75126e-09	KRT8
177.538	235.992	63.0045	36.1283	206.765	49.5664	2.0616	5.81868e-10	1.08656e-08	CYGB
121.628	115.944	16.0012	22.4581	118.786	19.2296	2.62568	6.04259e-10	1.12559e-08	FZD2
137.322	139.543	30.0022	26.3639	138.433	28.183	2.29673	7.63199e-10	1.40093e-08	TGFBR3L
77.4888	74.9018	6.00043	1.95288	76.1953	3.97666	4.26642	7.85459e-10	1.43655e-08	RET
176.557	172.377	30.0022	50.7749	174.467	40.3885	2.10934	8.7059e-10	1.58649e-08	SHISAL1
551.249	566.381	288.021	248.016	558.815	268.018	1.06029	1.17127e-09	2.09897e-08	VEGFC
119.666	101.579	19.0014	15.6231	110.623	17.3122	2.67695	1.33107e-09	2.36016e-08	ROR1
83.374	97.475	10.0007	10.7409	90.4245	10.3708	3.12352	1.59233e-09	2.78418e-08	SLC16A6
274.644	345.78	105.008	122.055	310.212	113.531	1.44932	2.08895e-09	3.59515e-08	IGFBP2
554.192	564.329	290.021	176.736	559.26	233.378	1.26158	4.0867e-09	6.7473e-08	MT1E
463.952	414.525	183.013	211.888	439.239	197.45	1.15344	4.16e-09	6.86082e-08	GRIN2D
394.31	361.171	148.011	173.807	377.74	160.909	1.23098	4.56487e-09	7.47145e-08	ARID3A
177.538	165.194	36.0026	52.7278	171.366	44.3652	1.94855	4.6992e-09	7.67468e-08	RGMB-AS1
237.371	155.96	41.0029	59.5629	196.665	50.2829	1.96732	4.88397e-09	7.95066e-08	TGFB2-AS1
350.171	313.972	145.01	123.032	332.071	134.021	1.30967	5.47712e-09	8.87798e-08	AR
177.538	156.986	43.0031	46.8692	167.262	44.9361	1.89616	5.66726e-09	9.17634e-08	SORBS1
271.701	267.8	102.007	101.55	269.75	101.779	1.40624	6.87641e-09	1.10226e-07	RAB3IP
153.016	176.481	42.003	45.8927	164.748	43.9479	1.90579	6.88044e-09	1.10226e-07	MAP3K7CL
343.305	338.597	156.011	120.102	340.951	138.057	1.30494	7.09107e-09	1.1348e-07	TSPAN12
204.021	89.2666	15.0011	30.2697	146.644	22.6354	2.69461	8.0031e-09	1.274e-07	STC1
348.209	381.692	173.012	114.244	364.95	143.628	1.34604	1.17473e-08	1.82955e-07	COL4A6
228.543	171.351	62.0045	59.5629	199.947	60.7837	1.71858	1.33564e-08	2.06103e-07	NEGR1
184.404	166.221	39.0028	57.61	175.312	48.3064	1.8587	1.37615e-08	2.11706e-07	COL8A2
431.583	510.974	228.016	219.699	471.279	223.858	1.07371	1.42226e-08	2.18133e-07	CLMP
141.245	147.752	42.003	25.3875	144.498	33.6952	2.10196	1.49998e-08	2.29123e-07	PAK1
191.27	240.096	61.0044	77.1388	215.683	69.0716	1.64163	1.61379e-08	2.45136e-07	HTRA3
85.3358	143.647	17.0012	22.4581	114.492	19.7297	2.53486	2.05396e-08	3.07524e-07	EVI2B
111.819	136.465	23.0017	30.2697	124.142	26.6357	2.21917	2.27876e-08	3.39499e-07	BHLHE41
178.518	198.028	57.0041	61.5158	188.273	59.2599	1.66723	2.33419e-08	3.47073e-07	ABCA9
83.374	72.8497	11.0008	7.81153	78.1119	9.40616	3.05574	3.09499e-08	4.5001e-07	LRRC17
64.7375	59.5111	3.00022	4.88221	62.1243	3.94121	3.97579	3.23277e-08	4.6914e-07	TMEM132C
411.966	400.161	208.015	165.995	406.063	187.005	1.11917	4.07733e-08	5.85515e-07	DOCK10
302.108	309.868	140.01	117.173	305.988	128.591	1.25105	4.88146e-08	6.94389e-07	LONRF1
156.939	199.054	50.0036	57.61	177.997	53.8068	1.72506	4.93937e-08	7.01967e-07	SOX8
57.8714	75.9279	7.0005	4.88221	66.8996	5.94135	3.49447	5.1141e-08	7.24074e-07	C6orf141
171.652	128.257	45.0032	31.2461	149.954	38.1247	1.97742	5.18009e-08	7.32254e-07	FGL2
414.908	471.984	216.016	217.746	443.446	216.881	1.03155	5.65507e-08	7.93232e-07	HFE
175.576	183.663	54.0039	60.5393	179.62	57.2716	1.64861	5.6829e-08	7.96397e-07	BDNF
67.6801	51.3026	3.00022	4.88221	59.4914	3.94121	3.91375	8.53333e-08	1.16769e-06	OXTR
333.496	361.171	165.012	153.301	347.333	159.157	1.12586	9.99361e-08	1.35402e-06	OSBPL6
216.772	264.722	97.007	85.9268	240.747	91.4669	1.39606	1.2071e-07	1.61234e-06	CXCL16
214.811	214.445	62.0045	88.8561	214.628	75.4303	1.5077	1.3907e-07	1.84291e-06	CREB5
381.559	297.555	158.011	137.678	339.557	147.845	1.20038	1.4418e-07	1.9073e-06	TNFAIP3
307.993	328.337	150.011	135.725	318.165	142.868	1.15518	1.62479e-07	2.13071e-06	BAMBI
371.75	404.265	160.012	203.1	388.007	181.556	1.095	1.69856e-07	2.22358e-06	TRIB1
339.381	273.956	107.008	144.513	306.669	125.76	1.28578	1.71755e-07	2.24649e-06	MMP16
241.294	246.253	108.008	79.0917	243.773	93.5497	1.38245	1.75491e-07	2.29338e-06	PDE7B
56.8905	54.3808	2.00014	4.88221	55.6356	3.44117	4.01018	1.75992e-07	2.29793e-06	ICAM5
58.8522	54.3808	6.00043	0.976441	56.6165	3.48844	4.02908	2.20819e-07	2.84392e-06	PPP1R3G
78.4697	97.475	17.0012	14.6466	87.9723	15.8239	2.47506	2.58782e-07	3.29076e-06	DAPK2
323.687	364.249	166.012	157.207	343.968	161.609	1.08961	2.94052e-07	3.70805e-06	NR2F1-AS1
45.1201	61.5632	4.00029	0	53.3416	2.00014	4.74974	3.1685e-07	3.97233e-06	TRPC4
263.854	293.451	117.008	124.984	278.653	120.996	1.20309	3.34356e-07	4.17103e-06	OCLN
71.6036	85.1624	8.00058	15.6231	78.383	11.8118	2.72729	3.73631e-07	4.61831e-06	DIRAS3
389.406	389.9	212.015	142.56	389.653	177.288	1.13683	3.73879e-07	4.61831e-06	SLC22A23
561.058	410.421	227.016	249.969	485.74	238.493	1.02663	3.92194e-07	4.82875e-06	NCR3LG1
108.877	143.647	35.0025	32.2226	126.262	33.6125	1.909	4.82612e-07	5.83733e-06	SPON1
199.117	171.351	63.0045	69.3273	185.234	66.1659	1.48528	5.21128e-07	6.26806e-06	ANK1
224.619	200.08	90.0065	73.2331	212.35	81.6198	1.38025	6.11911e-07	7.29033e-06	STC2
288.376	328.337	143.01	142.56	308.356	142.785	1.11045	6.69078e-07	7.93388e-06	ADRA1B
116.724	124.152	33.0024	33.199	120.438	33.1007	1.86319	7.40166e-07	8.71526e-06	ACHE
123.59	142.621	44.0032	32.2226	133.106	38.1129	1.80485	7.56757e-07	8.87603e-06	KAZN
140.265	197.002	55.004	55.6571	168.633	55.3305	1.60699	7.9847e-07	9.32185e-06	RAB3IL1
305.051	293.451	151.011	122.055	299.251	136.533	1.13268	8.84628e-07	1.02407e-05	CCDC68
177.538	182.637	72.0052	59.5629	180.087	65.784	1.45334	1.06814e-06	1.22523e-05	LAMA3
157.92	168.273	59.0042	54.6807	163.096	56.8425	1.52075	1.10708e-06	1.26798e-05	HTR1B
86.3166	127.231	25.0018	26.3639	106.774	25.6829	2.05469	1.31171e-06	1.48545e-05	F3
124.571	112.866	37.0027	29.2932	118.718	33.1479	1.84152	1.43845e-06	1.6229e-05	IL18R1
96.1253	96.4489	27.0019	16.5995	96.2871	21.8007	2.14461	1.53339e-06	1.71592e-05	SMCO3
124.571	91.3187	31.0022	22.4581	107.945	26.7302	2.01544	1.63896e-06	1.8246e-05	IL1RAPL1
182.442	184.689	80.0058	43.9398	183.566	61.9728	1.56797	1.73545e-06	1.92634e-05	GDF6
253.065	333.467	120.009	141.584	293.266	130.796	1.16397	1.89711e-06	2.08738e-05	PSORS1C1
153.016	198.028	59.0042	68.3509	175.522	63.6776	1.46183	2.38679e-06	2.58289e-05	AC009041.2
241.294	249.331	113.008	106.432	245.313	109.72	1.16086	2.40996e-06	2.60052e-05	ALG9
259.931	245.227	117.008	113.267	252.579	115.138	1.1336	2.85568e-06	3.04666e-05	ST8SIA4
44.1392	44.1203	0	3.90576	44.1297	1.95288	4.48545	3.01221e-06	3.20011e-05	EDNRA
353.113	295.503	177.013	116.196	324.308	146.605	1.14654	3.34978e-06	3.53141e-05	INSYN2B
256.988	290.373	136.01	119.126	273.681	127.568	1.10124	3.40767e-06	3.58743e-05	AC007743.1
55.9096	67.7195	10.0007	8.78797	61.8146	9.39434	2.71822	3.727e-06	3.88302e-05	ELFN2
88.2784	155.96	35.0025	30.2697	122.119	32.6361	1.90311	3.76252e-06	3.91193e-05	MEG9
296.223	344.754	158.011	162.089	320.488	160.05	1.00133	4.41372e-06	4.52428e-05	GLRB
87.2975	137.491	32.0023	28.3168	112.394	30.1595	1.89733	4.48886e-06	4.59439e-05	CASP1
293.28	368.353	181.013	130.843	330.817	155.928	1.08532	5.03313e-06	5.10649e-05	LINC01013
38.254	51.3026	2.00014	4.88221	44.7783	3.44117	3.69666	5.44628e-06	5.49245e-05	NDP
48.0627	35.9118	4.00029	0.976441	41.9873	2.48836	4.08446	6.12829e-06	6.11493e-05	EGLN3
245.218	239.07	100.007	121.079	242.144	110.543	1.13087	6.54795e-06	6.47381e-05	TNFRSF11A
235.409	252.409	123.009	99.597	243.909	111.303	1.13218	6.95532e-06	6.84076e-05	FBXL19-AS1
37.2731	46.1724	2.00014	0	41.7227	1.00007	5.39686	7.47566e-06	7.29082e-05	MAL2
55.9096	57.4589	7.0005	9.76441	56.6843	8.38246	2.756	7.61675e-06	7.40929e-05	IFIT2
222.658	284.217	108.008	123.032	253.437	115.52	1.13265	8.02615e-06	7.77748e-05	PIM1
187.346	203.158	88.0063	77.1388	195.252	82.5726	1.24174	8.32105e-06	8.02255e-05	ETV1
97.1062	75.9279	24.0017	17.5759	86.5171	20.7888	2.05876	8.83213e-06	8.48772e-05	SDK1
147.131	188.794	63.0045	66.398	167.962	64.7013	1.37556	9.21894e-06	8.82017e-05	SOCS1
39.2348	40.0161	0	3.90576	39.6254	1.95288	4.33045	1.06454e-05	0.000100576	EDNRB
288.376	220.601	113.008	122.055	254.489	117.532	1.11498	1.07719e-05	0.000101643	KLHL15
91.221	74.9018	20.0014	20.5053	83.0614	20.2534	2.03638	1.14531e-05	0.000107467	TSPAN7
126.532	132.361	42.003	47.8456	129.447	44.9243	1.5263	1.22332e-05	0.00011429	AC027031.2
46.1009	50.2766	6.00043	5.85865	48.1888	5.92954	3.02263	1.22757e-05	0.000114616	FILIP1
138.303	165.194	66.0047	41.987	151.749	53.9959	1.49152	1.3062e-05	0.000121732	ENOX1
180.48	172.377	56.004	82.9975	176.429	69.5008	1.34313	1.3333e-05	0.000124104	ARHGDIG
285.433	255.487	137.01	130.843	270.46	133.926	1.01435	1.34869e-05	0.000125228	SOWAHC
91.221	95.4229	17.0012	31.2461	93.3219	24.1237	1.94982	1.45122e-05	0.00013368	SERPIND1
118.685	141.595	49.0035	42.9634	130.14	45.9835	1.50083	1.87439e-05	0.000169154	AL353150.1
50.0244	28.7295	4.00029	1.95288	39.3769	2.97658	3.73041	2.18559e-05	0.000194909	PCSK9
146.15	149.804	32.0023	67.3744	147.977	49.6884	1.57267	2.22507e-05	0.000198079	EGR1
25.5026	23.5992	0	0	24.5509	0	7.07767	2.28341e-05	0.000202319	LPAR1
33.3496	44.1203	1.00007	4.88221	38.7349	2.94114	3.7115	2.72372e-05	0.000237434	P2RY1
275.625	225.732	120.009	124.984	250.678	122.497	1.03348	2.74215e-05	0.000238903	LAMA2
186.365	130.309	59.0042	63.4687	158.337	61.2365	1.37114	2.76126e-05	0.000240428	PDE5A
44.1392	72.8497	13.0009	5.85865	58.4945	9.42979	2.635	2.77589e-05	0.000241563	CCND2
82.3931	89.2666	25.0018	22.4581	85.8299	23.73	1.85493	2.87979e-05	0.00024917	MDGA1
239.332	269.852	121.009	132.796	254.592	126.902	1.00396	2.95768e-05	0.000255178	GPR153
192.251	231.888	82.0059	108.385	212.069	95.1954	1.15452	3.08386e-05	0.000265307	FAM86DP
59.8331	73.8758	18.0013	9.76441	66.8545	13.8829	2.26941	3.19002e-05	0.000273041	ZP3
174.595	130.309	33.0024	70.3038	152.452	51.6531	1.56033	3.5526e-05	0.000301174	ANO4
66.6992	33.8597	8.00058	5.85865	50.2795	6.92961	2.86168	3.55901e-05	0.000301547	RAB11FIP1
159.882	168.273	64.0046	74.2095	164.077	69.1071	1.24696	3.60209e-05	0.000304344	PLPP2
92.2019	105.683	32.0023	30.2697	98.9426	31.136	1.66785	3.81131e-05	0.000320231	AC078850.1
29.4261	51.3026	3.00022	4.88221	40.3644	3.94121	3.35292	3.9038e-05	0.000326911	ARHGAP6
177.538	201.106	78.0056	91.7855	189.322	84.8955	1.15638	4.10263e-05	0.000341479	AC124798.1
81.4123	110.814	35.0025	19.5288	96.113	27.2657	1.81866	4.48663e-05	0.000370177	HAS3
220.696	314.998	115.008	141.584	267.847	128.296	1.06083	4.54799e-05	0.000374422	PCDHGA4
276.606	318.076	178.013	116.196	297.341	147.105	1.01577	4.83201e-05	0.000395434	IER5L
47.0818	38.99	8.00058	0.976441	43.0359	4.48851	3.26885	4.96025e-05	0.000405051	SEMA6D
212.849	238.044	95.0068	121.079	225.447	108.043	1.06038	4.98756e-05	0.000406842	ULBP1
72.5844	68.7455	20.0014	14.6466	70.665	17.324	2.02941	5.29723e-05	0.000430243	FBXL16
183.423	178.533	89.0064	73.2331	180.978	81.1197	1.15823	5.35009e-05	0.000433837	OPN3
143.207	182.637	70.005	67.3744	162.922	68.6897	1.24553	5.47397e-05	0.000442932	ID2
130.456	134.413	47.0034	55.6571	132.434	51.3303	1.36686	5.53562e-05	0.00044744	CXADR
85.3358	56.4329	18.0013	15.6231	70.8843	16.8122	2.07733	5.60188e-05	0.000452312	AC005077.4
35.3113	50.2766	7.0005	3.90576	42.794	5.45313	2.97412	5.99331e-05	0.000480323	NTSR1
214.811	229.836	116.008	103.503	222.323	109.756	1.01846	6.29186e-05	0.00050265	GBX2
158.901	151.856	77.0055	46.8692	155.378	61.9374	1.32816	6.71918e-05	0.000532284	CD163L1
120.647	100.553	44.0032	32.2226	110.6	38.1129	1.53829	6.73404e-05	0.000532903	FAM13A
20.5983	20.5211	0	0	20.5597	0	6.82157	6.765e-05	0.000534793	RNF43
89.2592	63.6153	20.0014	20.5053	76.4373	20.2534	1.91679	7.05143e-05	0.000554245	SSC5D
103.972	119.022	38.0027	41.987	111.497	39.9948	1.4785	7.6056e-05	0.000592562	SHC2
41.1966	34.8858	0	0.976441	38.0412	0.488221	6.26773	7.76031e-05	0.000603061	FOXF1
164.786	156.986	74.0053	67.3744	160.886	70.6899	1.18683	7.95598e-05	0.000615733	ARRDC4
92.2019	104.657	33.0024	33.199	98.4296	33.1007	1.5719	8.63546e-05	0.000662549	KCNJ12
210.887	250.357	106.008	124.008	230.622	115.008	1.00304	8.7369e-05	0.000668634	DPF3
33.3496	27.7034	0	1.95288	30.5265	0.976441	4.95299	8.91501e-05	0.000681574	CNGA1
20.5983	18.4689	0	0	19.5336	0	6.74791	9.20706e-05	0.000702125	HS3ST3B1
85.3358	87.2145	24.0017	29.2932	86.2751	26.6475	1.69428	9.5289e-05	0.000723746	IGFBP1
175.576	181.611	93.0067	68.3509	178.594	80.6788	1.14706	9.66178e-05	0.000732077	GPR150
109.858	89.2666	28.002	38.0812	99.5621	33.0416	1.59092	9.8085e-05	0.00074153	TLR3
98.0871	127.231	48.0035	29.2932	112.659	38.6483	1.5442	0.000100822	0.000760416	MGAT5B
163.805	159.038	68.0049	76.1624	161.422	72.0836	1.16288	0.000103782	0.000779401	ANK3
38.254	30.7816	4.00029	2.92932	34.5178	3.46481	3.31853	0.000107598	0.000807089	FOXG1-AS1
23.5409	43.0942	3.00022	2.92932	33.3176	2.96477	3.48925	0.000129704	0.00095304	VIT
137.322	115.944	35.0025	59.5629	126.633	47.2827	1.42035	0.000133979	0.000979684	NR3C2
61.7949	26.6774	6.00043	6.83509	44.2361	6.41776	2.78604	0.000158645	0.00114508	F2RL2
22.56	36.9379	1.00007	2.92932	29.749	1.9647	3.91388	0.00016182	0.00116466	CBLN2
84.3549	57.4589	21.0015	17.5759	70.9069	19.2887	1.87958	0.000177558	0.00126766	NTM
218.734	224.706	131.009	87.8797	221.72	109.445	1.01929	0.00018167	0.00129396	HDDC3
49.0435	51.3026	10.0007	10.7409	50.1731	10.3708	2.27401	0.000185308	0.00131677	AC073130.1
105.934	96.4489	37.0027	37.1048	101.191	37.0537	1.44963	0.000186246	0.00132157	GALNT15
175.576	178.533	92.0066	77.1388	177.055	84.5727	1.06631	0.000186497	0.00132273	ANKRD44
25.5026	42.0682	2.00014	4.88221	33.7854	3.44117	3.29034	0.000189485	0.00134077	ANOS1
30.407	32.8337	1.00007	0	31.6203	0.500036	5.99883	0.00019842	0.0013968	FGF1
44.1392	51.3026	9.00065	9.76441	47.7209	9.38253	2.34591	0.000201876	0.00141848	AKR1B10
45.1201	50.2766	12.0009	5.85865	47.6983	8.92975	2.41966	0.000202954	0.0014254	ADAMTSL5
103.972	115.944	43.0031	41.987	109.958	42.495	1.37138	0.000205127	0.00143798	JDP2
13.7322	20.5211	0	0	17.1266	0	6.55727	0.000205745	0.00144165	ENAM
42.1774	38.99	5.00036	7.81153	40.5837	6.40594	2.66172	0.000207007	0.00144713	SLC16A12
175.576	204.184	96.0069	91.7855	189.88	93.8962	1.01567	0.000219368	0.00152361	SGIP1
116.724	114.918	29.0021	55.6571	115.821	42.3296	1.45064	0.000231248	0.00159519	SLC16A14
60.814	74.9018	23.0017	13.6702	67.8579	18.3359	1.88899	0.000240467	0.00165274	AC005050.1
110.838	128.257	48.0035	49.7985	119.547	48.901	1.28918	0.000253886	0.00173116	EEF1A2
108.877	108.762	36.0026	47.8456	108.819	41.9241	1.37532	0.000256472	0.00174371	SMIM3
51.9862	63.6153	14.001	14.6466	57.8007	14.3238	2.01204	0.000260289	0.00176569	IL18
155.958	156.986	76.0055	70.3038	156.472	73.1546	1.09706	0.000261143	0.00177068	NEK11
124.571	161.09	71.0051	51.7514	142.83	61.3782	1.21866	0.000289439	0.00194336	EPOP
96.1253	62.5892	31.0022	12.6937	79.3573	21.848	1.86393	0.00029222	0.00195953	KSR2
47.0818	41.0421	9.00065	7.81153	44.062	8.40609	2.3909	0.000293953	0.00197008	FGF11
18.6365	13.3387	0	0	15.9876	0	6.4593	0.000298136	0.00199315	RAB27B
154.978	169.299	82.0059	72.2566	162.138	77.1313	1.07191	0.000303803	0.00202362	ADORA2B
58.8522	48.2245	15.0011	9.76441	53.5384	12.3827	2.11418	0.000309745	0.00205956	DACT1
112.8	96.4489	25.0018	48.8221	104.625	36.9119	1.50177	0.000312378	0.00207251	SFRP1
87.2975	75.9279	27.0019	28.3168	81.6127	27.6594	1.56123	0.000362656	0.00237377	WHRN
99.068	103.631	40.0029	39.0576	101.35	39.5303	1.35826	0.000379516	0.0024702	ZNF704
77.4888	75.9279	24.0017	26.3639	76.7083	25.1828	1.60671	0.000381979	0.00248517	FAAH
56.8905	57.4589	17.0012	12.6937	57.1747	14.8475	1.94612	0.000394052	0.00255272	MMP17
138.303	113.892	57.0041	51.7514	126.097	54.3777	1.21418	0.000400847	0.00259229	OTX1
170.672	166.221	98.0071	49.7985	168.446	73.9028	1.18993	0.000421152	0.00270623	A2M
31.3879	18.4689	1.00007	1.95288	24.9284	1.47648	4.07471	0.000446764	0.00284419	AC097478.1
56.8905	59.5111	19.0014	11.7173	58.2008	15.3593	1.92338	0.000462424	0.00293399	TLL1
39.2348	42.0682	5.00036	9.76441	40.6515	7.38239	2.45845	0.00047417	0.00300348	RTN4RL1
126.532	104.657	49.0035	48.8221	115.595	48.9128	1.24128	0.000514059	0.00323444	JAK3
46.1009	53.3547	12.0009	11.7173	49.7278	11.8591	2.0678	0.000514896	0.00323836	AC097359.2
48.0627	51.3026	13.0009	10.7409	49.6827	11.8709	2.06584	0.000522362	0.00327577	ST6GALNAC2
57.8714	71.8237	18.0013	20.5053	64.8475	19.2533	1.75102	0.000523271	0.00327875	CA11
94.1636	106.709	49.0035	21.4817	100.437	35.2426	1.51252	0.000542191	0.00339307	LURAP1L
23.5409	27.7034	1.00007	0	25.6222	0.500036	5.695	0.000554365	0.00345923	AADAC
26.4835	20.5211	0	1.95288	23.5023	0.976441	4.5766	0.000558525	0.00348231	HKDC1
166.748	133.387	73.0053	69.3273	150.067	71.1663	1.07703	0.000561151	0.00349579	SLC16A7
16.6748	55.4068	7.0005	0.976441	36.0408	3.98847	3.18032	0.000603159	0.00373134	GAD1
150.073	182.637	84.006	82.021	166.355	83.0135	1.00241	0.000635848	0.00390546	IQGAP2
36.2922	27.7034	3.00022	5.85865	31.9978	4.42943	2.85047	0.00064248	0.00393431	TEAD3
15.6939	30.7816	0	1.95288	23.2378	0.976441	4.55882	0.000691046	0.00420106	SLC6A15
35.3113	34.8858	5.00036	6.83509	35.0986	5.91772	2.56703	0.000697467	0.00423668	FGF14
44.1392	30.7816	9.00065	3.90576	37.4604	6.45321	2.54114	0.000729673	0.00440398	TPPP
75.5271	71.8237	11.0008	32.2226	73.6754	21.6117	1.76687	0.000774531	0.00463767	G0S2
108.877	102.605	39.0028	49.7985	105.741	44.4006	1.2514	0.000822039	0.0048969	SECTM1
33.3496	22.5732	5.00036	0.976441	27.9614	2.9884	3.2332	0.000828647	0.00492849	ADAMTS15
95.1445	81.0582	37.0027	30.2697	88.1013	33.6362	1.3901	0.000828991	0.0049286	SLC6A16
23.5409	31.8076	1.00007	4.88221	27.6743	2.94114	3.22715	0.000842111	0.00500266	GIPR
26.4835	24.6253	1.00007	3.90576	25.5544	2.45292	3.3751	0.000888705	0.00525672	SNTB1
59.8331	40.0161	15.0011	9.76441	49.9246	12.3827	2.0137	0.000912128	0.00538262	BAIAP3
211.868	90.2926	56.004	67.3744	151.08	61.6892	1.29315	0.00100132	0.00585408	SPCS2P4
161.844	145.699	61.0044	88.8561	153.772	74.9303	1.03659	0.00103905	0.00605122	TCEA1P2
26.4835	33.8597	3.00022	5.85865	30.1716	4.42943	2.76466	0.00111761	0.00645155	EPPK1
30.407	31.8076	6.00043	3.90576	31.1073	4.9531	2.65256	0.0011307	0.00650974	MYPN
38.254	44.1203	9.00065	9.76441	41.1871	9.38253	2.13351	0.0011994	0.00684474	FZD9
38.254	55.4068	8.00058	14.6466	46.8304	11.3236	2.04535	0.00122164	0.00694067	TESMIN
122.609	151.856	79.0057	44.9163	137.232	61.961	1.1479	0.00125357	0.0070954	MAFG-DT
103.972	66.6934	31.0022	33.199	85.3329	32.1006	1.41133	0.00126611	0.00715838	IKZF2
35.3113	37.9639	6.00043	8.78797	36.6376	7.3942	2.30725	0.0012926	0.00727543	DHRS9
26.4835	40.0161	7.0005	4.88221	33.2498	5.94135	2.48501	0.0014279	0.00792769	DACH1
40.2157	60.5371	12.0009	15.6231	50.3764	13.812	1.86507	0.00156202	0.00859341	SH3RF2
41.1966	34.8858	7.0005	9.76441	38.0412	8.38246	2.18129	0.00164172	0.00898929	LINGO1
17.6557	26.6774	3.00022	0.976441	22.1665	1.98833	3.48329	0.00168066	0.00916859	AC022239.1
95.1445	69.7716	19.0014	40.0341	82.458	29.5177	1.48096	0.00168114	0.00916859	CELSR3
107.896	66.6934	32.0023	36.1283	87.2946	34.0653	1.35836	0.00177012	0.00958811	DNAH11
102.991	117.996	63.0045	24.411	110.494	43.7078	1.33956	0.00185648	0.00999497	MT1L
31.3879	36.9379	8.00058	5.85865	34.1629	6.92961	2.30239	0.00189781	0.0101848	LRRC2
25.5026	27.7034	4.00029	3.90576	26.603	3.95303	2.75048	0.00196808	0.010532	RARB
42.1774	41.0421	14.001	5.85865	41.6098	9.92983	2.06991	0.0020805	0.0110514	SHISA2
20.5983	21.5471	1.00007	2.92932	21.0727	1.9647	3.41776	0.00219933	0.0115727	SLC13A3
54.9288	80.0321	29.0021	17.5759	67.4804	23.289	1.53531	0.00225004	0.0117862	FLT4
31.3879	32.8337	3.00022	8.78797	32.1108	5.89409	2.44185	0.00227041	0.0118723	TEX15
111.819	144.673	57.0041	68.3509	128.246	62.6775	1.03184	0.00227961	0.0119039	GPR89B
17.6557	24.6253	3.00022	0.976441	21.1405	1.98833	3.415	0.00228553	0.0119266	CDKN1C
59.8331	71.8237	18.0013	28.3168	65.8284	23.159	1.50545	0.00233531	0.0121444	CYP4X1
33.3496	51.3026	10.0007	11.7173	42.3261	10.859	1.96115	0.00243942	0.0125991	PLIN4
51.0053	58.485	11.0008	22.4581	54.7451	16.7295	1.70802	0.00246487	0.0127131	EID3
20.5983	22.5732	0	3.90576	21.5857	1.95288	3.4562	0.00260916	0.0133547	WNT5B
19.6174	26.6774	2.00014	3.90576	23.1474	2.95295	2.96696	0.00282319	0.0142977	AL645608.7
127.513	82.0842	50.0036	43.9398	104.799	46.9717	1.15906	0.00286106	0.0144749	PCDHAC2
71.6036	112.866	42.003	36.1283	92.2347	39.0657	1.23873	0.00293673	0.0147983	MLIP
102.991	75.9279	45.0032	31.2461	89.4597	38.1247	1.23211	0.00320783	0.0159936	PDIA2
54.9288	42.0682	13.0009	16.5995	48.4985	14.8002	1.7122	0.00321207	0.0159992	ADRB1
97.1062	142.621	50.0036	64.4451	119.864	57.2244	1.06526	0.00327153	0.0162522	CLEC4GP1
68.661	53.3547	25.0018	18.5524	61.0078	21.7771	1.48764	0.00336474	0.0166332	BATF
33.3496	21.5471	6.00043	3.90576	27.4484	4.9531	2.47295	0.00380262	0.0184655	ADHFE1
67.6801	82.0842	26.0019	35.1519	74.8821	30.5769	1.29091	0.00393495	0.0189861	PCSK4
23.5409	24.6253	6.00043	0	24.0831	3.00022	3.01331	0.00405623	0.0194655	KCNH7
71.6036	89.2666	39.0028	29.2932	80.4351	34.148	1.2362	0.0040962	0.0196199	RNASEL
16.6748	23.5992	0	3.90576	20.137	1.95288	3.35583	0.00431966	0.0205394	SLC2A12
23.5409	19.495	3.00022	2.92932	21.5179	2.96477	2.86007	0.00438167	0.020783	LMOD1
51.9862	48.2245	18.0013	15.6231	50.1053	16.8122	1.57607	0.00451512	0.0213023	MPZ
76.5079	96.4489	31.0022	44.9163	86.4784	37.9593	1.18642	0.00458133	0.0215474	LOXL4
120.647	97.475	49.0035	58.5865	109.061	53.795	1.01972	0.00466042	0.0218513	TENT5A
88.2784	70.7976	35.0025	34.1754	79.538	34.589	1.20196	0.00470163	0.0220172	C6orf132
58.8522	38.99	16.0012	15.6231	48.9211	15.8121	1.63047	0.00472254	0.0220809	KCNT2
30.407	30.7816	6.00043	7.81153	30.5943	6.90598	2.14635	0.00494145	0.0229835	MMP19
116.724	97.475	58.0042	47.8456	107.099	52.9249	1.01786	0.00494816	0.0230077	FGFR3
50.0244	58.485	10.0007	25.3875	54.2547	17.6941	1.6138	0.00511258	0.0236629	TMEM200B
54.9288	85.1624	23.0017	32.2226	70.0456	27.6121	1.34114	0.00521322	0.0240697	TENT5B
8.82784	22.5732	1.00007	0	15.7005	0.500036	4.98636	0.00523452	0.0241386	ASPN
88.2784	100.553	41.0029	48.8221	94.4158	44.9125	1.07114	0.00532531	0.0244676	ZNF93
53.9479	48.2245	19.0014	16.5995	51.0862	17.8004	1.52171	0.00534303	0.0245192	AC107956.1
49.0435	67.7195	20.0014	23.4346	58.3815	21.718	1.42539	0.00552737	0.0252501	RIPOR3
38.254	30.7816	12.0009	4.88221	34.5178	8.44153	2.03506	0.00555075	0.0253339	RGS7
63.7566	50.2766	21.0015	21.4817	57.0166	21.2416	1.42502	0.00557133	0.0254048	AP001189.3
100.049	95.4229	47.0034	48.8221	97.7359	47.9127	1.02851	0.00567308	0.0257367	SLC9A9
25.5026	25.6513	5.00036	4.88221	25.577	4.94128	2.37197	0.00569758	0.0257936	TMEM169
56.8905	45.1463	16.0012	19.5288	51.0184	17.765	1.52197	0.00574391	0.0259567	PIP5KL1
29.4261	29.7555	9.00065	3.90576	29.5908	6.45321	2.1999	0.00580894	0.0261801	COL4A4
12.7513	26.6774	4.00029	0	19.7143	2.00014	3.30922	0.0058165	0.0262063	LINC02577
17.6557	15.3908	2.00014	0.976441	16.5232	1.48829	3.47674	0.0059586	0.0267747	TSPAN33
22.56	28.7295	6.00043	3.90576	25.6448	4.9531	2.37337	0.00603248	0.0270504	NPTX1
38.254	63.6153	17.0012	17.5759	50.9346	17.2886	1.55756	0.00608497	0.0272614	MBNL1-AS1
33.3496	22.5732	5.00036	6.83509	27.9614	5.91772	2.24004	0.00611781	0.0273923	PDGFRA
53.9479	53.3547	20.0014	19.5288	53.6513	19.7651	1.44075	0.00613467	0.0274353	SSTR1
32.3687	40.0161	8.00058	11.7173	36.1924	9.85893	1.87443	0.00614337	0.0274622	AP001033.1
63.7566	84.1363	19.0014	40.0341	73.9465	29.5177	1.32263	0.00623516	0.0278188	MIR210HG
38.254	52.3287	14.001	15.6231	45.2913	14.812	1.61137	0.0065295	0.0288847	PDE3B
14.7131	23.5992	2.00014	2.92932	19.1561	2.46473	2.95555	0.00660436	0.0291561	ATP6V0A4
71.6036	109.788	42.003	41.987	90.6956	41.995	1.10979	0.00662101	0.029204	TYMP
51.9862	44.1203	17.0012	16.5995	48.0532	16.8004	1.51663	0.00702674	0.0306623	ARHGAP25
19.6174	12.3126	1.00007	1.95288	15.965	1.47648	3.43224	0.00745935	0.0323446	PRR16
8.82784	21.5471	0	1.95288	15.1875	0.976441	3.94632	0.0077032	0.0332197	AADACP1
24.5218	18.4689	5.00036	1.95288	21.4954	3.47662	2.63254	0.00770735	0.0332197	SIX2
32.3687	42.0682	9.00065	12.6937	37.2184	10.8472	1.77698	0.00773314	0.0333213	AC006058.1
36.2922	47.1984	11.0008	15.6231	41.7453	13.3119	1.6472	0.00803627	0.0344506	LINC02234
69.6418	75.9279	39.0028	24.411	72.7849	31.7069	1.19978	0.00820939	0.035004	C11orf96
45.1201	36.9379	7.0005	17.5759	41.029	12.2882	1.73728	0.00831756	0.0353754	PROX1
19.6174	31.8076	2.00014	7.81153	25.7125	4.90584	2.38461	0.00840111	0.0356906	C7
50.0244	31.8076	10.0007	15.6231	40.916	12.8119	1.67491	0.00904969	0.0379128	TRPM3
38.254	18.4689	5.00036	7.81153	28.3615	6.40594	2.14643	0.00918685	0.0384022	AC008537.3
57.8714	67.7195	27.0019	26.3639	62.7954	26.6829	1.23439	0.00945535	0.039383	ALG1L6P
58.8522	57.4589	32.0023	8.78797	58.1556	20.3951	1.51438	0.00972873	0.0404324	PIK3CG
18.6365	22.5732	5.00036	1.95288	20.6049	3.47662	2.57042	0.00999858	0.0413039	GACAT2
18.6365	28.7295	7.0005	1.95288	23.683	4.47669	2.40669	0.0100529	0.0414968	CCL14
64.7375	89.2666	38.0027	33.199	77.002	35.6009	1.1125	0.0102211	0.042085	EPSTI1
77.4888	106.709	50.0036	41.0105	92.0991	45.5071	1.01675	0.0102324	0.0421199	AC244153.1
46.1009	49.2505	13.0009	21.4817	47.6757	17.2413	1.46583	0.0103139	0.0423978	FIBCD1
35.3113	30.7816	13.0009	4.88221	33.0465	8.94157	1.88907	0.0105729	0.0432299	ACTN2
25.5026	10.2605	4.00029	0	17.8816	2.00014	3.1707	0.0107928	0.0439252	HIF1A-AS2
51.0053	34.8858	14.001	15.6231	42.9455	14.812	1.53634	0.0110605	0.0447846	S1PR2
74.5462	72.8497	33.0024	36.1283	73.698	34.5653	1.09213	0.0110969	0.0448718	AL596244.1
19.6174	22.5732	5.00036	2.92932	21.0953	3.96484	2.41335	0.0115224	0.0463072	AL359643.2
35.3113	38.99	14.001	9.76441	37.1507	11.8827	1.64538	0.0117199	0.0470009	NUPR1
16.6748	33.8597	7.0005	3.90576	25.2673	5.45313	2.21266	0.0117237	0.0470037	SLC22A18
52.967	62.5892	26.0019	22.4581	57.7781	24.23	1.25368	0.0118148	0.0473187	GRK3
54.9288	75.9279	34.0024	22.4581	65.4283	28.2303	1.2129	0.0120204	0.047977	DUSP10
55.9096	70.7976	19.0014	34.1754	63.3536	26.5884	1.25066	0.0120345	0.048015	FLVCR2
30.407	24.6253	5.00036	8.78797	27.5161	6.89416	1.99543	0.0123615	0.04903	CYP4F26P
82.3931	73.8758	40.0029	36.1283	78.1345	38.0656	1.03802	0.0126437	0.0499761	AP006623.1

## Sheet: hF1A2KDvshF1Ctrl.up_KEGGenrich_
Supplementary Table. KEGG pathway analysis of upregulatd genes between shControl vs sh AmotL2 under flow condition in RNA-seq data. Related to Fig. 6f
Description	GeneRatio	pvalue	padj	-log 10 adjusted P-value	geneName
Neuroactive ligand-receptor interaction	22/216	7.55586e-09	1.87385e-06	5.72726	S1PR3/HTR1D/PTGIR/HRH2/GABRE/P2RX4/GRIN2D/OXTR/ADRA1B/HTR1B/EDNRA/GLRB/EDNRB/LPAR1/P2RY1/NTSR1/F2RL2/ADORA2B/GIPR/ADRB1/SSTR1/S1PR2
Cytokine-cytokine receptor interaction	22/216	2.1098e-07	2.61615e-05	4.58234	IL1RL1/TNFSF18/CXCL1/BMP4/TNFRSF1B/IL1RAP/TNFRSF10D/TGFB2/CSF1/CXCL8/TNFRSF12A/IL6R/IL1R1/GDF7/IL15RA/CXCL6/ACKR4/CXCL16/IL18R1/GDF6/TNFRSF11A/IL18
Pathways in cancer	37/216	5.84932e-06	0.000483544	3.31556	BMP4/LAMA5/TGFB2/FZD8/CDKN2B/CXCL8/IL6R/GSTM3/COL4A5/EGFR/IL15RA/FGF5/CDKN2A/VEGFA/FZD2/RET/VEGFC/AR/COL4A6/DAPK2/LAMA3/EDNRA/EGLN3/PIM1/EDNRB/LPAR1/LAMA2/CCND2/FGF1/JAK3/FZD9/RARB/FLT4/WNT5B/FGFR3/COL4A4/PDGFRA
Rheumatoid arthritis	10/216	6.4944e-05	0.00399544	2.39844	CXCL1/TGFB2/CSF1/CXCL8/CTSK/CXCL6/VEGFA/TNFRSF11A/IL18/ATP6V0A4
Cell adhesion molecules (CAMs)	13/216	8.05532e-05	0.00399544	2.39844	CLDN1/CDH2/CDH4/NECTIN3/ALCAM/SELP/CADM3/SDC2/NLGN1/SDC1/NRXN3/NEGR1/MPZ
Amoebiasis	11/216	0.000172518	0.00713075	2.14686	COL3A1/CXCL1/LAMA5/TGFB2/CXCL8/COL4A5/IL1R1/COL4A6/LAMA3/LAMA2/COL4A4
cGMP-PKG signaling pathway	14/216	0.000446427	0.0147445	1.83137	IRS2/MYL9/PDE3A/KCNMB4/KCNMA1/CREB5/ADRA1B/EDNRA/EDNRB/PDE5A/CNGA1/ADRB1/PDE3B/PIK3CG
cAMP signaling pathway	15/216	0.000517629	0.0147445	1.83137	MYL9/HTR1D/PDE3A/GRIN2D/PAK1/BDNF/OXTR/CREB5/HTR1B/EDNRA/CNGA1/GIPR/ADRB1/SSTR1/PDE3B
PI3K-Akt signaling pathway	23/216	0.000535081	0.0147445	1.83137	LAMA5/CSF1/IL6R/COL4A5/EGFR/FGF5/VEGFA/ANGPT2/VEGFC/COL4A6/BDNF/CREB5/LAMA3/LPAR1/LAMA2/CCND2/FGF1/JAK3/FLT4/FGFR3/COL4A4/PDGFRA/PIK3CG
Bladder cancer	7/216	0.0007224	0.0179155	1.74677	CXCL8/EGFR/CDKN2A/VEGFA/DAPK2/FGFR3/TYMP
AGE-RAGE signaling pathway in diabetic complications	11/216	0.000928176	0.0209261	1.67931	COL3A1/TGFB2/CXCL8/COL4A5/VEGFA/VEGFC/COL4A6/F3/PIM1/EGR1/COL4A4
Relaxin signaling pathway	12/216	0.00146306	0.0302366	1.51947	COL3A1/COL4A5/EGFR/SHC3/VEGFA/ACTA2/VEGFC/COL4A6/CREB5/EDNRB/SHC2/COL4A4
Malaria	6/216	0.00162448	0.0309902	1.50878	TGFB2/CXCL8/SELP/SDC2/SDC1/IL18
Focal adhesion	16/216	0.00190424	0.0327716	1.4845	MYL9/LAMA5/COL4A5/EGFR/SHC3/VEGFA/VEGFC/COL4A6/PAK1/LAMA3/LAMA2/CCND2/SHC2/FLT4/COL4A4/PDGFRA
Gastric cancer	12/216	0.00198215	0.0327716	1.4845	TGFB2/FZD8/CDKN2B/EGFR/SHC3/FGF5/FZD2/SHC2/FGF1/FZD9/RARB/WNT5B
Calcium signaling pathway	13/216	0.00233002	0.0361153	1.44231	SPHK1/EGFR/HRH2/P2RX4/GRIN2D/OXTR/ADRA1B/EDNRA/EDNRB/NTSR1/ADORA2B/ADRB1/PDGFRA
535 genes listed in Supplementary Table
enrtiched pathways
Statistical information from Novogene
