# Supplementary material for: The VE-cadherin/AmotL2 mechanosensory pathway suppresses aortic inflammation and the formation of abdominal aortic aneurysms
Source: Nat Cardiovasc Res. 2023 Jun 29;2(7):629–44. doi: 10.1038/s44161-023-00298-8 (PMC11358041; doi:10.1038/s44161-023-00298-8)
Supplement: Supplementary file 10 — Downregulated gene list and KEGG pathway analysis between flow versus static condition in shControl and shAmotL2 transfected HAoECs in RNA-seq data. Related to Extended Data Fig. 8b. [file 44161_2023_298_MOESM10_ESM.xlsx]

## Sheet: hF1A2KDvshS1A2KD.down_KEGGenric
	Supplementary Table. KEGG pathway analysis of downregulated genes between Flow vs Static condition in shAmotL2 transfected HAoECs in RNA-seq data. Related to Extended Data Fig. 8b
	Description	GeneRatio	pvalue	padj	-log 10 adjusted P-value	geneName
	Malaria	8/206	3.74936e-05	0.00881101	2.05497	TGFB2/CXCL8/LRP1/SELE/VCAM1/SDC2/COMP/ACKR1
	AGE-RAGE signaling pathway in diabetic complications	12/206	0.00012558	0.0147557	1.83104	TGFB2/CXCL8/FN1/VEGFC/SELE/VEGFA/VCAM1/MAPK13/F3/STAT5A/EGR1/PLCE1
	TGF-beta signaling pathway	10/206	0.000430192	0.0336983	1.47239	TGFB2/SMAD6/GDF6/BAMBI/BMP4/FST/GDF7/INHBA/NOG/ID2
	PI3K-Akt signaling pathway	22/206	0.000707737	0.0409631	1.38761	BDNF/FN1/VEGFC/SGK1/PDGFA/ITGB3/VEGFA/ITGA4/FGF5/IRS1/FGFR3/CREB5/NGFR/ANGPT2/ERBB4/LAMA3/IL7R/FGF1/LPAR1/GNG2/COMP/COL9A2
	TNF signaling pathway	11/206	0.000971119	0.0409631	1.38761	VEGFC/TNFAIP3/SELE/VCAM1/CREB5/MAPK13/TRAF5/BIRC3/CX3CL1/MAP2K6/CCL20
	Transcriptional misregulation in cancer	14/206	0.00104587	0.0409631	1.38761	IGFBP3/CXCL8/PDGFA/GADD45B/NGFR/ID2/NFKBIZ/PER2/RUNX1/MAF/BIRC3/BAIAP3/SPINT1/MLF1
	626 genes listed in Supplementary Table
	enrtiched pathways
	Statistical information from Novogene

## Sheet: hF1CtrlvshS1Ctrl.down_KEGGenric
	Supplementary Table. KEGG pathway analysis of downregulatd genes between Flow vs Static condition in shControl transfected HAoECs in RNA-seq data. Related to Extended Data Fig. 8b
	Description	GeneRatio	pvalue	padj	-log 10 adjusted P-value	geneName
	Cytokine-cytokine receptor interaction	26/279	7.73203e-08	1.98713e-05	4.70177	CXCL8/BMP4/CXCL12/TGFB2/CXCL1/IL1RL1/CXCL6/GDF6/GDF15/TNFRSF12A/CXCR4/TNFSF18/IL1RAP/TNFRSF4/CX3CL1/GDF7/IL11/INHBA/NGFR/CXCL11/CXCL10/IL7R/IFNB1/INHBB/CXCL5/IL23A
	Influenza A	21/279	4.55989e-07	5.55263e-05	4.2555	CXCL8/ICAM1/MX1/MAP2K6/OAS1/OAS3/IRF7/TLR3/IFIH1/STAT1/MAPK13/CASP1/RSAD2/DDX58/EIF2AK2/RNASEL/OAS2/HSPA6/STAT2/CXCL10/IFNB1
	Measles	18/279	7.87785e-07	5.55263e-05	4.2555	TNFAIP3/MX1/STAT5A/CBLB/OAS1/OAS3/IRF7/IFIH1/STAT1/DDX58/EIF2AK2/OAS2/HSPA6/STAT2/JAK3/IFNB1/CLEC4M/CCND2
	NOD-like receptor signaling pathway	22/279	8.64222e-07	5.55263e-05	4.2555	CXCL8/CXCL1/TXNIP/TNFAIP3/PANX1/RIPK2/GBP1/OAS1/OAS3/IRF7/STAT1/BIRC3/MAPK13/CASP1/GBP4/RNASEL/OAS2/GBP5/PLCB2/NOD2/STAT2/IFNB1
	Hepatitis C	18/279	4.848e-06	0.000249187	3.60347	CXCL8/CLDN11/IFIT1/OAS1/OAS3/IRF1/IRF7/TLR3/CLDN1/STAT1/CLDN7/MAPK13/DDX58/EIF2AK2/RNASEL/OAS2/STAT2/IFNB1
	TNF signaling pathway	17/279	1.01152e-05	0.000433267	3.36324	SELE/CXCL1/VEGFC/ICAM1/TNFAIP3/MAP2K6/CREB5/IRF1/VCAM1/BIRC3/PTGS2/MAPK13/CX3CL1/NOD2/CXCL10/IFNB1/CXCL5
	Epstein-Barr virus infection	21/279	1.32815e-05	0.000487621	3.31192	ICAM1/GADD45B/TNFAIP3/CCNA1/CCNA2/MAP2K6/ISG15/OAS1/OAS3/RELB/IRF7/STAT1/MAPK13/DDX58/EIF2AK2/OAS2/STAT2/CXCL10/JAK3/IFNB1/CCND2
	Cell adhesion molecules (CAMs)	15/279	8.2922e-05	0.00266387	2.57449	SELE/CLDN11/ICAM1/SDC4/CDH4/CDH2/NEGR1/LRRC4/VCAM1/NLGN1/CLDN1/CLDN7/LRRC4B/SDC2/NEO1
	Cell cycle	17/279	0.000100002	0.00285561	2.5443	TGFB2/PLK1/GADD45B/CCNA1/CCNA2/CDC20/CCNB1/CDK1/PTTG1/CCNB2/ESPL1/BUB1/TTK/MAD2L1/DBF4/CDC25C/CCND2
	Rheumatoid arthritis	11/279	0.000127186	0.00326867	2.48563	CXCL8/CXCL12/TGFB2/CXCL1/ICAM1/CXCL6/CTSK/VEGFA/IL11/CXCL5/IL23A
	Pathways in cancer	39/279	0.000348155	0.00813417	2.08969	CXCL8/BMP4/CXCL12/TGFB2/VEGFC/SLC2A1/FGF5/GADD45B/GLI2/CCNA1/VEGFA/FGFR3/FZD8/CXCR4/RARB/STAT5A/RUNX1/KIT/CKS2/PMAIP1/EGLN3/STAT1/BIRC3/NOTCH3/PTGS2/DAPK2/FLT4/NTRK1/TCF7/EDNRA/GNG7/PLCB2/GNG2/STAT2/JAK3/IL7R/IL23A/CCND2/FGF1
	Kaposi sarcoma-associated herpesvirus infection	18/279	0.000484593	0.0103784	1.98387	CXCL8/ANGPT2/CXCL1/ICAM1/VEGFA/MAP2K6/IRF7/TLR3/STAT1/PTGS2/MAPK13/EIF2AK2/GNG7/CLEC2B/GNG2/STAT2/IFNB1/PIK3CG
	Chemokine signaling pathway	17/279	0.000552229	0.0109171	1.96189	CXCL8/CXCL12/CXCL1/CXCL6/CXCR4/STAT1/CX3CL1/CXCL11/GNG7/PLCB2/GNG2/STAT2/CXCL10/PAK1/JAK3/CXCL5/PIK3CG
	AGE-RAGE signaling pathway in diabetic complications	13/279	0.000606451	0.0111327	1.9534	CXCL8/SELE/TGFB2/VEGFC/ICAM1/VEGFA/EGR1/STAT5A/VCAM1/STAT1/MAPK13/NOX4/PLCB2
	Mineral absorption	8/279	0.000878953	0.0145335	1.83763	ATP2B1/MT1X/MT1E/MT1G/MT1M/MT1F/STEAP2/MT2A
	Malaria	7/279	0.000904807	0.0145335	1.83763	CXCL8/SELE/TGFB2/ICAM1/LRP1/VCAM1/SDC2
	Herpes simplex infection	16/279	0.00112623	0.0163934	1.78533	IFIT1/CDK1/OAS1/OAS3/IRF7/TLR3/IFIH1/STAT1/PER2/TAF4B/DDX58/EIF2AK2/RNASEL/OAS2/STAT2/IFNB1
	Progesterone-mediated oocyte maturation	12/279	0.00120953	0.0163934	1.78533	PLK1/CCNA1/CCNA2/CCNB1/CDK1/CCNB2/BUB1/AURKA/MAD2L1/MAPK13/PDE3B/CDC25C
	RIG-I-like receptor signaling pathway	9/279	0.00121197	0.0163934	1.78533	CXCL8/ISG15/IRF7/IFIH1/MAPK13/DHX58/DDX58/CXCL10/IFNB1
	MAPK signaling pathway	24/279	0.00229988	0.0295534	1.52939	ANGPT2/TGFB2/VEGFC/FGF5/GADD45B/BDNF/VEGFA/FGFR3/MAP2K6/CACNG6/KIT/RELB/IL1RAP/MAPK13/FLT4/ERBB4/PLA2G4A/PTPN7/NTRK1/NGFR/CACNG7/HSPA6/PAK1/FGF1
	Oocyte meiosis	13/279	0.00276787	0.0338734	1.47014	PLK1/CDC20/CCNB1/CDK1/PTTG1/CCNB2/ESPL1/BUB1/AURKA/MAD2L1/FBXO5/SGO1/CDC25C
	C-type lectin receptor signaling pathway	11/279	0.00386211	0.0433146	1.36337	CBLB/IRF1/RELB/STAT1/PTGS2/MAPK13/CASP1/STAT2/PAK1/IL23A/CLEC4M
	Toll-like receptor signaling pathway	10/279	0.0038764	0.0433146	1.36337	CXCL8/CTSK/MAP2K6/IRF7/TLR3/STAT1/MAPK13/CXCL11/CXCL10/IFNB1
	NF-kappa B signaling pathway	10/279	0.00471093	0.0504462	1.29717	CXCL8/CXCL12/ICAM1/GADD45B/TNFAIP3/VCAM1/RELB/BIRC3/PTGS2/DDX58
	Transcriptional misregulation in cancer	16/279	0.00504016	0.0518128	1.28556	CXCL8/GADD45B/IGFBP3/CCNA1/RUNX1/MEIS1/BIRC3/PER2/ETV7/NTRK1/NGFR/MPO/FEV/BAIAP3/SPINT1/CCND2
	p53 signaling pathway	9/279	0.00837508	0.0827845	1.08205	GADD45B/IGFBP3/CCNB1/GTSE1/CDK1/CCNB2/PMAIP1/ADGRB1/CCND2
	Osteoclast differentiation	11/279	0.0088943	0.0846606	1.07232	TGFB2/ITGB3/CTSK/FHL2/MAP2K6/RELB/STAT1/MAPK13/SOCS1/STAT2/IFNB1
	Hepatitis B	13/279	0.00971243	0.0891463	1.0499	CXCL8/TGFB2/CCNA1/CCNA2/STAT5A/CREB5/IRF7/TLR3/IFIH1/STAT1/DDX58/STAT2/IFNB1
	TGF-beta signaling pathway	9/279	0.0109548	0.0970824	1.01286	FST/BMP4/TGFB2/SMAD6/GDF6/GDF7/INHBA/NOG/INHBB
	African trypanosomiasis	4/279	0.0196071	0.167967	0.774775	SELE/ICAM1/VCAM1/PLCB2
	730 genes listed in Supplementary Table
	Top 30 enrtiched pathways
	Statistical information from Novogene

## Sheet: hF1A2KDvshS1A2KD_deg_down
Supplementary Table. The downregulated gene list between Flow vs Static condition in shAmotL2 transfected HAoECs in RNA-seq data. Related to Extended Data Fig. 8b
hF1A2KD1	hF1A2KD2	hS1A2KD1	hS1A2KD2	hF1A2KD	hS1A2KD	log2FoldChange	pvalue	padj	gene_name
1910.88	1658.04	10430.4	10583.8	1784.46	10507.1	-2.55754	1.81233e-144	5.64541e-141	TGFB2
1263.56	1277.47	6227.65	6063.12	1270.51	6145.39	-2.27406	3.07041e-122	4.78217e-119	CPA4
1450.12	1646.14	8053.87	7791.66	1548.13	7922.76	-2.3557	1.89208e-120	2.67902e-117	IGFBP3
517.295	532.197	3126.66	3403.24	524.746	3264.95	-2.63778	1.4483e-114	1.73518e-111	PSG4
32168.4	28292.7	136494	126267	30230.5	131380	-2.11964	8.90719e-114	9.90925e-111	POSTN
751.916	638.24	4168.14	4543.32	695.078	4355.73	-2.6473	5.81876e-113	6.04181e-110	DIO2
168.663	177.399	1587.33	1508.46	173.031	1547.9	-3.16135	3.75331e-99	3.24766e-96	BDNF
2174.71	2313.13	8721.39	8519.91	2243.92	8620.65	-1.94185	3.85894e-97	3.16331e-94	GFRA1
7463.56	8040.44	28311.9	31757.9	7752	30034.9	-1.9541	1.6967e-96	1.32131e-93	KRT7
32.0365	54.5081	1062.69	1018.23	43.2723	1040.46	-4.59356	7.18188e-94	4.86338e-91	VASN
101.763	93.1593	1202.22	1040.9	97.4612	1121.56	-3.52305	8.00281e-84	4.29806e-81	GALNT15
1626.32	1534.16	7530.34	6292.64	1580.24	6911.49	-2.12847	1.21253e-81	6.29503e-79	SMAD6
175.259	178.39	1380.82	1255.32	176.824	1318.07	-2.89768	2.72672e-77	1.28693e-74	GDF6
657.691	678.874	2754.95	2690.1	668.282	2722.52	-2.02644	1.19346e-71	5.31089e-69	DKK1
2799.42	2652.07	8845.3	8363.11	2725.75	8604.21	-1.65821	8.60501e-71	3.72286e-68	ERRFI1
2325.47	2271.5	7059.27	7254.2	2298.49	7156.74	-1.63863	2.11819e-70	8.91643e-68	GPRC5A
7293.02	7847.18	22218.2	24568.9	7570.1	23393.5	-1.62783	2.41341e-69	9.63818e-67	TPM1
551.216	542.108	2459.14	2273.55	546.662	2366.34	-2.11354	6.59255e-69	2.56697e-66	UNC5B
293.982	246.773	1528.17	1668.09	270.378	1598.13	-2.56276	2.06973e-68	7.86247e-66	PCDH7
295.867	317.138	1583.98	1627.47	306.502	1605.73	-2.38978	2.25757e-68	8.37182e-66	BAMBI
472.067	575.804	2693.55	2387.84	523.936	2540.7	-2.27811	2.27033e-65	7.5235e-63	FER1L4
332.614	347.861	1556.08	1628.42	340.238	1592.25	-2.22692	4.58713e-61	1.32305e-58	DGKI
155.471	205.149	1174.31	1446.12	180.31	1310.22	-2.8636	1.54979e-59	4.23473e-57	CNN1
4418.21	5376.48	16687.1	20756.7	4897.35	18721.9	-1.93485	1.53378e-57	3.85299e-55	TAGLN
2849.36	2881.99	8073.96	7666.98	2865.68	7870.47	-1.45749	7.44639e-57	1.84091e-54	TGFBI
571.946	458.859	2186.77	2314.17	515.402	2250.47	-2.12585	1.37028e-56	3.3347e-54	ARID5B
5080.61	4569.76	14478	13206.8	4825.19	13842.4	-1.52026	1.1922e-55	2.85668e-53	LOX
638.846	664.008	2401.09	2270.72	651.427	2335.9	-1.84221	2.6365e-55	6.22174e-53	TFAP2A
549.332	639.231	2259.32	2526.69	594.282	2393.01	-2.01053	2.78421e-55	6.47224e-53	MGARP
1939.15	1897.87	5403.85	5328.25	1918.51	5366.05	-1.48379	1.10245e-54	2.5251e-52	RND3
6191.53	5820.47	15713.7	14808.8	6006	15261.2	-1.34528	2.10981e-51	4.21286e-49	PLOD2
228.025	150.641	1529.29	1209.03	189.333	1369.16	-2.85164	2.78559e-51	5.49184e-49	TGFB2-AS1
4648.12	4768.96	11484.2	11755	4708.54	11619.6	-1.30327	6.9176e-51	1.33014e-48	CITED2
1260.73	1343.87	4474	3840.57	1302.3	4157.29	-1.67433	1.22305e-49	2.26773e-47	ENC1
1024.23	900.87	3056.34	3086.81	962.548	3071.58	-1.67372	1.84928e-49	3.38853e-47	HSPA1A
24.4985	26.7585	491.157	412.772	25.6285	451.965	-4.14039	6.52476e-46	1.03697e-43	RARB
281.733	250.737	1189.94	1138.19	266.235	1164.07	-2.12753	4.32016e-45	6.46985e-43	P3H2
752.858	853.3	2484.81	2597.53	803.079	2541.17	-1.66244	6.22825e-45	9.23857e-43	PDLIM3
666.171	759.149	2604.25	2279.22	712.66	2441.73	-1.77655	1.1103e-44	1.61617e-42	SLC6A8
151.702	162.533	918.688	807.597	157.118	863.142	-2.45745	3.19297e-44	4.52096e-42	HTR1B
534.256	518.322	1734.68	1745.54	526.289	1740.11	-1.72516	2.31509e-43	3.19093e-41	PMEPA1
81.9758	87.213	584.924	768.87	84.5944	676.897	-3.00216	3.71931e-43	5.08143e-41	AP000892.3
5493.32	4273.44	15156.7	14187.3	4883.38	14672	-1.58693	4.33464e-43	5.77026e-41	ATP13A3
23935	26378.9	58631.9	56642.3	25157	57637.1	-1.19605	1.09699e-42	1.43576e-40	LOXL2
3188.57	2998.94	7304.85	7479.95	3093.76	7392.4	-1.25665	5.31248e-42	6.72699e-40	ENAH
21.6718	27.7496	482.227	370.267	24.7107	426.247	-4.10982	1.92656e-41	2.38144e-39	NPTX1
722.706	696.713	2050.58	2212.15	709.709	2131.37	-1.5867	2.62291e-40	3.09484e-38	CXCL8
750.973	683.829	2174.49	2125.26	717.401	2149.87	-1.58298	3.62753e-40	4.24803e-38	TBX18
754.742	808.702	2216.91	2390.68	781.722	2303.79	-1.55982	6.93392e-40	7.94086e-38	CLDN1
5576.24	5928.5	12429.6	12749.6	5752.37	12589.6	-1.13009	1.06364e-37	1.15043e-35	CLDN11
1982.49	2172.4	4921.62	5407.59	2077.44	5164.61	-1.31422	7.7745e-37	8.18161e-35	MEST
215.775	215.059	981.199	848.213	215.417	914.706	-2.08531	7.71838e-36	7.85711e-34	LRP1
373939	327160	837689	757803	350549	797746	-1.18631	2.5243e-35	2.52025e-33	FN1
467.356	374.619	1547.15	1423.45	420.988	1485.3	-1.81771	2.85571e-35	2.83297e-33	MAP3K1
1.8845	3.96423	618.412	546.899	2.92436	582.655	-7.65005	6.83291e-35	6.65141e-33	SAMD11
529.545	547.063	1552.73	1780.49	538.304	1666.61	-1.63118	1.2159e-34	1.16899e-32	VEGFC
1770.49	1744.26	4715.11	4080.49	1757.37	4397.8	-1.32296	2.03676e-34	1.94617e-32	NR2F1
1548.12	1513.34	3547.5	3680.94	1530.73	3614.22	-1.23955	2.9323e-34	2.76791e-32	FAM20C
4861.07	5033.58	10460.5	10217.3	4947.32	10338.9	-1.06336	6.42298e-34	5.91941e-32	SLC7A5
219.544	165.506	831.619	876.55	192.525	854.084	-2.14814	6.79137e-33	6.00997e-31	NEGR1
322.25	285.424	1146.41	1015.4	303.837	1080.9	-1.82965	4.29341e-32	3.63423e-30	FAM129A
366.535	287.406	1289.29	1133.47	326.971	1211.38	-1.88786	4.9443e-32	4.16257e-30	TNFAIP3
3431.67	3845.3	8196.75	7856.83	3638.49	8026.79	-1.14153	6.65768e-32	5.57491e-30	BMP4
215.775	193.256	847.247	783.038	204.516	815.143	-1.99374	1.06539e-31	8.68767e-30	STC2
2033.38	2232.85	4796.6	4767.18	2133.11	4781.89	-1.16476	1.85206e-31	1.50239e-29	SGK1
16559.1	15826.2	33738.1	31276.2	16192.6	32507.1	-1.00536	3.10673e-31	2.45621e-29	HSPA5
25.4408	32.7049	444.274	296.591	29.0728	370.433	-3.67183	3.33447e-31	2.62295e-29	EPPK1
1892.98	2097.08	4604.6	4422.42	1995.03	4513.51	-1.1779	1.20006e-30	9.25297e-29	SRPX2
16.9605	13.8748	437.577	241.807	15.4176	339.692	-4.45687	1.60619e-30	1.23233e-28	SELE
78.2068	107.034	645.202	494.004	92.6204	569.603	-2.62118	8.98615e-30	6.66473e-28	HAS3
1127.87	1071.33	2772.81	2539.92	1099.6	2656.36	-1.27199	1.09797e-29	8.10468e-28	NOLC1
936.597	945.468	2272.72	2236.71	941.032	2254.72	-1.26058	2.45235e-29	1.78483e-27	CDH4
1345.53	1366.67	2972.62	3153.88	1356.1	3063.25	-1.17587	8.19862e-29	5.67527e-27	PDGFA
1942.92	1688.76	5032.13	4162.67	1815.84	4597.4	-1.33962	9.69083e-29	6.67852e-27	SAMD4A
504.104	470.752	1489.1	1321.44	487.428	1405.27	-1.52671	1.28913e-28	8.8062e-27	S1PR3
89.5138	107.034	529.111	486.447	98.2739	507.779	-2.36998	3.98379e-28	2.66727e-26	DHRS3
704.803	638.24	1693.38	1958.07	671.522	1825.72	-1.44329	5.15665e-28	3.43226e-26	NEXN
2337.72	2652.07	5381.52	5407.59	2494.89	5394.56	-1.11271	5.84572e-28	3.85793e-26	HLA-B
22.614	18.8301	243.346	298.48	20.722	270.913	-3.70793	3.59642e-27	2.29566e-25	LMOD1
454.165	304.254	1570.59	1290.27	379.209	1430.43	-1.91366	7.72686e-27	4.85265e-25	ALPK3
913.983	1052.5	2374.3	2348.17	983.242	2361.24	-1.26424	1.17745e-26	7.36497e-25	GADD45B
1971.19	2104.01	4300.98	4193.84	2037.6	4247.41	-1.05975	1.32267e-26	8.24022e-25	NOP56
587.022	529.224	1563.89	1420.61	558.123	1492.25	-1.41799	3.77413e-26	2.29617e-24	ITGB3
1428.45	1286.39	4681.62	3273.84	1357.42	3977.73	-1.5504	3.82548e-26	2.31836e-24	H1F0
770.761	723.471	1761.47	1883.45	747.116	1822.46	-1.28662	5.53792e-26	3.33023e-24	NABP1
9881.38	11922.4	22697.1	26814.1	10901.9	24755.6	-1.18329	5.70703e-26	3.41873e-24	TPM2
346.748	326.058	1019.15	979.506	336.403	999.329	-1.57024	5.93408e-26	3.54112e-24	KRT80
172.432	170.462	612.831	800.04	171.447	706.436	-2.04418	7.01163e-26	4.16817e-24	TOX
21.6718	14.8658	248.928	242.751	18.2688	245.839	-3.74594	1.44321e-25	8.41874e-24	KAZALD1
65.0153	49.5528	348.275	406.16	57.284	377.218	-2.71809	1.52319e-25	8.78655e-24	OXTR
2416.87	2853.25	5678.45	5677.74	2635.06	5678.09	-1.10777	1.57148e-25	9.03168e-24	FSTL3
308.116	350.834	970.036	989.897	329.475	979.966	-1.57326	7.04968e-25	3.93544e-23	DNAJA4
1713.01	1742.28	3843.31	3466.53	1727.64	3654.92	-1.08073	9.25595e-25	5.14862e-23	RNF41
2022.07	1941.48	3960.52	4023.82	1981.77	3992.17	-1.01036	1.12304e-24	6.20259e-23	AZIN1
80.0913	70.365	372.833	571.457	75.2281	472.145	-2.65113	1.21436e-24	6.65973e-23	LRRC17
134.742	128.837	524.645	552.566	131.79	538.606	-2.03109	1.24142e-24	6.78427e-23	CXCL6
409.879	308.219	1089.48	1177.86	359.049	1133.67	-1.65809	2.06537e-24	1.10543e-22	VGLL3
578.542	625.357	1596.26	1436.67	601.949	1516.47	-1.33271	5.5181e-24	2.90353e-22	SDC4
4324.93	5291.25	9999.52	12083.7	4808.09	11041.6	-1.19968	1.07144e-23	5.52574e-22	MYL9
32.9788	44.5975	306.973	285.256	38.7881	296.115	-2.93458	1.61863e-23	8.26563e-22	SRRM3
478.663	524.269	1240.17	1345.99	501.466	1293.08	-1.36738	2.59595e-23	1.31273e-21	CTHRC1
21.6718	5.94634	245.579	227.638	13.809	236.609	-4.08587	3.77944e-23	1.86281e-21	KCTD16
563.466	576.795	1519.24	1341.27	570.13	1430.26	-1.32633	4.39792e-23	2.16081e-21	VEGFA
36.7478	30.7227	253.393	297.536	33.7353	275.464	-3.02902	5.71305e-23	2.79814e-21	GLI2
169.605	164.515	658.598	562.956	167.06	610.777	-1.86908	9.26174e-23	4.45221e-21	SPAG4
50.8815	44.5975	328.182	294.702	47.7395	311.442	-2.70387	1.0506e-22	5.0348e-21	C1QTNF1
318.481	310.201	860.642	943.613	314.341	902.128	-1.52148	1.15726e-22	5.512e-21	LYPD1
1617.84	1558.93	3117.73	3372.07	1588.39	3244.9	-1.03083	1.33149e-22	6.26526e-21	GLIPR1
673.709	673.918	1543.8	1535.85	673.814	1539.82	-1.19232	5.59426e-22	2.53287e-20	HSPA1B
2073.89	2251.68	4125.72	4653.84	2162.79	4389.78	-1.02169	1.02662e-21	4.56844e-20	UAP1
464.529	475.707	1115.15	1283.65	470.118	1199.4	-1.35209	2.89795e-21	1.25726e-19	ELL2
909.271	916.727	1897.65	2005.3	912.999	1951.48	-1.09618	4.05831e-21	1.73173e-19	TUBB2A
311.885	366.691	905.293	1253.43	339.288	1079.36	-1.67139	8.47565e-21	3.57746e-19	ACTA2
935.654	936.548	2365.37	1941.07	936.101	2153.22	-1.20102	8.77204e-21	3.69255e-19	TXNIP
1316.32	953.396	2770.57	2849.73	1134.86	2810.15	-1.30769	1.08231e-20	4.51929e-19	NAV2
166.778	161.542	567.064	543.121	164.16	555.092	-1.75713	1.90292e-20	7.75865e-19	PGM1
471.125	516.34	1266.96	1158.03	493.733	1212.5	-1.29599	1.92145e-20	7.79338e-19	SNHG1
767.934	683.829	1585.1	1676.59	725.881	1630.84	-1.16775	4.28771e-20	1.70796e-18	ITGA4
1247.54	1083.22	2425.65	2448.29	1165.38	2436.97	-1.06401	6.04879e-20	2.36708e-18	STK38L
1039.3	1017.81	2071.79	2112.03	1028.56	2091.91	-1.02424	8.74085e-20	3.36977e-18	RGMB
4.71125	7.92845	179.719	151.129	6.31985	165.424	-4.71599	1.47266e-19	5.60799e-18	VCAM1
202.584	177.399	569.296	684.804	189.991	627.05	-1.72316	1.59374e-19	6.03954e-18	FST
494.681	458.859	1151.99	1123.08	476.77	1137.53	-1.2541	1.60259e-19	6.05832e-18	FBLN7
609.636	465.796	1377.47	1363	537.716	1370.24	-1.34868	2.0303e-19	7.56504e-18	GSE1
909.271	851.317	1825.1	1854.17	880.294	1839.63	-1.06325	2.22185e-19	8.20033e-18	IL1RAP
947.904	931.593	1913.28	1932.57	939.748	1922.92	-1.03296	2.43941e-19	8.96081e-18	PHLDA2
241.216	214.068	685.388	662.135	227.642	673.761	-1.56465	2.63994e-19	9.67461e-18	PTGIS
302.462	317.138	804.828	841.601	309.8	823.215	-1.41045	2.68311e-19	9.80973e-18	FGF5
43.3435	59.4634	275.718	318.316	51.4034	297.017	-2.53391	3.66956e-19	1.32915e-17	TRPC4
1173.1	915.736	2764.99	2269.77	1044.42	2517.38	-1.26829	4.29053e-19	1.54687e-17	REST
5.6535	0.991056	175.254	170.965	3.32228	173.109	-5.68163	6.42333e-19	2.28932e-17	IRS1
701.034	725.453	1617.47	1482.01	713.244	1549.74	-1.11919	7.54887e-19	2.68433e-17	PPP1R3B
462.645	393.449	1192.17	1017.29	428.047	1104.73	-1.36648	8.81201e-19	3.11925e-17	ARRDC3
489.028	417.235	1090.59	1123.08	453.131	1106.84	-1.28804	9.57261e-19	3.37315e-17	SINHCAF
5577.18	4721.39	11780	9494.7	5149.29	10637.3	-1.04642	1.40171e-18	4.87312e-17	POLR2A
242.158	227.943	867.339	635.687	235.051	751.513	-1.67501	1.56448e-18	5.39087e-17	GDF7
1052.49	1007.9	1991.42	2294.33	1030.2	2142.88	-1.05712	2.52984e-18	8.52861e-17	PCDH9
9660.89	8030.53	20381.9	16215.2	8845.71	18298.6	-1.04852	3.43785e-18	1.14167e-16	BGN
34.8633	37.6601	260.09	217.248	36.2617	238.669	-2.71785	4.8836e-18	1.60131e-16	INHBA
9.4225	1.98211	145.115	165.298	5.70231	155.206	-4.7498	6.51171e-18	2.10415e-16	NOG
112.128	94.1504	381.763	421.273	103.139	401.518	-1.96053	7.15959e-18	2.29919e-16	FGFR3
144.164	140.73	468.832	478.891	142.447	473.861	-1.73406	7.6742e-18	2.45432e-16	RALGPS2
1321.98	1330	3357.73	2537.08	1325.99	2947.41	-1.1517	8.60063e-18	2.74498e-16	MAFK
8.48025	16.848	210.974	143.573	12.6641	177.274	-3.81201	1.09466e-17	3.4653e-16	CRYAB
368.42	336.959	890.781	858.603	352.689	874.692	-1.30976	1.29519e-17	4.05886e-16	GPCPD1
27.3253	28.7406	198.696	214.415	28.0329	206.555	-2.88235	1.74207e-17	5.42653e-16	ARHGEF16
175.259	177.399	520.18	549.733	176.329	534.957	-1.60163	2.69936e-17	8.29242e-16	SNAPC1
758.511	708.605	1537.1	1493.35	733.558	1515.22	-1.04617	4.9736e-17	1.48969e-15	GTF2A1
0	1.98211	396.275	374.045	0.991056	385.16	-8.63792	1.44152e-16	4.21231e-15	LINC02593
1614.07	1343.87	3134.48	2806.28	1478.97	2970.38	-1.00542	1.46048e-16	4.25973e-15	THSD4
431.551	403.36	984.547	941.724	417.455	963.136	-1.20556	1.62137e-16	4.72016e-15	MYLIP
102.705	99.1056	347.159	397.659	100.905	372.409	-1.88468	3.6321e-16	1.02482e-14	ALDOC
224.256	209.113	589.389	598.85	216.684	594.119	-1.45494	3.96029e-16	1.11338e-14	BICC1
54.6505	57.4813	246.695	287.146	56.0659	266.92	-2.2527	8.88389e-16	2.45767e-14	TLL1
644.499	748.248	1418.78	1491.46	696.373	1455.12	-1.06389	1.04184e-15	2.86184e-14	GBP1
206.353	207.131	707.713	530.841	206.742	619.277	-1.5811	1.04944e-15	2.87764e-14	CREB5
73.4955	93.1593	304.741	383.49	83.3274	344.116	-2.04895	1.09336e-15	2.98947e-14	LOXL4
461.703	510.394	1033.66	1104.19	486.048	1068.93	-1.13776	1.48827e-15	4.03127e-14	ADA
0.94225	1.98211	242.23	153.963	1.46218	198.096	-7.09157	3.03468e-15	8.06573e-14	NGFR
8.48025	7.92845	125.022	127.515	8.20435	126.269	-3.94329	6.40747e-15	1.65226e-13	C5orf46
525.776	535.17	1160.92	1064.52	530.473	1112.72	-1.06825	1.14556e-14	2.89645e-13	ZNF561
1120.34	1168.46	2686.85	2054.41	1144.4	2370.63	-1.04996	1.25607e-14	3.16558e-13	FAM83G
51.8238	51.5349	229.951	253.141	51.6793	241.546	-2.22534	1.52526e-14	3.81316e-13	SSTR1
110.243	148.658	390.693	480.78	129.451	435.737	-1.75378	2.40155e-14	5.90904e-13	NIPAL1
95.1673	100.097	354.973	321.15	97.632	338.061	-1.79138	4.02151e-14	9.69581e-13	ZNF704
166.778	205.149	657.481	477.002	185.963	567.241	-1.60805	5.16893e-14	1.23665e-12	ANGPT2
32.0365	25.7675	217.672	158.686	28.902	188.179	-2.69899	6.37795e-14	1.52123e-12	ESPN
68.7843	82.2577	295.811	284.312	75.521	290.061	-1.94223	7.04782e-14	1.67587e-12	DIRAS3
310.943	322.093	775.806	697.084	316.518	736.445	-1.21768	8.04351e-14	1.90681e-12	TWNK
171.49	186.319	523.529	463.778	178.904	493.654	-1.46382	9.73908e-14	2.28788e-12	MTX3
179.028	125.864	448.739	486.447	152.446	467.593	-1.61587	1.81678e-13	4.19206e-12	PDE5A
228.025	243.8	584.924	576.18	235.912	580.552	-1.29937	2.3139e-13	5.30765e-12	AC089983.1
48.0548	38.6512	219.905	203.08	43.353	211.492	-2.28422	2.94844e-13	6.70393e-12	ZDHHC23
9.4225	6.93739	121.673	106.735	8.17995	114.204	-3.79892	3.01482e-13	6.84487e-12	KRT87P
59.3618	45.5886	238.881	226.694	52.4752	232.788	-2.14712	4.26361e-13	9.55477e-12	MAPK13
16.9605	23.7854	157.394	143.573	20.3729	150.483	-2.88721	4.32759e-13	9.68422e-12	CDKN1C
489.97	479.671	1045.94	948.336	484.821	997.139	-1.03962	4.62664e-13	1.03238e-11	SPTY2D1
115.897	94.1504	369.484	324.928	105.024	347.206	-1.723	5.17315e-13	1.14449e-11	TENT5A
137.569	176.408	462.135	437.33	156.988	449.732	-1.51921	6.09315e-13	1.33288e-11	ID2
545.563	475.707	1007.99	1104.19	510.635	1056.09	-1.04847	6.28165e-13	1.36835e-11	RAB23
11.307	7.92845	123.906	108.624	9.61773	116.265	-3.59077	6.59818e-13	1.43529e-11	HMCN2
24.4985	9.91056	166.324	136.961	17.2045	151.642	-3.13121	7.07158e-13	1.52972e-11	HIF1A-AS2
4.71125	15.8569	131.72	119.959	10.2841	125.839	-3.62377	9.15416e-13	1.96928e-11	PSG9
588.906	479.671	1406.5	1041.85	534.289	1224.17	-1.1945	1.45097e-12	3.07467e-11	SKIL
103.648	78.2935	371.717	284.312	90.9705	328.014	-1.84707	1.48186e-12	3.13586e-11	HIST1H2AC
339.21	285.424	799.247	671.581	312.317	735.414	-1.23385	1.50859e-12	3.18809e-11	INSYN2B
555.928	593.643	1250.22	1063.57	574.785	1156.9	-1.00845	1.9759e-12	4.13082e-11	NFKBIZ
23.5563	29.7317	186.417	142.628	26.644	164.522	-2.62635	2.52928e-12	5.23155e-11	PER2
375.016	364.709	897.479	734.866	369.862	816.172	-1.14055	3.56084e-12	7.24969e-11	RUNX1
184.681	192.265	482.227	467.556	188.473	474.892	-1.33319	4.51514e-12	9.14477e-11	HSPB6
440.973	361.736	846.13	871.827	401.354	858.979	-1.09725	4.68359e-12	9.46133e-11	WDR3
391.034	383.539	784.736	822.71	387.286	803.723	-1.05357	4.72445e-12	9.53151e-11	BTBD3
62.1885	46.5796	236.649	218.193	54.3841	227.421	-2.06162	4.77897e-12	9.62855e-11	WNK4
185.623	132.802	456.553	444.887	159.212	450.72	-1.49962	5.37515e-12	1.07056e-10	FBLN2
805.624	595.625	1586.22	1367.72	700.624	1476.97	-1.07475	5.62153e-12	1.11535e-10	NOTCH2
2.82675	5.94634	85.9526	102.012	4.38654	93.9824	-4.43179	7.74745e-12	1.52165e-10	TXK
210.122	214.068	488.925	537.453	212.095	513.189	-1.2756	9.42742e-12	1.84e-10	PHTF2
83.8603	66.4008	272.369	258.809	75.1305	265.589	-1.81994	1.20688e-11	2.34378e-10	PTPRU
532.371	545.081	974.501	1214.7	538.726	1094.6	-1.02402	1.35656e-11	2.60202e-10	MT1E
158.298	151.632	423.065	394.825	154.965	408.945	-1.3992	1.58102e-11	3.01401e-10	ARRDC4
44.2858	47.5707	188.649	205.914	45.9282	197.281	-2.104	1.83915e-11	3.47209e-10	FIBCD1
152.645	156.587	406.321	396.714	154.616	401.518	-1.37671	3.2548e-11	6.02061e-10	TRMT6
291.155	305.245	635.156	643.244	298.2	639.2	-1.10028	4.00986e-11	7.33023e-10	NFYA
53.7083	65.4097	246.695	207.803	59.559	227.249	-1.9318	4.89341e-11	8.86219e-10	ELFN2
277.022	317.138	630.691	649.856	297.08	640.273	-1.1086	7.71191e-11	1.36492e-09	ADRA1B
74.4378	72.3471	314.787	217.248	73.3924	266.018	-1.85519	8.22746e-11	1.45122e-09	RET
277.022	361.736	660.83	791.539	319.379	726.185	-1.18694	8.85719e-11	1.55701e-09	PRPS2
20.7295	11.8927	109.394	135.072	16.3111	122.233	-2.90244	1.18282e-10	2.05837e-09	ERBB4
6.59575	5.94634	80.3712	91.6221	6.27104	85.9967	-3.77725	2.00384e-10	3.41464e-09	TYRP1
465.472	396.423	1015.8	789.65	430.947	902.727	-1.06503	3.38402e-10	5.66123e-09	CLCN4
271.368	218.032	584.924	528.008	244.7	556.466	-1.18371	3.74334e-10	6.23557e-09	MAK16
13.1915	19.8211	137.301	99.1786	16.5063	118.24	-2.84181	4.39463e-10	7.25836e-09	ENAM
192.219	177.399	449.856	422.217	184.809	436.036	-1.23753	4.99626e-10	8.17933e-09	ZNF518A
0.94225	1.98211	122.789	62.3408	1.46218	92.5651	-5.99177	4.9995e-10	8.17933e-09	SLC30A2
69.7265	86.2219	284.648	227.638	77.9742	256.143	-1.71539	5.46285e-10	8.8629e-09	ARHGAP4
11.307	4.95528	80.3712	103.901	8.13114	92.1363	-3.49584	5.72173e-10	9.254e-09	DNAJC22
8.48025	6.93739	103.813	72.731	7.70882	88.2719	-3.51275	7.54798e-10	1.21071e-08	UGT2A1
17.9028	10.9016	103.813	110.513	14.4022	107.163	-2.89154	8.62495e-10	1.37215e-08	RSPO3
207.295	219.023	487.809	464.722	213.159	476.266	-1.15969	8.8954e-10	1.41085e-08	FOXL1
391.976	438.047	976.734	741.478	415.011	859.106	-1.04855	1.04204e-09	1.64268e-08	ATOH8
9.4225	5.94634	94.8827	77.4537	7.68442	86.1682	-3.48085	1.05006e-09	1.65366e-08	ELFN1
66.8998	46.5796	214.323	201.191	56.7397	207.757	-1.86984	1.20408e-09	1.88668e-08	VWA1
0	0	101.58	97.2895	0	99.4349	-9.12745	1.34838e-09	2.10642e-08	MT1G
191.277	185.328	427.53	434.497	188.302	431.013	-1.19467	1.35218e-09	2.10814e-08	CLDN12
45.228	37.6601	178.603	159.63	41.4441	169.116	-2.02665	1.62507e-09	2.50847e-08	SEMA6D
3.769	9.91056	75.9062	91.6221	6.83978	83.7641	-3.62536	1.66593e-09	2.56392e-08	OLFM2
206.353	221.997	523.529	442.998	214.175	483.263	-1.17308	1.76586e-09	2.70701e-08	GBX2
3.769	3.96423	65.8598	77.4537	3.86661	71.6567	-4.21377	2.12861e-09	3.23129e-08	PSG5
11.307	9.91056	90.4176	90.6776	10.6088	90.5476	-3.09215	2.34686e-09	3.55567e-08	TPD52L1
290.213	295.335	623.993	567.679	292.774	595.836	-1.02447	2.46592e-09	3.72881e-08	KANSL2
252.523	304.254	591.621	569.568	278.389	580.595	-1.06088	3.31211e-09	4.9412e-08	ITM2C
277.022	289.388	671.993	532.731	283.205	602.362	-1.0874	3.39089e-09	5.04906e-08	ZNF587B
77.2645	62.4366	244.462	206.858	69.8505	225.66	-1.68929	4.06682e-09	5.96429e-08	EDIL3
47.1125	58.4723	228.835	165.298	52.7924	197.066	-1.89921	4.07547e-09	5.97134e-08	VAT1L
7.538	13.8748	77.0224	109.569	10.7064	93.2956	-3.13127	4.29039e-09	6.26269e-08	MT1X
38.6323	33.6959	177.486	134.127	36.1641	155.807	-2.10408	4.89956e-09	7.13183e-08	VLDLR
310	255.693	582.691	583.737	282.846	583.214	-1.04328	5.46725e-09	7.9138e-08	OPHN1
170.547	176.408	383.996	409.938	173.478	396.967	-1.19497	5.55381e-09	8.02418e-08	LAMA3
109.301	101.088	283.532	277.7	105.194	280.616	-1.41495	7.11453e-09	1.01473e-07	SCX
345.806	330.022	808.177	598.85	337.914	703.513	-1.05607	7.68642e-09	1.09031e-07	NRARP
266.657	317.138	628.458	563.901	291.897	596.18	-1.03016	8.36787e-09	1.18159e-07	ZFAS1
12.2493	1.98211	80.3712	87.8439	7.11568	84.1075	-3.54938	1.02431e-08	1.42825e-07	TREH
391.976	256.684	738.969	680.082	324.33	709.525	-1.12782	1.05434e-08	1.46881e-07	TULP4
8.48025	18.8301	120.557	83.1211	13.6552	101.839	-2.90274	1.12656e-08	1.56146e-07	HSPA6
3.769	4.95528	82.6038	54.7844	4.36214	68.6941	-3.97753	1.21582e-08	1.67282e-07	OASL
5.6535	7.92845	98.2315	57.618	6.79098	77.9248	-3.52041	1.28564e-08	1.75801e-07	CYP26B1
210.122	199.202	440.925	436.386	204.662	438.656	-1.09952	1.39766e-08	1.90118e-07	C12orf29
131.915	101.088	328.182	286.201	116.501	307.192	-1.3965	1.43766e-08	1.94878e-07	MARS2
3.769	4.95528	65.8598	66.119	4.36214	65.9894	-3.92245	1.50959e-08	2.03918e-07	TBX1
297.751	255.693	582.691	537.453	276.722	560.072	-1.01598	1.61191e-08	2.16801e-07	TTPAL
9.4225	19.8211	102.697	96.3449	14.6218	99.5207	-2.77241	1.64277e-08	2.2038e-07	NPAS1
93.2828	73.3382	228.835	253.141	83.3105	240.988	-1.53192	1.96494e-08	2.60237e-07	SDK1
277.022	213.077	586.04	483.614	245.049	534.827	-1.12386	1.97305e-08	2.60868e-07	KLHL15
53.7083	55.4992	183.068	180.411	54.6037	181.739	-1.73488	2.03577e-08	2.68933e-07	IFIT2
97.0518	124.873	363.903	255.975	110.962	309.939	-1.48075	2.09558e-08	2.76235e-07	LRRC4
177.143	108.025	386.228	362.71	142.584	374.469	-1.39077	2.14371e-08	2.82234e-07	ARFGEF3
40.5168	37.6601	168.556	136.961	39.0884	152.759	-1.96429	2.28416e-08	2.9946e-07	SLC16A12
10.3648	8.91951	84.8363	75.5646	9.64213	80.2005	-3.05384	2.44071e-08	3.1891e-07	FO681492.1
18.845	21.8032	95.999	123.737	20.3241	109.868	-2.43759	2.5199e-08	3.28981e-07	MAF
16.0183	11.8927	120.557	74.6201	13.9555	97.5884	-2.80016	2.53735e-08	3.30704e-07	NOTCH3
86.687	122.891	285.764	281.478	104.789	283.621	-1.43803	2.57152e-08	3.34878e-07	HIVEP3
139.453	103.07	335.996	289.035	121.261	312.516	-1.36333	3.50383e-08	4.47157e-07	LBH
80.0913	94.1504	272.369	220.082	87.1208	246.226	-1.49806	3.50548e-08	4.47157e-07	SLC16A6
38.6323	18.8301	143.998	129.404	28.7312	136.701	-2.24509	3.60013e-08	4.5848e-07	GPR137C
255.35	179.381	474.413	490.226	217.365	482.319	-1.1488	3.90102e-08	4.9425e-07	YAP1
359.94	258.666	651.9	615.852	309.303	633.876	-1.0338	4.29536e-08	5.40017e-07	AL590004.3
1.8845	0.991056	74.7899	51.0061	1.43778	62.898	-5.43915	4.29651e-08	5.40017e-07	RNF150
146.991	136.766	370.601	305.092	141.878	337.846	-1.24984	4.41496e-08	5.51427e-07	PTK7
106.474	90.1861	264.555	251.252	98.3302	257.904	-1.38983	5.73835e-08	7.082e-07	TTTY15
129.088	114.963	318.136	279.589	122.025	298.863	-1.29067	6.14837e-08	7.55211e-07	FAM102B
88.5715	77.3024	218.788	240.862	82.937	229.825	-1.47052	6.46187e-08	7.90602e-07	CPNE5
27.3253	25.7675	132.836	107.68	26.5464	120.258	-2.17744	6.58009e-08	8.04434e-07	FAM131B
221.429	212.086	408.554	510.061	216.757	459.307	-1.08484	6.62566e-08	8.08103e-07	WDR35
168.663	190.283	388.461	387.269	179.473	387.865	-1.11231	6.98249e-08	8.49627e-07	TRAF5
82.918	122.891	257.858	297.536	102.904	277.697	-1.435	8.1704e-08	9.84937e-07	F3
0.94225	1.98211	68.0923	50.0616	1.46218	59.0769	-5.3451	8.52062e-08	1.02241e-06	PNCK
8.48025	6.93739	71.4411	68.9527	7.70882	70.1969	-3.18453	8.68148e-08	1.04091e-06	AC117402.1
136.626	114.963	315.904	289.979	125.794	302.941	-1.26644	8.91321e-08	1.06787e-06	CD3EAP
19.7873	13.8748	81.4875	114.291	16.831	97.8895	-2.53973	1.00225e-07	1.19343e-06	TUBB2B
0	0	55.8133	50.0616	0	52.9375	-8.21755	1.32996e-07	1.56097e-06	CA9
222.371	200.193	430.879	429.774	211.282	430.326	-1.02579	1.46896e-07	1.7125e-06	SLC35D1
170.547	159.56	322.601	423.162	165.054	372.882	-1.17748	1.56815e-07	1.82268e-06	RGMB-AS1
229.909	176.408	475.53	400.493	203.159	438.011	-1.10617	1.83195e-07	2.11353e-06	ZNF462
142.28	173.435	407.437	315.482	157.857	361.46	-1.1942	2.36469e-07	2.69226e-06	STAT5A
212.006	211.095	423.065	423.162	211.551	423.114	-1.00003	2.48493e-07	2.81885e-06	UTP15
58.4195	53.517	174.138	168.131	55.9683	171.134	-1.61163	2.85355e-07	3.20665e-06	FAM86B3P
16.9605	16.848	132.836	67.0636	16.9042	99.9497	-2.55952	2.97288e-07	3.33352e-06	HIST1H1C
146.049	115.954	313.671	295.647	131.001	304.659	-1.21608	3.03701e-07	3.39355e-06	NEU3
205.411	181.363	407.437	388.213	193.387	397.825	-1.0397	3.10207e-07	3.46094e-06	PPAT
149.818	119.918	370.601	277.7	134.868	324.15	-1.26218	3.10952e-07	3.46677e-06	ALDH1L2
145.107	97.1235	315.904	284.312	121.115	300.108	-1.30667	3.50458e-07	3.86571e-06	MBLAC2
244.043	220.015	522.413	417.495	232.029	469.954	-1.0162	3.57557e-07	3.94122e-06	ZNF333
31.0943	36.6691	156.277	108.624	33.8817	132.451	-1.96518	3.82257e-07	4.19527e-06	HIST2H2BE
119.666	141.721	353.857	268.254	130.693	311.056	-1.24969	3.89183e-07	4.26567e-06	ATF3
0	0	45.7669	44.3942	0	45.0806	-7.98629	4.06837e-07	4.44353e-06	TMEM132E
0	0	37.9531	52.8952	0	45.4242	-7.99958	4.07136e-07	4.44369e-06	NPPB
15.076	14.8658	82.6038	85.9548	14.9709	84.2793	-2.49322	4.10808e-07	4.48063e-06	EBF4
9.4225	13.8748	64.7435	89.733	11.6486	77.2382	-2.73483	5.10598e-07	5.47321e-06	SYNPO2
87.6293	92.1682	202.044	267.31	89.8987	234.677	-1.38674	5.1138e-07	5.47431e-06	SERPIND1
161.125	165.506	329.299	358.932	163.316	344.115	-1.0761	5.76717e-07	6.10215e-06	TFB2M
61.2463	81.2666	181.952	217.248	71.2564	199.6	-1.48889	6.86782e-07	7.18377e-06	MIR210HG
33.921	33.6959	160.742	100.123	33.8085	130.433	-1.94442	9.70138e-07	9.92114e-06	AC090197.1
56.535	37.6601	195.347	128.46	47.0976	161.903	-1.77647	9.96309e-07	1.01488e-05	KCNT2
67.842	58.4723	165.208	193.634	63.1572	179.421	-1.50685	1.00174e-06	1.01974e-05	AC092645.1
7.538	7.92845	60.2784	63.2854	7.73323	61.7819	-2.99891	1.08563e-06	1.10226e-05	PPFIA4
11.307	16.848	81.4875	77.4537	14.0775	79.4706	-2.49983	1.10195e-06	1.11665e-05	UPB1
43.3435	47.5707	152.929	136.961	45.4571	144.945	-1.67254	1.11806e-06	1.1315e-05	HAUS7
42.4013	15.8569	131.72	123.737	29.1291	127.728	-2.12692	1.15499e-06	1.16585e-05	SLC7A11-AS1
140.395	144.694	352.74	275.811	142.545	314.276	-1.13881	1.36174e-06	1.35262e-05	EGR1
26.383	24.7764	84.8363	131.294	25.5797	108.065	-2.08164	1.55768e-06	1.52872e-05	AC027237.3
28.2675	17.839	133.952	79.3429	23.0533	106.647	-2.20342	1.74051e-06	1.68689e-05	TPM1-AS
20.7295	25.7675	108.278	89.733	23.2485	99.0054	-2.09036	1.82331e-06	1.76276e-05	NPW
166.778	194.247	340.461	391.047	180.513	365.754	-1.02053	1.98213e-06	1.89979e-05	ZNF432
0.94225	7.92845	50.232	58.5626	4.43535	54.3973	-3.63405	2.0009e-06	1.91413e-05	AC011352.3
52.766	54.5081	155.161	156.797	53.6371	155.979	-1.54033	2.01216e-06	1.92148e-05	NSUN5
34.8633	26.7585	112.743	114.291	30.8109	113.517	-1.87979	2.32168e-06	2.18622e-05	TEAD3
163.009	150.641	305.857	341.93	156.825	323.894	-1.04697	2.40563e-06	2.25845e-05	RASL10A
81.9758	86.2219	193.114	222.916	84.0988	208.015	-1.30804	2.71637e-06	2.53187e-05	LXN
150.76	192.265	353.857	346.653	171.512	350.255	-1.03093	2.94232e-06	2.71164e-05	SOX8
15.076	29.7317	99.3478	97.2895	22.4038	98.3186	-2.13795	3.21574e-06	2.93582e-05	SLC6A15
111.186	88.204	251.16	221.027	99.6948	236.093	-1.24161	3.33992e-06	3.03995e-05	RNF207
120.608	99.1056	292.462	222.916	109.857	257.689	-1.22706	3.59544e-06	3.25008e-05	BEND3
5.6535	4.95528	126.138	17.9466	5.30439	72.0424	-3.75692	3.70548e-06	3.33986e-05	IFITM1
126.262	140.73	340.461	252.197	133.496	296.329	-1.14861	3.70904e-06	3.34114e-05	NT5DC3
32.0365	26.7585	93.7664	125.626	29.3975	109.696	-1.90094	4.02794e-06	3.60547e-05	CNGA1
41.459	36.6691	154.045	107.68	39.064	130.862	-1.74062	4.07126e-06	3.64006e-05	SLC16A5
110.243	149.65	323.717	259.753	129.946	291.735	-1.16639	4.28085e-06	3.81214e-05	ZNF614
52.766	73.3382	171.905	172.854	63.0521	172.38	-1.45275	4.34858e-06	3.86803e-05	DUSP10
32.0365	21.8032	109.394	98.234	26.9199	103.814	-1.94389	4.57821e-06	4.06068e-05	ADAMTS15
97.0518	79.2845	236.649	194.579	88.1681	215.614	-1.28753	4.61315e-06	4.08469e-05	ZNF502
7.538	12.8837	69.2086	60.4517	10.2109	64.8301	-2.66999	4.66481e-06	4.12107e-05	SLC7A14
3.769	2.97317	30.1392	63.2854	3.37108	46.7123	-3.79454	5.09659e-06	4.47208e-05	IL7R
237.447	194.247	503.436	364.599	215.847	434.018	-1.00502	5.12313e-06	4.48778e-05	SH3D21
62.1885	86.2219	254.509	157.741	74.2052	206.125	-1.4723	5.68374e-06	4.95656e-05	EPSTI1
138.511	117.936	269.02	277.7	128.223	273.36	-1.09168	5.70678e-06	4.97387e-05	PEX12
29.2098	31.7138	92.6502	127.515	30.4618	110.083	-1.85659	5.8231e-06	5.06392e-05	FGF1
99.8785	64.4187	199.812	219.137	82.1486	209.475	-1.34916	5.9477e-06	5.1665e-05	IKZF2
17.9028	10.9016	97.1152	58.5626	14.4022	77.8389	-2.42713	6.59557e-06	5.68489e-05	BIRC3
123.435	139.739	256.741	301.314	131.587	279.028	-1.0863	6.78873e-06	5.8288e-05	REEP2
121.55	102.079	224.37	275.811	111.815	250.09	-1.16224	7.7295e-06	6.56417e-05	AP1S3
84.8025	76.3113	209.858	181.355	80.5569	195.607	-1.27806	8.28449e-06	7.00114e-05	KRT7-AS
24.4985	18.8301	94.8827	83.1211	21.6643	89.0019	-2.0356	8.32604e-06	7.03244e-05	LINC00702
139.453	131.81	250.044	326.817	135.632	288.43	-1.0904	8.33698e-06	7.03786e-05	SDC2
78.2068	65.4097	155.161	221.027	71.8082	188.094	-1.39105	8.50998e-06	7.16499e-05	GRAP
3.769	2.97317	55.8133	32.115	3.37108	43.9642	-3.69858	8.51058e-06	7.16499e-05	ADAMTSL4-AS1
94.225	86.2219	206.509	211.581	90.2235	209.045	-1.21201	8.55685e-06	7.20005e-05	GPX7
168.663	197.22	472.181	303.203	182.941	387.692	-1.08146	8.6532e-06	7.26934e-05	ADAMTSL4
13.1915	15.8569	63.6272	81.232	14.5242	72.4296	-2.32149	9.49446e-06	7.92902e-05	SERPINA5
31.0943	36.6691	104.929	119.959	33.8817	112.444	-1.7328	9.71165e-06	8.08623e-05	GGACT
23.5563	21.8032	92.6502	85.9548	22.6797	89.3025	-1.97612	1.03004e-05	8.53344e-05	SPON2
20.7295	15.8569	94.8827	68.9527	18.2932	81.9177	-2.15847	1.07782e-05	8.90083e-05	PSD4
0	3.96423	39.0693	40.616	1.98211	39.8427	-4.35524	1.11453e-05	9.18458e-05	CCDC144NL-AS1
34.8633	32.7049	123.906	100.123	33.7841	112.014	-1.72706	1.16233e-05	9.52804e-05	LITAF
81.0335	90.1861	226.602	180.411	85.6098	203.506	-1.24783	1.23068e-05	0.000100566	PHGDH
2.82675	3.96423	36.8368	46.2833	3.39549	41.5601	-3.61899	1.24062e-05	0.000101325	HENMT1
60.304	35.678	126.138	162.464	47.991	144.301	-1.58746	1.61547e-05	0.000129591	ALKBH2
1.8845	1.98211	41.3019	32.115	1.93331	36.7084	-4.24579	1.66709e-05	0.00013329	ZKSCAN7
7.538	3.96423	51.3483	44.3942	5.75111	47.8712	-3.05017	1.81895e-05	0.000144395	KCNS1
112.128	119.918	224.37	268.254	116.023	246.312	-1.08793	1.85317e-05	0.000146587	ACHE
134.742	131.81	328.182	236.139	133.276	282.161	-1.07952	1.9006e-05	0.000150031	ZBTB24
82.918	76.3113	175.254	199.302	79.6147	187.278	-1.2348	1.99259e-05	0.000156503	PSTPIP2
89.5138	75.3203	248.928	160.575	82.417	204.751	-1.30902	2.193e-05	0.000170609	MYO15B
22.614	61.4455	129.487	156.797	42.0297	143.142	-1.77325	2.3202e-05	0.000179786	RAB7B
114.012	136.766	261.206	253.141	125.389	257.174	-1.03688	2.57513e-05	0.00019738	AL353150.1
31.0943	45.5886	143.998	99.1786	38.3414	121.589	-1.6643	2.75209e-05	0.000209808	IFIT3
0	0	23.4416	23.6139	0	23.5278	-7.0484	3.02815e-05	0.000228949	SYT12
35.8055	48.5618	81.4875	214.415	42.1836	147.951	-1.81604	3.54319e-05	0.000264677	CBSL
9.4225	16.848	62.5109	67.0636	13.1352	64.7873	-2.30708	3.61947e-05	0.000269728	OTOGL
126.262	105.052	276.834	215.359	115.657	246.097	-1.08657	3.66216e-05	0.000272649	ZKSCAN2
64.073	46.5796	148.464	142.628	55.3263	145.546	-1.39342	3.74367e-05	0.000278258	ZNF525
0	1.98211	32.3717	35.8932	0.991056	34.1325	-5.13652	3.79266e-05	0.000281289	ADAM12
64.073	65.4097	160.742	153.963	64.7414	157.353	-1.28096	4.13162e-05	0.000304255	MB21D2
13.1915	7.92845	81.4875	41.5605	10.56	61.524	-2.53433	4.19857e-05	0.000308747	FAR2P2
24.4985	22.7943	75.9062	95.4003	23.6464	85.6532	-1.85835	4.36867e-05	0.000319596	LPAR1
120.608	112.98	253.393	224.805	116.794	239.099	-1.03225	4.37323e-05	0.00031978	TGDS
118.724	86.2219	245.579	204.969	102.473	225.274	-1.13363	4.42151e-05	0.000323006	ZNF397
96.1095	88.204	202.044	198.357	92.1568	200.201	-1.11869	4.54781e-05	0.000330991	MEDAG
81.0335	86.2219	195.347	178.521	83.6277	186.934	-1.15996	4.80958e-05	0.000347275	ZNF154
68.7843	60.4544	170.789	145.462	64.6193	158.125	-1.28894	4.81169e-05	0.000347275	TMEM268
14.1338	5.94634	45.7669	71.7864	10.04	58.7767	-2.54636	5.00224e-05	0.000359861	MT1M
46.1703	43.6065	122.789	122.793	44.8884	122.791	-1.45146	5.25572e-05	0.000376012	NRIP3
27.3253	56.4902	138.417	118.07	41.9077	128.243	-1.61596	5.39595e-05	0.000385336	ZNF816
68.7843	86.2219	193.114	164.353	77.5031	178.734	-1.20519	6.13772e-05	0.000432752	RNASEL
37.69	34.687	109.394	103.901	36.1885	106.648	-1.55829	6.38483e-05	0.000449159	AC092807.3
44.2858	35.678	139.533	95.4003	39.9819	117.467	-1.55065	7.3978e-05	0.000515292	NFATC2
68.7843	106.043	193.114	203.08	87.4136	198.097	-1.18255	7.433e-05	0.000517057	TYMP
66.8998	72.3471	161.859	160.575	69.6234	161.217	-1.21169	7.69347e-05	0.000533507	ZNF280C
148.876	96.1325	284.648	234.25	122.504	259.449	-1.07962	7.70581e-05	0.000533688	GPAM
96.1095	86.2219	222.137	174.743	91.1657	198.44	-1.11958	8.55808e-05	0.000586415	AL135905.2
0	0	30.1392	11.3347	0	20.737	-6.86066	8.66044e-05	0.000593168	CMPK2
13.1915	14.8658	61.3947	62.3408	14.0287	61.8677	-2.14182	8.87779e-05	0.00060657	PCSK1
2.82675	7.92845	40.1856	43.4497	5.3776	41.8176	-2.96845	9.57078e-05	0.000650087	RND2
81.0335	59.4634	146.231	187.967	70.2484	167.099	-1.25075	9.65728e-05	0.00065539	POLR3G
40.5168	30.7227	110.51	99.1786	35.6198	104.844	-1.55497	9.67428e-05	0.000655973	EFR3B
54.6505	58.4723	131.72	145.462	56.5614	138.591	-1.29421	0.000104328	0.000703422	MICU3
56.535	63.4276	165.208	128.46	59.9813	146.834	-1.29001	0.000104875	0.000705905	PFKFB2
10.3648	8.91951	58.0459	45.3388	9.64213	51.6923	-2.41931	0.000105355	0.000708815	HIST1H2BG
107.417	61.4455	245.579	164.353	84.431	204.966	-1.27505	0.000110994	0.00074322	TMPPE
18.845	14.8658	64.7435	69.8973	16.8554	67.3204	-1.99684	0.000112935	0.000754597	VIM-AS1
109.301	58.4723	206.509	189.856	83.8867	198.183	-1.23734	0.00011479	0.000765347	CHSY3
2.82675	0	26.7904	33.0595	1.41338	29.925	-4.37983	0.000121479	0.000805808	LINC01151
6.59575	4.95528	47.9995	34.9486	5.77552	41.4741	-2.83913	0.000121728	0.000806425	SLC18A3
30.152	28.7406	89.3014	92.5667	29.4463	90.934	-1.62676	0.000123944	0.000819364	HIST1H2BD
17.9028	16.848	68.0923	67.0636	17.3754	67.5779	-1.95896	0.000125402	0.000828304	TNNT1
90.456	71.3561	158.51	203.08	80.906	180.795	-1.161	0.000128921	0.000849026	CLIC3
81.9758	77.3024	177.486	169.076	79.6391	173.281	-1.12082	0.000130715	0.00085847	GFPT2
13.1915	34.687	95.999	81.232	23.9392	88.6155	-1.89208	0.000131419	0.000862197	PRSS21
110.243	101.088	197.579	229.528	105.666	213.553	-1.01605	0.000138499	0.000904833	ZNF287
2.82675	1.98211	20.0928	44.3942	2.40443	32.2435	-3.74642	0.000140684	0.00091834	MMP23B
12.2493	12.8837	66.976	48.1724	12.5665	57.5742	-2.19353	0.00014782	0.000963304	AGMAT
0.94225	1.98211	35.7205	21.7248	1.46218	28.7227	-4.30179	0.00015194	0.000988084	TMEM184A
27.3253	25.7675	80.3712	88.7884	26.5464	84.5798	-1.67232	0.000156736	0.0010142	KLF5
9.4225	7.92845	56.9296	39.6714	8.67548	48.3005	-2.47277	0.000157021	0.00101535	ODF3B
11.307	15.8569	61.3947	56.6735	13.582	59.0341	-2.12162	0.000160643	0.00103603	MT1F
14.1338	13.8748	98.2315	36.8378	14.0043	67.5346	-2.26392	0.000164118	0.00105495	IFIT1
46.1703	53.517	122.789	126.571	49.8436	124.68	-1.32383	0.000170559	0.00108955	PCSK5
28.2675	27.7496	92.6502	81.232	28.0085	86.9411	-1.63288	0.000174454	0.0011113	ZNF662
24.4985	22.7943	70.3248	87.8439	23.6464	79.0843	-1.74324	0.00017763	0.00112738	CCDC8
31.0943	36.6691	103.813	91.6221	33.8817	97.7175	-1.52796	0.000177875	0.00112847	COL7A1
31.0943	29.7317	88.1851	93.5112	30.413	90.8482	-1.57903	0.000180189	0.00114176	PRKD1
101.763	58.4723	168.556	202.135	80.1177	185.346	-1.2091	0.000182065	0.00115177	C9orf64
20.7295	21.8032	64.7435	83.1211	21.2664	73.9323	-1.8001	0.000203478	0.00127174	PSMB9
11.307	14.8658	63.6272	50.0616	13.0864	56.8444	-2.11892	0.000227842	0.00140819	ZNF485
24.4985	24.7764	131.72	51.0061	24.6375	91.3628	-1.88544	0.000231686	0.00143081	FSCN2
5.6535	4.95528	40.1856	34.9486	5.30439	37.5671	-2.82188	0.000232016	0.00143228	AC006329.1
39.5745	33.6959	117.208	87.8439	36.6352	102.526	-1.48132	0.000242108	0.0014881	SYDE2
0.94225	0	33.488	26.4476	0.471125	29.9678	-5.95527	0.000250138	0.00153382	PSG1
46.1703	39.6423	79.255	169.076	42.9063	124.165	-1.53694	0.00025856	0.00158027	AP001000.1
35.8055	28.7406	97.1152	88.7884	32.2731	92.9518	-1.52407	0.000264577	0.00161157	AL596325.2
55.5928	65.4097	129.487	150.185	60.5012	139.836	-1.21086	0.000268354	0.00163266	ZNF124
51.8238	41.6244	108.278	127.515	46.7241	117.897	-1.33558	0.000278	0.0016828	SYTL3
41.459	44.5975	113.859	106.735	43.0283	110.297	-1.35784	0.000280363	0.00169562	LINC00632
48.0548	36.6691	101.58	119.959	42.3619	110.77	-1.38673	0.000288764	0.00173985	ERO1B
2.82675	6.93739	216.556	38.7269	4.88207	127.641	-4.71086	0.000294148	0.00176681	BST2
5.6535	1.98211	52.4645	19.8357	3.81781	36.1501	-3.22854	0.000294987	0.00177049	PRTG
75.38	102.079	189.765	178.521	88.7294	184.143	-1.05418	0.000320177	0.00190407	MATN3
8.48025	11.8927	56.9296	41.5605	10.1865	49.2451	-2.27332	0.000323289	0.00191818	SLC22A31
8.48025	7.92845	44.6507	42.5051	8.20435	43.5779	-2.40818	0.000336495	0.0019882	KCCAT198
46.1703	39.6423	120.557	99.1786	42.9063	109.868	-1.35393	0.000364182	0.0021372	SLC45A4
36.7478	36.6691	102.697	93.5112	36.7084	98.1039	-1.41732	0.000374428	0.00219155	NHLRC1
80.0913	119.918	186.417	222.916	100.005	204.666	-1.03622	0.000389176	0.00227275	FAHD2B
72.5533	47.5707	168.556	119.959	60.062	144.258	-1.25967	0.00039069	0.00227988	KLHL11
81.9758	99.1056	200.928	168.131	90.5407	184.53	-1.02649	0.000392495	0.00228955	CLCN2
15.076	18.8301	78.1387	49.117	16.953	63.6278	-1.90585	0.000441888	0.00254621	FREM3
39.5745	33.6959	116.092	83.1211	36.6352	99.6064	-1.4393	0.000444289	0.00255626	FOXF1
0	0	22.3253	8.50102	0	15.4132	-6.43256	0.000450986	0.00259001	GKN3P
0	0	14.5115	15.1129	0	14.8122	-6.38104	0.000457719	0.00262287	TRPC3
0	0.991056	30.1392	22.6694	0.495528	26.4043	-5.76775	0.000469414	0.00267415	NIPAL4
14.1338	12.8837	70.3248	41.5605	13.5087	55.9427	-2.04533	0.000502546	0.00284624	SIM1
15.076	18.8301	62.5109	59.5071	16.953	61.009	-1.84853	0.000504496	0.00285624	AC004854.2
16.0183	32.7049	80.3712	76.5092	24.3616	78.4402	-1.6905	0.000521979	0.00294026	SLC22A18
15.076	15.8569	89.3014	37.7823	15.4665	63.5418	-2.03328	0.000526	0.00296077	RAI2
92.3405	78.2935	165.208	179.466	85.317	172.337	-1.01432	0.000538815	0.00302307	EXOC3L1
2.82675	0	27.9067	21.7248	1.41338	24.8158	-4.10797	0.000561073	0.0031344	GNG2
44.2858	29.7317	99.3478	97.2895	37.0087	98.3186	-1.40729	0.000566365	0.00315943	KCNQ1OT1
3.769	1.98211	37.9531	19.8357	2.87556	28.8944	-3.31799	0.000577725	0.00321245	ATRNL1
3.769	8.91951	34.6043	41.5605	6.34425	38.0824	-2.59374	0.000590343	0.00327326	TRBC2
40.5168	36.6691	92.6502	104.846	38.5929	98.748	-1.35601	0.000604896	0.00334562	SMG1P3
5.6535	11.8927	41.3019	46.2833	8.77309	43.7926	-2.32584	0.000621145	0.00342575	ST5
39.5745	41.6244	85.9526	121.848	40.5994	103.9	-1.35891	0.000622875	0.00343287	TAF4B
70.6688	101.088	198.696	157.741	85.8783	178.218	-1.05292	0.000631697	0.00347289	WDR66
44.2858	48.5618	112.743	108.624	46.4238	110.684	-1.25365	0.000657835	0.0035988	TMEM108
78.2068	54.5081	127.254	168.131	66.3574	147.693	-1.15492	0.000660364	0.0036101	ZNF737
84.8025	62.4366	133.952	183.244	73.6195	158.598	-1.10841	0.000700433	0.00380573	NMB
18.845	40.6333	72.5574	107.68	29.7392	90.1185	-1.60586	0.000716779	0.00388307	HDDC2
36.7478	61.4455	108.278	131.294	49.0966	119.786	-1.29069	0.000720247	0.00389779	MBNL1-AS1
32.0365	22.7943	100.464	64.2299	27.4154	82.347	-1.58134	0.000729958	0.0039476	SLC15A3
82.918	70.365	229.951	119.014	76.6415	174.483	-1.1822	0.000734254	0.00396888	IFI44
52.766	82.2577	116.092	198.357	67.5118	157.224	-1.22477	0.000734402	0.00396888	TENT5B
12.2493	8.91951	52.4645	40.616	10.5844	46.5403	-2.13212	0.000786996	0.0042064	CX3CL1
70.6688	69.3739	149.58	141.684	70.0214	145.632	-1.05584	0.00079082	0.00422105	NR2C2AP
1.8845	2.97317	34.6043	17.9466	2.42883	26.2754	-3.43551	0.000794491	0.00423919	CSN3
64.073	57.4813	119.441	146.406	60.7771	132.924	-1.13032	0.000816335	0.00434307	THG1L
31.0943	29.7317	81.4875	84.0656	30.413	82.7766	-1.44457	0.000847863	0.00448555	ECHDC3
24.4985	8.91951	65.8598	59.5071	16.709	62.6834	-1.9012	0.000854617	0.00451975	CHPF
28.2675	29.7317	69.2086	92.5667	28.9996	80.8876	-1.48273	0.000938684	0.00488963	DUSP19
56.535	48.5618	109.394	128.46	52.5484	118.927	-1.17907	0.000944205	0.00491675	ZNF17
68.7843	79.2845	158.51	143.573	74.0344	151.041	-1.02842	0.000954746	0.00496666	ASTE1
92.3405	60.4544	154.045	164.353	76.3975	159.199	-1.05795	0.00098379	0.00509562	SDR42E1
6.59575	0	30.1392	31.1704	3.29788	30.6548	-3.19868	0.000988406	0.0051144	EPHA7
38.6323	51.5349	110.51	103.901	45.0836	107.206	-1.25064	0.000995223	0.00514457	AL391244.3
1.8845	4.95528	36.8368	20.7803	3.41989	28.8085	-3.07897	0.000995791	0.0051458	CCNB3
36.7478	44.5975	99.3478	99.1786	40.6726	99.2632	-1.28823	0.000997212	0.00514802	AC060766.1
3.769	0	49.1157	8.50102	1.8845	28.8084	-3.90728	0.000999527	0.00515655	DUSP15
30.152	47.5707	102.697	94.4558	38.8614	98.5762	-1.34451	0.00101224	0.0052118	ABTB2
58.4195	98.1146	150.696	179.466	78.267	165.081	-1.0801	0.00104079	0.0053341	C14orf28
13.1915	8.91951	47.9995	44.3942	11.0555	46.1968	-2.05961	0.00105875	0.00540835	CD248
68.7843	72.3471	169.673	124.682	70.5657	147.177	-1.05804	0.0011671	0.005898	HLA-F
10.3648	5.94634	33.488	46.2833	8.15554	39.8857	-2.28851	0.00118586	0.00598115	CCDC81
27.3253	34.687	82.6038	82.1765	31.0061	82.3901	-1.41121	0.00119729	0.00603097	CDK20
92.3405	60.4544	140.65	177.577	76.3975	159.113	-1.05856	0.00123235	0.00619319	KSR2
10.3648	16.848	45.7669	56.6735	13.6064	51.2202	-1.91738	0.00125443	0.00628626	STK32A
1.8845	1.98211	35.7205	12.2793	1.93331	23.9999	-3.6278	0.0012955	0.00647336	NOTUM
2.82675	0.991056	16.744	29.2813	1.9089	23.0126	-3.58497	0.00134541	0.00670125	IL21R
13.1915	25.7675	58.0459	68.9527	19.4795	63.4993	-1.70998	0.00137097	0.00681331	RGS9
27.3253	31.7138	88.1851	70.8418	29.5195	79.5135	-1.42839	0.00138192	0.00685974	GAREM1
3.769	4.95528	26.7904	31.1704	4.36214	28.9804	-2.73565	0.0014806	0.00729294	AC080023.1
14.1338	14.8658	55.8133	47.2279	14.4998	51.5206	-1.82797	0.00148112	0.00729323	AC107021.2
11.307	3.96423	45.7669	32.115	7.63561	38.941	-2.34082	0.00156644	0.00766972	ZNF311
5.6535	5.94634	37.9531	27.3922	5.79992	32.6726	-2.49174	0.0015751	0.0077024	PNMA8A
2.82675	2.97317	36.8368	15.1129	2.89996	25.9749	-3.15749	0.00159414	0.00778087	MIR3648-1
4.71125	2.97317	22.3253	33.0595	3.84221	27.6924	-2.84838	0.00161275	0.00785168	GPR65
18.845	18.8301	686.504	68.9527	18.8375	377.728	-4.32536	0.00164408	0.00798458	MX1
24.4985	40.6333	87.0688	83.1211	32.5659	85.095	-1.38793	0.00166613	0.00808884	ANOS1
31.0943	5.94634	78.1387	61.3963	18.5203	69.7675	-1.90556	0.00171366	0.00827348	ZBTB20
1.8845	0.991056	23.4416	17.002	1.43778	20.2218	-3.80424	0.00184326	0.00879995	EGR3
19.7873	21.8032	68.0923	56.6735	20.7952	62.3829	-1.58382	0.00185732	0.00885184	WNT5B
40.5168	31.7138	85.9526	90.6776	36.1153	88.3151	-1.28924	0.00192534	0.00912018	TTC30B
47.1125	37.6601	95.999	100.123	42.3863	98.061	-1.20931	0.00197876	0.00931658	PPL
1.8845	0	24.5579	14.1684	0.94225	19.3631	-4.33179	0.00200769	0.00943238	AL512413.1
0	1.98211	15.6277	22.6694	0.991056	19.1486	-4.30062	0.00205924	0.00963434	DLX2
29.2098	29.7317	71.4411	81.232	29.4707	76.3365	-1.37439	0.00212484	0.00989371	AL139095.2
28.2675	35.678	77.0224	84.0656	31.9728	80.544	-1.33502	0.00222993	0.0103366	ELOVL4
0.94225	0	15.6277	21.7248	0.471125	18.6763	-5.27783	0.00225133	0.0104265	TSPOAP1
57.4773	38.6512	112.743	102.957	48.0642	107.85	-1.16328	0.00230085	0.0106148	BAIAP3
27.3253	12.8837	65.8598	59.5071	20.1045	62.6834	-1.6357	0.00233274	0.0107302	CSPG5
37.69	35.678	79.255	96.3449	36.684	87.7999	-1.2606	0.00236642	0.0108595	AC022167.2
1.8845	2.97317	18.9765	25.5031	2.42883	22.2398	-3.20169	0.00237626	0.0109007	ESRP2
40.5168	40.6333	95.999	90.6776	40.575	93.3383	-1.20134	0.00240599	0.0110216	FAAP24
25.4408	38.6512	75.9062	86.8993	32.046	81.4027	-1.34832	0.00241149	0.0110435	DACH1
32.0365	32.7049	93.7664	68.0082	32.3707	80.8873	-1.31845	0.00277713	0.0125245	LRRCC1
9.4225	7.92845	39.0693	34.9486	8.67548	37.009	-2.09063	0.00277749	0.0125245	PRKCQ-AS1
0.94225	0.991056	17.8603	17.002	0.966653	17.4312	-4.1728	0.00287248	0.0128671	KBTBD11
44.2858	55.4992	95.999	119.014	49.8925	107.507	-1.11059	0.00305726	0.0136009	DNALI1
0.94225	6.93739	23.4416	31.1704	3.93982	27.306	-2.8078	0.00307386	0.013667	SH2D2A
14.1338	10.9016	44.6507	44.3942	12.5177	44.5224	-1.82879	0.00308219	0.0137001	PAPPA
15.076	15.8569	53.5808	46.2833	15.4665	49.9321	-1.68982	0.00318491	0.0141244	CHRNE
14.1338	7.92845	49.1157	35.8932	11.0311	42.5045	-1.93973	0.00320153	0.0141901	TCF7
1.8845	0	18.9765	16.0575	0.94225	17.517	-4.19019	0.00324962	0.0143745	ESYT3
8.48025	18.8301	46.8832	49.117	13.6552	48.0001	-1.81868	0.00326185	0.0144205	SYNGR3
42.4013	42.6154	79.255	113.347	42.5083	96.3009	-1.18299	0.00327515	0.014471	EDNRA
27.3253	15.8569	74.7899	51.9507	21.5911	63.3703	-1.54748	0.0033053	0.0145794	SPINT1
0	3.96423	22.3253	19.8357	1.98211	21.0805	-3.43059	0.0033805	0.0148732	C3
73.4955	39.6423	118.324	125.626	56.5689	121.975	-1.10643	0.0034027	0.014954	TCAF1P1
61.2463	48.5618	106.045	121.848	54.904	113.947	-1.05356	0.00341282	0.0149943	ERI2
1.8845	2.97317	15.6277	26.4476	2.42883	21.0377	-3.12303	0.00374556	0.0162454	AP001893.1
3.769	12.8837	44.6507	29.2813	8.32637	36.966	-2.15471	0.00439953	0.0186558	ADRA2A
6.59575	5.94634	26.7904	33.0595	6.27104	29.925	-2.25555	0.00446897	0.0189091	COMP
9.4225	16.848	51.3483	38.7269	13.1352	45.0376	-1.77887	0.00458156	0.0192911	AP000873.2
19.7873	14.8658	47.9995	55.7289	17.3265	51.8642	-1.58139	0.0046348	0.0194889	C3AR1
0.94225	6.93739	29.0229	22.6694	3.93982	25.8462	-2.72456	0.0046705	0.0196179	VGF
9.4225	4.95528	27.9067	36.8378	7.18889	32.3722	-2.16866	0.00477065	0.0199632	CPLX1
47.1125	48.5618	94.8827	104.846	47.8371	99.8643	-1.06297	0.00480618	0.0200633	ZSCAN12
90.456	59.4634	196.463	109.569	74.9597	153.016	-1.02422	0.00485215	0.0202173	IFIH1
18.845	22.7943	50.232	65.1745	20.8196	57.7033	-1.47415	0.00497509	0.0206522	MYLK2
0	0.991056	15.6277	15.1129	0.495528	15.3703	-4.98734	0.00498956	0.0206957	AC020571.1
49.9393	26.7585	98.2315	81.232	38.3489	89.7317	-1.22207	0.00508858	0.021028	PCDH17
48.997	45.5886	83.72	117.125	47.2928	100.423	-1.08907	0.00511258	0.021116	RNLS
57.4773	42.6154	129.487	85.0102	50.0463	107.249	-1.09482	0.0052716	0.0216808	NNAT
6.59575	3.96423	27.9067	26.4476	5.27999	27.1771	-2.35937	0.00535366	0.0219777	AC108676.1
0.94225	0	12.2789	17.9466	0.471125	15.1128	-4.9732	0.00538575	0.0220861	AL645608.2
19.7873	17.839	74.7899	37.7823	18.8131	56.2861	-1.57521	0.00549825	0.0224823	SLC6A9
29.2098	20.8122	75.9062	54.7844	25.011	65.3453	-1.38086	0.00552018	0.0225365	ANKRD18B
3.769	4.95528	31.2555	18.8912	4.36214	25.0733	-2.52131	0.00552757	0.0225549	INSYN2
11.307	5.94634	43.5344	27.3922	8.62667	35.4633	-2.03156	0.00559007	0.0227901	POLH-AS1
1.8845	1.98211	14.5115	21.7248	1.93331	18.1182	-3.23192	0.00573535	0.0233233	AC099066.2
10.3648	13.8748	42.4181	39.6714	12.1198	41.0448	-1.76113	0.00578345	0.0234698	TRO
12.2493	9.91056	45.7669	33.0595	11.0799	39.4132	-1.82652	0.00579193	0.0234798	LOXL1-AS1
29.2098	13.8748	78.1387	46.2833	21.5423	62.211	-1.52256	0.00592852	0.0239587	HELB
46.1703	36.6691	79.255	101.068	41.4197	90.1613	-1.1233	0.00594843	0.0240204	AC048341.1
16.0183	17.839	44.6507	54.7844	16.9286	49.7175	-1.55681	0.00595262	0.0240311	AC108058.1
5.6535	7.92845	21.2091	40.616	6.79098	30.9125	-2.1939	0.00596439	0.0240724	LINC01629
26.383	24.7764	71.4411	57.618	25.5797	64.5296	-1.3326	0.00604608	0.0243831	C8orf88
21.6718	25.7675	58.0459	64.2299	23.7196	61.1379	-1.36792	0.00606926	0.024464	GYPE
1.8845	5.94634	27.9067	19.8357	3.91542	23.8712	-2.6141	0.00630712	0.0252788	COL9A2
0.94225	0.991056	15.6277	14.1684	0.966653	14.8981	-3.94585	0.0064469	0.0257595	HAS1
34.8633	28.7406	83.72	65.1745	31.8019	74.4473	-1.22378	0.00667126	0.0265131	SLFNL1-AS1
12.2493	4.95528	32.3717	36.8378	8.60227	34.6047	-2.00354	0.00668264	0.0265516	COL16A1
0	5.94634	30.1392	16.0575	2.97317	23.0983	-2.97066	0.00680948	0.0269647	PRRG4
0.94225	0	12.2789	16.0575	0.471125	14.1682	-4.87947	0.00685298	0.0271039	HOXD1
17.9028	9.91056	50.232	38.7269	13.9067	44.4794	-1.6717	0.00729583	0.028594	MAP2K6
8.48025	7.92845	30.1392	34.0041	8.20435	32.0716	-1.96743	0.00755221	0.0294285	SYT15
0	3.96423	12.2789	25.5031	1.98211	18.891	-3.27623	0.00772794	0.0299849	CNR1
3.769	0	12.2789	24.5585	1.8845	18.4187	-3.27424	0.00818823	0.0314583	FLRT3
17.9028	18.8301	51.3483	49.117	18.3664	50.2326	-1.45143	0.00855352	0.0326602	FRMD6-AS1
22.614	37.6601	75.9062	66.119	30.1371	71.0126	-1.23783	0.00876221	0.0333671	MLF1
2.82675	0	13.3952	18.8912	1.41338	16.1432	-3.49506	0.00877286	0.0333913	ARTN
0	3.96423	23.4416	13.2238	1.98211	18.3327	-3.22471	0.00886685	0.0336914	ADRA2C
10.3648	9.91056	23.4416	50.0616	10.1377	36.7516	-1.86356	0.00897446	0.0340008	OSR1
10.3648	2.97317	29.0229	30.2259	6.66896	29.6244	-2.14392	0.00911225	0.0344141	SFTA1P
27.3253	18.8301	59.1621	57.618	23.0777	58.3901	-1.33696	0.00919713	0.0346925	NAALADL2
0.94225	3.96423	24.5579	13.2238	2.45324	18.8908	-2.95184	0.00920863	0.0347275	AC011352.1
10.3648	16.848	43.5344	40.616	13.6064	42.0752	-1.63099	0.00924683	0.0348546	PTN
3.769	5.94634	25.6741	22.6694	4.85767	24.1718	-2.31748	0.00929405	0.0349987	WISP2
16.9605	15.8569	44.6507	48.1724	16.4087	46.4116	-1.50033	0.00941032	0.0353938	FZD7
10.3648	1.98211	27.9067	30.2259	6.17343	29.0663	-2.2265	0.00942297	0.0354328	LINC01111
10.3648	9.91056	39.0693	31.1704	10.1377	35.1199	-1.79024	0.00955823	0.0358721	TFAP2A-AS2
10.3648	8.91951	35.7205	32.115	9.64213	33.9178	-1.81265	0.00990365	0.0370258	BX255925.1
16.0183	9.91056	43.5344	37.7823	12.9644	40.6584	-1.64485	0.0100547	0.0374725	PLCE1
32.0365	20.8122	59.1621	68.0082	26.4243	63.5852	-1.26587	0.0102931	0.0381885	TRPS1
1.8845	9.91056	32.3717	23.6139	5.89753	27.9928	-2.25403	0.0103975	0.038499	LINC01465
16.9605	14.8658	52.4645	38.7269	15.9132	45.5957	-1.51514	0.0104015	0.038499	TEX22
0	1.98211	15.6277	12.2793	0.991056	13.9535	-3.83745	0.0104847	0.0387515	SH2D4A
19.7873	14.8658	54.6971	41.5605	17.3265	48.1288	-1.4698	0.0105787	0.0390343	RIMS1
16.0183	16.848	34.6043	59.5071	16.4331	47.0557	-1.5226	0.0106446	0.0391846	LINC00884
0	2.97317	13.3952	17.9466	1.48658	15.6709	-3.42089	0.0106977	0.0393334	GFRA2
3.769	0	10.0464	25.5031	1.8845	17.7747	-3.22466	0.0108318	0.0397607	AC007569.1
0.94225	3.96423	14.5115	21.7248	2.45324	18.1182	-2.89896	0.0108425	0.0397816	CCL20
2.82675	2.97317	10.0464	29.2813	2.89996	19.6638	-2.76903	0.0108654	0.0398373	LRRN3
5.6535	6.93739	142.882	14.1684	6.29545	78.5253	-3.6399	0.0113231	0.041128	IFI44L
0	1.98211	8.93014	18.8912	0.991056	13.9106	-3.83922	0.0113915	0.0413283	RIMKLBP2
10.3648	19.8211	46.8832	41.5605	15.0929	44.2219	-1.55347	0.0115719	0.0419046	ZNF572
14.1338	7.92845	39.0693	34.0041	11.0311	36.5367	-1.72303	0.0115896	0.0419592	AC139149.1
4.71125	1.98211	27.9067	13.2238	3.34668	20.5652	-2.60724	0.0118213	0.0426889	AC009554.2
16.0183	18.8301	56.9296	38.7269	17.4242	47.8282	-1.45425	0.0118788	0.0428568	CASKIN1
22.614	26.7585	54.6971	63.2854	24.6863	58.9912	-1.2591	0.0119187	0.0429806	ZNF320
21.6718	24.7764	60.2784	52.8952	23.2241	56.5868	-1.28433	0.0120757	0.0434063	UFSP1
14.1338	21.8032	40.1856	57.618	17.9685	48.9018	-1.44991	0.012127	0.0435522	POLR2J4
53.7083	36.6691	90.4176	91.6221	45.1887	91.0199	-1.00857	0.0121275	0.0435522	GTF2IP12
18.845	14.8658	36.8368	56.6735	16.8554	46.7551	-1.47433	0.0123719	0.0442664	ACKR1
21.6718	19.8211	51.3483	52.8952	20.7464	52.1218	-1.3288	0.0127587	0.0454137	AC007191.1
12.2493	13.8748	43.5344	34.9486	13.062	39.2415	-1.58575	0.0129017	0.0457732	MFSD2A
11.307	5.94634	27.9067	34.9486	8.62667	31.4277	-1.86299	0.0129361	0.0458326	CST6
4.71125	7.92845	22.3253	30.2259	6.31985	26.2756	-2.06196	0.0133476	0.0469368	DET1
2.82675	2.97317	21.2091	15.1129	2.89996	18.161	-2.6444	0.0135167	0.0474014	TET1
7.538	10.9016	35.7205	28.3367	9.21981	32.0286	-1.79691	0.0135588	0.0474878	SPOCK2
0.94225	1.98211	12.2789	16.0575	1.46218	14.1682	-3.28606	0.0136188	0.0476446	BISPR
1.8845	5.94634	22.3253	19.8357	3.91542	21.0805	-2.43601	0.0136288	0.0476616	MYO5B
12.2493	16.848	44.6507	38.7269	14.5486	41.6888	-1.51935	0.0136298	0.0476616	AC244021.1
12.2493	21.8032	62.5109	34.0041	17.0262	48.2575	-1.50122	0.0137564	0.0479938	KCNJ2-AS1
5.6535	3.96423	25.6741	19.8357	4.80886	22.7549	-2.23751	0.0138068	0.0481505	KLF7-IT1
16.0183	13.8748	43.5344	40.616	14.9465	42.0752	-1.49165	0.0138593	0.0482699	MIR17HG
18.845	12.8837	36.8368	51.9507	15.8644	44.3937	-1.48545	0.0139227	0.0484338	SLFN13
20.7295	10.9016	35.7205	54.7844	15.8156	45.2524	-1.51675	0.014069	0.0488683	NUTM2A
17.9028	14.8658	43.5344	45.3388	16.3843	44.4366	-1.43873	0.0141713	0.0491687	ZNF415
3.769	2.97317	22.3253	16.0575	3.37108	19.1914	-2.50446	0.0143799	0.0498036	AC110597.1

## Sheet: hF1CtrlvshS1Ctrl_deg_down
Supplementary Table. The downregulated gene list between Flow vs Static condition in shControl transfected HAoECs in RNA-seq data. Related to Extended Data Fig. 8b
hF1Ctrl1	hF1Ctrl2	hS1Ctrl1	hS1Ctrl2	hF1Ctrl	hS1Ctrl	log2FoldChange	pvalue	padj	gene_name
165.712	158.455	2696.35	2311.53	162.084	2503.94	-3.95043	2.08209e-183	2.24658e-180	CXCL8
5500.09	4460.05	34442.4	30671.5	4980.07	32557	-2.70888	7.32989e-176	6.97849e-173	KRT7
205.942	227.43	1763.72	1606.7	216.686	1685.21	-2.95951	3.75793e-105	1.16966e-102	DKK1
3171.51	2677.9	11648.5	10832.9	2924.7	11240.7	-1.94264	7.91476e-102	2.37223e-99	ESM1
4097.77	4016.38	11592.1	11698.4	4057.08	11645.2	-1.52122	5.68874e-101	1.6153e-98	TPM1
196.364	168.708	1439.37	1610.21	182.536	1524.79	-3.0622	3.23574e-98	8.87634e-96	FST
1061.32	957.257	3952.39	4383.82	1009.29	4168.11	-2.04576	1.142e-94	2.93385e-92	BMP4
27575.2	24146.7	77694.1	76020.2	25861	76857.1	-1.57143	1.23735e-94	3.12915e-92	EFEMP1
773.96	705.593	3198.39	2998.78	739.776	3098.58	-2.06704	8.5312e-91	2.09208e-88	TAGLN
51.725	36.3515	821.692	927.662	44.0383	874.677	-4.31324	4.25012e-86	9.17177e-84	ANGPT2
1105.38	1247.14	4176.15	4477.64	1176.26	4326.89	-1.8786	6.14688e-85	1.30904e-82	CXCL12
50.7672	82.024	929.809	1175.12	66.3956	1052.46	-3.98289	2.87036e-80	5.73541e-78	SELE
447.326	446.471	1812.61	1904.58	446.899	1858.6	-2.05581	3.14493e-70	5.47318e-68	CTHRC1
608.248	494.008	2444.39	2992.91	551.128	2718.65	-2.302	5.82144e-70	1.00234e-67	ADM
4231.87	3747	11512.1	10680.4	3989.44	11096.3	-1.47607	3.49785e-69	5.83637e-67	TGFBI
533.534	540.613	2057.05	1966.74	537.073	2011.89	-1.90568	7.78277e-66	1.23494e-63	TGFB2
2799.86	2599.6	6729.6	6705.9	2699.73	6717.75	-1.31526	1.11338e-60	1.52712e-58	MICAL2
3100.63	2676.96	8537.51	7742.63	2888.8	8140.07	-1.49494	9.11927e-60	1.2403e-57	CLDN11
1145.61	976.831	4348.2	3541.77	1061.22	3944.98	-1.8952	1.0943e-59	1.47594e-57	SPHK1
509.587	444.607	2098.42	1804.89	477.097	1951.66	-2.03359	4.08077e-58	5.32639e-56	ERRFI1
4523.07	4598	10058.7	10062.4	4560.53	10060.5	-1.14142	2.49884e-57	3.2355e-55	PLOD2
22.031	27.0306	567.851	467.936	24.5308	517.893	-4.40018	7.50433e-55	9.064e-53	VASN
72.7982	49.4008	649.644	621.569	61.0995	635.606	-3.38119	3.12582e-53	3.58805e-51	GFRA1
409.011	310.386	1730.82	1549.23	359.699	1640.02	-2.19015	6.67754e-53	7.55776e-51	CXCL1
28896.1	31389.1	64474.6	61978.6	30142.6	63226.6	-1.06874	7.46763e-53	8.39331e-51	POSTN
1031.63	986.152	2753.7	2875.63	1008.89	2814.67	-1.47998	2.56016e-52	2.85766e-50	LOX
1013.43	1026.23	2762.16	2775.95	1019.83	2769.06	-1.44101	2.53146e-51	2.74978e-49	ALPK3
38290.9	36820.4	82678.8	75195.7	37555.6	78937.2	-1.07172	2.97778e-51	3.21303e-49	CTGF
1768.23	1773.77	4304.95	4197.35	1771	4251.15	-1.26344	1.649e-50	1.72187e-48	RHOBTB3
752.887	694.408	2136.96	2213.02	723.647	2174.99	-1.58756	1.20852e-49	1.22249e-47	MAOA
56.5144	52.1971	557.51	505.464	54.3557	531.487	-3.29085	2.28457e-47	2.22745e-45	HTR1B
529.703	512.65	1688.51	1638.36	521.176	1663.44	-1.67466	3.14342e-47	2.97522e-45	MEST
3692.59	3215.71	7898.21	8348.96	3454.15	8123.58	-1.23372	8.68159e-46	7.84981e-44	DCBLD2
275.867	236.751	1044.51	1220.85	256.309	1132.68	-2.14305	5.86522e-45	5.24467e-43	VEGFC
678.173	601.199	2700.11	2046.49	639.686	2373.3	-1.89282	1.61787e-44	1.41542e-42	FSTL3
1270.14	1192.14	3399.59	3043.34	1231.14	3221.46	-1.38846	1.6797e-44	1.46161e-42	UNC5B
1012.47	1022.5	2962.42	2589.48	1017.49	2775.95	-1.44877	8.67584e-44	7.31346e-42	ENC1
213.605	224.634	1053.91	908.897	219.12	981.403	-2.16422	1.08051e-43	9.01449e-42	KRT80
38.3148	37.2836	431.529	423.37	37.7992	427.45	-3.49966	4.24152e-42	3.43245e-40	ZNF704
683.92	584.421	1909.45	1883.47	634.17	1896.46	-1.58079	1.54697e-41	1.22734e-39	NR2F1
2214.6	2248.2	4714.86	4714.54	2231.4	4714.7	-1.0792	3.39212e-40	2.61436e-38	GRB10
13511.7	13199.3	29137.2	25350.6	13355.5	27243.9	-1.02864	1.21088e-38	8.78836e-37	LOXL2
2978.98	2618.24	6266.11	6016.31	2798.61	6141.21	-1.13408	2.34623e-38	1.68025e-36	EXT1
524.913	699.068	1969.62	2039.45	611.991	2004.53	-1.71101	2.56768e-38	1.83075e-36	ICAM1
125.481	94.1412	685.37	615.705	109.811	650.537	-2.56858	2.64961e-38	1.88088e-36	IL1RL1
1676.27	1581.76	3682.57	4374.44	1629.02	4028.5	-1.30557	1.28531e-37	8.92823e-36	FAM107B
11.4945	9.32091	322.472	309.612	10.4077	316.042	-4.92637	1.11135e-36	7.37184e-35	DIO2
2788.36	2516.64	5436.89	5740.71	2652.5	5588.8	-1.07505	1.06506e-35	6.76e-34	LIPG
1039.29	1125.97	2588.24	2508.56	1082.63	2548.4	-1.23514	2.17142e-35	1.35693e-33	CBFB
373.57	377.497	1136.64	1331.1	375.533	1233.87	-1.71487	2.31636e-35	1.43641e-33	HK2
485.641	521.971	1510.82	1380.35	503.806	1445.59	-1.52131	1.75269e-34	1.06245e-32	SINHCAF
143.681	138.882	650.584	630.951	141.281	640.768	-2.18167	5.90923e-34	3.54226e-32	PCDH9
16.2838	17.7097	301.788	290.847	16.9968	296.318	-4.1236	1.17514e-33	6.94146e-32	CXCL6
570.891	548.069	1475.1	1489.42	559.48	1482.26	-1.40564	6.5838e-33	3.79213e-31	APCDD1L
753.844	779.228	1888.76	2334.99	766.536	2111.88	-1.46082	8.03141e-33	4.56099e-31	TXNIP
664.762	588.149	1641.5	1665.33	626.456	1653.42	-1.40031	8.86992e-33	5.00208e-31	GLIPR1
1174.35	1206.13	2589.18	2627.01	1190.24	2608.09	-1.13159	1.46859e-32	8.22458e-31	SLC2A1
435.831	412.916	1340.66	1184.5	424.374	1262.58	-1.57415	1.98262e-32	1.10651e-30	LYPD1
1701.18	1847.4	4385.8	3734.1	1774.29	4059.95	-1.19483	2.24587e-32	1.24484e-30	SMAD6
5.74723	3.72836	407.085	273.256	4.73779	340.17	-6.17229	1.04781e-31	5.69086e-30	NPTX1
593.88	466.045	1632.1	1517.57	529.963	1574.83	-1.57217	1.47388e-31	7.95157e-30	SPOCD1
35.4412	35.4194	305.549	404.606	35.4303	355.078	-3.32268	3.95598e-31	2.11312e-29	GALNT15
1.91574	1.86418	506.741	1584.41	1.88996	1045.58	-9.11021	4.45262e-31	2.36281e-29	OASL
222.226	224.634	776.565	805.694	223.43	791.129	-1.82368	4.75319e-31	2.49774e-29	FER1L4
1351.56	1198.67	2770.62	3033.96	1275.11	2902.29	-1.1862	6.14609e-31	3.21924e-29	NAV2
1973.21	1753.26	3911.97	3865.45	1863.24	3888.71	-1.06169	7.50433e-31	3.90539e-29	BASP1
101.534	77.3635	487.938	511.328	89.4489	499.633	-2.48236	1.26982e-30	6.56613e-29	FGF5
16.2838	9.32091	260.422	270.91	12.8024	265.666	-4.37855	1.79552e-30	9.22556e-29	PCDH7
1254.81	1298.4	2830.79	2648.12	1276.61	2739.46	-1.102	2.02615e-30	1.03449e-28	RBM12
76.6297	41.9441	518.963	423.37	59.2869	471.167	-2.99414	2.97363e-30	1.49932e-28	GDF6
9211.84	7491.21	17263.1	16979.4	8351.53	17121.2	-1.03575	9.90039e-30	4.87045e-28	PTX3
222.226	205.992	773.744	741.191	214.109	757.468	-1.82351	1.3851e-29	6.73209e-28	CHRNB1
461.694	422.237	1250.4	1185.67	441.965	1218.04	-1.46326	2.04935e-29	9.87163e-28	PLK1
1182.97	1100.8	2556.27	2418.25	1141.88	2487.26	-1.12367	2.25101e-29	1.08109e-27	TOP2A
752.887	585.353	1976.2	1754.47	669.12	1865.33	-1.48015	5.86757e-29	2.7768e-27	GADD45B
351.539	362.583	1047.33	1008.58	357.061	1027.96	-1.52583	8.72735e-29	4.11814e-27	ITGB3
374.528	442.743	1131.94	1354.55	408.635	1243.25	-1.60359	2.01235e-28	9.35915e-27	GSE1
38.3148	28.8948	376.06	280.292	33.6048	328.176	-3.29156	4.28721e-28	1.97126e-26	GLI2
1332.4	1296.54	2728.32	2608.24	1314.47	2668.28	-1.02181	4.18598e-27	1.87673e-25	NOLC1
151.344	131.425	543.407	633.296	141.384	588.352	-2.05609	8.50988e-27	3.71246e-25	TNFAIP3
69.9246	86.6844	407.085	449.171	78.3045	428.128	-2.44908	8.55461e-27	3.72195e-25	IGFBP3
1095.8	1069.11	2464.14	2194.25	1082.46	2329.2	-1.10639	3.54557e-26	1.50617e-24	RNF41
86.2084	69.9068	393.923	445.653	78.0576	419.788	-2.42668	7.58146e-26	3.1707e-24	STC2
177.206	225.566	669.387	822.112	201.386	745.75	-1.8865	5.30734e-25	2.12622e-23	CTSK
348.665	335.553	953.313	922.971	342.109	938.142	-1.45578	5.69133e-25	2.27442e-23	PDLIM3
643.689	707.457	1523.98	1578.55	675.573	1551.27	-1.19876	6.88554e-25	2.72475e-23	CNTNAP3
51.725	57.7896	424.948	304.92	54.7573	364.934	-2.73882	1.73436e-24	6.74776e-23	BDNF
1774.93	1640.48	3725.82	3222.77	1707.71	3474.3	-1.02549	1.79166e-24	6.95398e-23	NOP56
636.984	515.446	1479.8	1420.23	576.215	1450.01	-1.33208	2.52239e-24	9.62851e-23	PPP1R3B
516.292	603.063	1353.82	1372.14	559.678	1362.98	-1.28367	3.53085e-24	1.34147e-22	NABP1
86.2084	115.579	437.17	508.983	100.894	473.076	-2.22689	7.17956e-24	2.72134e-22	CHSY3
250.004	196.671	708.874	765.819	223.338	737.347	-1.72307	1.2936e-23	4.85777e-22	CCNA1
369.738	355.127	1094.34	915.934	362.432	1005.13	-1.47323	1.46459e-23	5.46185e-22	CCNA2
233.72	220.905	729.557	680.207	227.313	704.882	-1.63359	1.47631e-23	5.49289e-22	LRP1
1525.89	1483.89	3268.9	2812.3	1504.89	3040.6	-1.0156	1.54616e-23	5.72644e-22	FHL2
613.037	539.681	1481.68	1317.02	576.359	1399.35	-1.28091	1.59619e-23	5.89825e-22	PHLDA2
4279.77	3938.08	9246.38	7368.52	4108.93	8307.45	-1.01614	2.13603e-23	7.85721e-22	SLC16A3
302.687	305.726	826.393	851.432	304.206	838.912	-1.46313	3.10773e-23	1.13285e-21	GMFB
244.257	248.868	794.428	698.971	246.563	746.7	-1.59979	4.08118e-23	1.47113e-21	FAM83D
1451.17	1217.31	2744.3	2763.05	1334.24	2753.67	-1.04552	4.36907e-23	1.56793e-21	ARHGAP24
262.457	230.226	719.215	775.202	246.342	747.209	-1.60047	4.43064e-23	1.5865e-21	VEGFA
235.636	162.184	816.991	677.862	198.91	747.426	-1.91198	4.56017e-23	1.62212e-21	MGARP
2.87361	0.932091	292.387	409.297	1.90285	350.842	-7.53357	6.8839e-23	2.40639e-21	EPHA7
22.9889	14.9135	263.242	197.026	18.9512	230.134	-3.60697	1.07171e-22	3.69055e-21	KAZALD1
384.106	387.75	942.031	1063.7	385.928	1002.87	-1.37655	1.13427e-22	3.8977e-21	SDC4
46.9357	55.9254	280.165	416.334	51.4306	348.249	-2.75565	1.64511e-22	5.59373e-21	TENT5A
230.847	202.264	697.592	654.406	216.555	675.999	-1.64331	2.06313e-22	6.97115e-21	CDH4
103.45	75.4993	449.392	398.742	89.4747	424.067	-2.24693	2.23992e-22	7.55272e-21	PDE7B
55.5565	45.6724	428.709	274.428	50.6145	351.569	-2.80018	2.99702e-22	1.00221e-20	FGFR3
654.226	544.341	2003.46	1412.02	599.283	1707.74	-1.51251	4.46615e-22	1.48124e-20	GDF15
352.496	329.96	950.493	856.123	341.228	903.308	-1.40567	7.30737e-22	2.41367e-20	ADA
112.071	116.511	675.969	418.679	114.291	547.324	-2.26259	1.48461e-21	4.78653e-20	VWA1
14.3681	10.253	1611.42	4791.94	12.3105	3201.68	-8.02337	1.76825e-21	5.67839e-20	IFIT1
1185.84	1040.21	2403.97	2170.8	1113.03	2287.38	-1.04006	1.84885e-21	5.90208e-20	MKI67
69.9246	56.8575	324.352	341.276	63.3911	332.814	-2.39268	2.28779e-21	7.24615e-20	S1PR3
30.6519	64.3143	305.549	397.569	47.4831	351.559	-2.88392	2.37558e-21	7.48901e-20	EGR1
975.113	1016.91	1957.39	2473.37	996.012	2215.38	-1.15199	3.869e-21	1.20191e-19	ATP2B1
485.641	446.471	1158.27	1057.84	466.056	1108.05	-1.25049	6.84393e-21	2.10188e-19	KIF20A
240.426	265.646	728.617	701.317	253.036	714.967	-1.49866	8.82547e-21	2.68497e-19	FBLN7
591.006	508.922	1480.74	1218.51	549.964	1349.62	-1.29678	1.04411e-20	3.17054e-19	CDC20
668.594	536.884	1402.71	1406.15	602.739	1404.43	-1.22075	1.65587e-20	4.99072e-19	CDH2
1057.49	869.641	2351.32	1965.56	963.565	2158.44	-1.16472	2.04365e-20	6.11395e-19	FZD8
1967.47	1612.52	4248.54	3418.63	1789.99	3833.58	-1.09959	3.12436e-20	9.24456e-19	TNFRSF12A
318.013	307.59	929.809	768.165	312.802	848.987	-1.44229	4.07198e-20	1.1961e-18	ARHGAP11A
59.388	78.2956	377.941	315.475	68.8418	346.708	-2.33304	4.44791e-20	1.29711e-18	DHRS3
771.086	753.129	1545.61	1545.71	762.108	1545.66	-1.0202	4.54046e-20	1.32172e-18	ANLN
1422.44	1176.3	2693.53	2519.11	1299.37	2606.32	-1.00481	8.4219e-20	2.39558e-18	TGFB1I1
30.6519	36.3515	201.192	361.213	33.5017	281.203	-3.06469	2.2763e-19	6.33023e-18	HLA-F
620.7	477.23	1377.32	1266.59	548.965	1321.96	-1.26891	3.34058e-19	9.17949e-18	CCNB1
496.177	378.429	1047.33	1340.48	437.303	1193.9	-1.44797	3.75492e-19	1.02831e-17	CXCR4
298.856	292.676	728.617	804.521	295.766	766.569	-1.37298	5.37297e-19	1.45909e-17	TBX18
18.1995	15.8455	1088.69	3097.29	17.0225	2092.99	-6.94206	5.75141e-19	1.55403e-17	BST2
27.7783	25.1664	209.654	207.58	26.4724	208.617	-2.9789	6.97797e-19	1.87294e-17	VAT1L
444.452	415.712	945.792	1103.58	430.082	1024.68	-1.25124	9.80211e-19	2.61363e-17	PDE4B
16.2838	22.3702	200.252	172.397	19.327	186.325	-3.26889	3.25861e-18	8.4792e-17	SRRM3
6.7051	9.32091	618.619	1660.64	8.013	1139.63	-7.15077	3.62083e-18	9.39152e-17	IFIT2
188.701	156.591	534.946	526.574	172.646	530.76	-1.62094	6.48033e-18	1.64395e-16	AK5
18.1995	10.253	134.442	267.392	14.2263	200.917	-3.81857	9.28374e-18	2.32957e-16	PSMB9
8.62084	5.59254	141.963	146.596	7.10669	144.28	-4.34623	1.02922e-17	2.57465e-16	OLFM2
217.437	181.758	621.44	553.548	199.597	587.494	-1.5591	1.06356e-17	2.65644e-16	CDCA8
3.83148	3.72836	160.766	132.523	3.77992	146.644	-5.27981	1.35523e-17	3.36934e-16	RARB
173.375	124.9	520.844	484.354	149.137	502.599	-1.75432	2.01081e-17	4.94605e-16	LINC01013
313.224	315.979	839.555	725.945	314.601	782.75	-1.31645	2.14107e-17	5.25845e-16	GTSE1
203.069	186.418	577.253	530.092	194.743	553.673	-1.50862	4.54788e-17	1.09535e-15	UBE2C
320.887	309.454	737.078	1121.17	315.17	929.124	-1.5574	4.6687e-17	1.12111e-15	PSMB8
66.0931	65.2463	290.507	282.638	65.6697	286.572	-2.12595	1.43509e-16	3.36134e-15	ZDHHC23
295.982	301.997	692.891	759.956	298.99	726.423	-1.27967	1.91898e-16	4.42432e-15	GULP1
509.587	425.965	5946.45	12423.2	467.776	9184.81	-4.29534	1.99838e-16	4.59428e-15	IFI6
183.911	175.233	475.716	642.678	179.572	559.197	-1.63634	2.41195e-16	5.52157e-15	TFAP2A
42.1463	13.9814	3883.76	11078	28.0638	7480.88	-8.05901	2.41915e-16	5.53022e-15	MX1
79.5033	65.2463	356.317	276.774	72.3748	316.546	-2.13192	2.75275e-16	6.28395e-15	ALDOC
547.902	449.268	1299.29	1040.25	498.585	1169.77	-1.23215	3.21739e-16	7.30778e-15	RCN3
23.9468	13.9814	154.185	197.026	18.9641	175.605	-3.21145	3.75888e-16	8.49686e-15	MAP2K6
12.4523	20.506	152.304	173.57	16.4792	162.937	-3.30172	4.17034e-16	9.4007e-15	FIBCD1
485.641	508.922	999.38	1094.2	497.281	1046.79	-1.07283	5.42371e-16	1.21247e-14	HIC1
26.8204	9.32091	621.44	611.014	18.0706	616.227	-5.09407	5.66435e-16	1.26452e-14	CPA4
178.164	170.573	505.801	483.182	174.368	494.491	-1.50445	6.69517e-16	1.48848e-14	ARHGAP4
43.1042	28.8948	191.791	267.392	35.9995	229.591	-2.67175	7.91098e-16	1.75156e-14	VGLL3
282.572	236.751	823.572	618.05	259.661	720.811	-1.47556	8.2728e-16	1.82917e-14	RFLNA
2.87361	1.86418	895.964	3948.72	2.3689	2422.34	-9.99964	1.32193e-15	2.87959e-14	MX2
6.7051	4.66045	112.818	133.696	5.68277	123.257	-4.43989	2.21583e-15	4.7313e-14	DACH1
413.8	474.434	990.919	926.489	444.117	958.704	-1.11051	2.59606e-15	5.52858e-14	SNHG1
133.144	138.882	453.153	390.533	136.013	421.843	-1.63443	3.32512e-15	7.00742e-14	CDCA2
384.106	405.459	886.562	826.804	394.783	856.683	-1.11832	4.31157e-15	8.98746e-14	CDK1
194.448	201.332	492.639	598.113	197.89	545.376	-1.46051	4.34145e-15	9.02007e-14	ZFHX4
461.694	432.49	976.817	907.725	447.092	942.271	-1.07647	4.52115e-15	9.38139e-14	ASPM
190.616	177.097	478.537	533.611	183.857	506.074	-1.45978	4.911e-15	1.01513e-13	DSEL
39.2727	56.8575	243.499	236.9	48.0651	240.199	-2.32003	5.53268e-15	1.13638e-13	TGFB2-AS1
185.827	149.135	515.203	460.899	167.481	488.051	-1.54475	6.09046e-15	1.24777e-13	EVA1A
275.867	344.874	802.889	711.872	310.37	757.38	-1.28763	6.42255e-15	1.31083e-13	HJURP
98.6607	92.277	320.591	345.967	95.4688	333.279	-1.803	7.52249e-15	1.5238e-13	MME
249.046	219.973	669.387	554.721	234.51	612.054	-1.38612	8.02876e-15	1.62432e-13	STAT5A
290.235	253.529	722.036	621.569	271.882	671.802	-1.30685	8.40893e-15	1.69911e-13	KIF18B
7.66297	0.932091	148.544	102.031	4.29753	125.287	-4.87997	1.18076e-14	2.37104e-13	MT1X
48.8514	49.4008	258.542	211.099	49.1261	234.82	-2.25906	1.49199e-14	2.97753e-13	PTPRU
961.702	833.289	3716.42	5622.26	897.496	4669.34	-2.37911	1.56223e-14	3.11005e-13	LGALS3BP
302.687	315.979	691.011	714.217	309.333	702.614	-1.18309	1.59588e-14	3.17314e-13	PANX1
211.689	218.109	589.475	516.019	214.899	552.747	-1.36432	1.99138e-14	3.92586e-13	PTTG1
248.089	266.578	657.166	591.077	257.333	624.121	-1.27915	1.99143e-14	3.92586e-13	CLCN4
7.66297	14.9135	132.561	133.696	11.2882	133.129	-3.55613	2.0399e-14	4.01652e-13	DIRAS3
106.324	96.9374	336.574	342.449	101.631	339.512	-1.74023	2.05379e-14	4.03895e-13	CACNG6
2.87361	6.52463	375.12	1000.37	4.69912	687.747	-7.1901	2.6902e-14	5.24588e-13	IFITM1
83.3348	66.1784	346.916	260.355	74.7566	303.635	-2.02547	2.87441e-14	5.59163e-13	PHGDH
340.044	337.417	753.061	732.982	338.73	743.021	-1.13359	2.9314e-14	5.68881e-13	DLGAP5
166.67	130.493	443.751	433.925	148.581	438.838	-1.56335	3.32816e-14	6.41265e-13	TROAP
59.388	56.8575	254.781	238.072	58.1228	246.427	-2.0849	3.94158e-14	7.54072e-13	NEGR1
340.044	348.602	754.001	742.364	344.323	748.183	-1.11974	4.5967e-14	8.71166e-13	POP1
105.366	84.8203	299.908	379.978	95.093	339.943	-1.83624	6.60181e-14	1.23099e-12	TOX
144.639	128.629	393.923	405.779	136.634	399.851	-1.54917	8.0282e-14	1.48839e-12	FAM102B
231.805	244.208	572.552	572.312	238.006	572.432	-1.26597	8.16212e-14	1.51149e-12	NRIP1
349.623	291.744	765.283	700.144	320.684	732.714	-1.19337	1.01087e-13	1.8592e-12	ELL2
215.521	231.158	607.338	516.019	223.34	561.678	-1.33203	1.11942e-13	2.0449e-12	RUNX1
428.168	425.033	989.039	824.458	426.601	906.748	-1.08953	1.245e-13	2.26154e-12	RIPK2
182.953	162.184	473.836	450.344	172.569	462.09	-1.42191	1.40566e-13	2.53914e-12	CCNB2
349.623	332.756	741.779	723.6	341.19	732.689	-1.10303	1.92939e-13	3.43533e-12	PATZ1
137.933	106.258	377.001	378.805	122.096	377.903	-1.63071	1.95311e-13	3.47374e-12	LXN
108.239	92.277	337.514	318.994	100.258	328.254	-1.71223	1.96661e-13	3.49008e-12	MMD
13.4102	14.9135	104.357	186.471	14.1618	145.414	-3.3549	1.99829e-13	3.54242e-12	LTB
194.448	206.924	567.851	472.627	200.686	520.239	-1.37597	2.07849e-13	3.67654e-12	ARFGEF3
57.4723	56.8575	222.816	255.664	57.1649	239.24	-2.06379	2.09224e-13	3.69682e-12	DAW1
291.193	318.775	693.831	663.788	304.984	678.81	-1.15455	2.23868e-13	3.95126e-12	CENPE
189.658	173.369	434.35	632.124	181.514	533.237	-1.55196	2.27872e-13	4.01754e-12	TNFSF18
396.559	300.133	856.478	762.301	348.346	809.389	-1.2178	2.29554e-13	4.03841e-12	CCBE1
169.543	110.919	480.417	410.47	140.231	445.443	-1.66975	2.42207e-13	4.24716e-12	INSYN2B
196.364	177.097	487.938	471.454	186.73	479.696	-1.36184	3.17732e-13	5.47656e-12	GHDC
29.694	35.4194	187.09	172.397	32.5567	179.744	-2.46504	3.21755e-13	5.54001e-12	P3H2
413.8	358.855	794.428	839.704	386.328	817.066	-1.08037	3.25886e-13	5.60516e-12	KIF11
363.033	293.609	732.378	740.018	328.321	736.198	-1.16534	3.53277e-13	6.06341e-12	KIF23
68.9667	71.771	257.601	265.046	70.3688	261.324	-1.89236	4.27857e-13	7.28932e-12	PAPLN
435.831	449.268	934.51	845.568	442.549	890.039	-1.00902	5.52105e-13	9.37651e-12	KLHL29
32.5676	35.4194	727.677	2058.21	33.9935	1392.94	-5.35642	5.62099e-13	9.52625e-12	IFIT3
173.375	126.764	389.222	605.15	150.069	497.186	-1.72592	5.83638e-13	9.87062e-12	KIT
36.3991	31.6911	550.928	1380.35	34.0451	965.64	-4.82577	8.7771e-13	1.46753e-11	EPSTI1
264.372	280.559	572.552	904.206	272.466	738.379	-1.43542	1.02905e-12	1.70617e-11	TMEM140
558.439	464.181	1360.4	960.499	511.31	1160.45	-1.1846	1.06572e-12	1.76361e-11	SLC6A8
60.3459	23.3023	242.559	233.381	41.8241	237.97	-2.51151	1.06677e-12	1.76361e-11	MT1L
328.55	286.152	707.934	650.888	307.351	679.411	-1.1456	1.12494e-12	1.8522e-11	MEX3A
505.756	440.879	892.203	1020.31	473.317	956.257	-1.01361	1.63611e-12	2.66404e-11	SLC7A2
124.523	101.598	322.472	374.114	113.061	348.293	-1.62223	1.86675e-12	3.01832e-11	SPAG4
251.92	243.276	641.183	528.92	247.598	585.051	-1.24261	2.00014e-12	3.22089e-11	CRACR2B
254.794	252.597	593.235	557.066	253.695	575.151	-1.18159	2.02155e-12	3.24702e-11	ESPL1
7.66297	3.72836	88.3742	113.759	5.69566	101.066	-4.15158	2.02399e-12	3.24702e-11	DNAJC22
977.028	1062.58	4920.75	8502.59	1019.81	6711.67	-2.71827	2.4927e-12	3.967e-11	HELZ2
68.9667	63.3822	307.429	213.444	66.1744	260.437	-1.98025	4.12407e-12	6.39962e-11	CENPA
59.388	84.8203	343.155	232.209	72.1041	287.682	-1.99848	4.23402e-12	6.56395e-11	CREB5
770.128	627.297	4894.43	9562.77	698.713	7228.6	-3.3709	4.41058e-12	6.81807e-11	ISG15
349.623	296.405	727.677	666.134	323.014	696.905	-1.11063	5.08264e-12	7.7974e-11	KIFC1
229.889	152.863	562.21	483.182	191.376	522.696	-1.45163	6.6464e-12	1.00912e-10	KIF2C
426.253	400.799	771.864	895.997	413.526	833.93	-1.01058	8.36038e-12	1.25639e-10	CBLB
18.1995	11.1851	105.297	147.769	14.6923	126.533	-3.10563	8.48531e-12	1.2728e-10	TLL1
260.541	257.257	576.313	561.757	258.899	569.035	-1.13646	1.00751e-11	1.50291e-10	TWNK
2038.35	2002.13	6538.75	9960.34	2020.24	8249.55	-2.02969	1.02558e-11	1.52564e-10	HLA-B
273.951	292.676	590.415	632.124	283.314	611.269	-1.10847	1.1875e-11	1.75361e-10	MAK16
274.909	296.405	1484.5	2734.9	285.657	2109.7	-2.88438	1.27201e-11	1.87159e-10	GBP1
68.0088	75.4993	330.933	215.79	71.7541	273.361	-1.93308	1.40747e-11	2.0634e-10	LRRC4
45.0199	54.0613	212.474	194.68	49.5406	203.577	-2.03919	1.70048e-11	2.48171e-10	KRT7-AS
372.612	366.312	825.453	690.762	369.462	758.107	-1.03879	2.30911e-11	3.33093e-10	CCNF
147.512	163.116	381.701	411.643	155.314	396.672	-1.35161	3.35311e-11	4.76471e-10	SHISA3
307.477	255.393	651.525	580.522	281.435	616.023	-1.13177	4.47568e-11	6.30452e-10	BUB1
6.7051	6.52463	102.476	79.7484	6.61487	91.1124	-3.78648	4.77778e-11	6.70671e-10	KCTD16
46.9357	68.9747	831.093	2148.52	57.9552	1489.8	-4.68359	6.31401e-11	8.70462e-10	OAS1
459.778	342.077	787.847	917.107	400.928	852.477	-1.08764	6.49513e-11	8.9467e-10	NAV3
385.064	397.071	3414.63	8271.55	391.067	5843.09	-3.90117	6.62692e-11	9.11272e-10	OAS3
76.6297	65.2463	239.738	240.418	70.938	240.078	-1.75938	6.74436e-11	9.26633e-10	TIFA
208.816	217.177	490.759	472.627	212.996	481.693	-1.17763	7.59534e-11	1.04002e-09	RARG
198.279	187.35	428.709	476.145	192.815	452.427	-1.2294	9.34041e-11	1.25979e-09	DEPDC1
44.0621	43.8083	275.464	146.596	43.9352	211.03	-2.26873	1.1481e-10	1.53317e-09	ESPN
112.071	95.0733	282.045	323.685	103.572	302.865	-1.54699	1.17125e-10	1.56151e-09	RALGPS2
0.957871	0.932091	143.843	102.031	0.944981	122.937	-7.02658	1.3369e-10	1.76923e-09	LINC02593
21.0732	24.2344	254.781	609.841	22.6538	432.311	-4.25317	1.54749e-10	2.03461e-09	SLC15A3
155.175	136.085	323.412	615.705	145.63	469.558	-1.68567	1.69408e-10	2.21834e-09	IRF1
26.8204	14.9135	514.263	1618.42	20.8669	1066.34	-5.67571	1.86441e-10	2.42959e-09	HERC6
32.5676	32.6232	144.783	164.188	32.5954	154.486	-2.24332	2.05752e-10	2.66407e-09	IL4I1
7.66297	6.52463	92.1348	80.9212	7.0938	86.528	-3.61082	2.34495e-10	3.01934e-09	PCSK1
266.288	272.17	511.442	782.238	269.229	646.84	-1.26157	3.14007e-10	4.00488e-09	UNC93B1
319.929	287.084	573.492	713.045	303.506	643.268	-1.08182	3.38002e-10	4.30752e-09	HES4
386.98	308.522	790.667	659.097	347.751	724.882	-1.0617	3.71293e-10	4.71323e-09	CKS2
327.592	274.967	697.592	579.349	301.279	638.47	-1.08565	3.72059e-10	4.71927e-09	CHST2
189.658	164.048	558.45	372.941	176.853	465.695	-1.40032	3.75467e-10	4.75876e-09	GRAP
249.046	296.405	552.809	600.459	272.726	576.634	-1.07893	4.2613e-10	5.37981e-09	TTPAL
33.5255	31.6911	149.484	151.287	32.6083	150.386	-2.20545	4.57603e-10	5.76815e-09	CHRNA1
181.038	151.931	378.881	431.58	166.484	405.23	-1.28237	4.82612e-10	6.06451e-09	SLIT2
277.783	168.708	1213.73	998.028	223.245	1105.88	-2.30902	5.2623e-10	6.57179e-09	MT1E
1.91574	8.38882	244.439	527.747	5.15228	386.093	-6.22324	5.33205e-10	6.64864e-09	VCAM1
124.523	130.493	351.616	309.612	127.508	330.614	-1.37591	6.39367e-10	7.91144e-09	RFC3
96.745	79.2277	282.045	245.109	87.9863	263.577	-1.58503	7.94037e-10	9.7286e-09	TPBG
33.5255	27.9627	174.868	124.314	30.7441	149.591	-2.28674	9.92631e-10	1.19894e-08	RASL10A
6.7051	2.79627	190.851	615.705	4.75068	403.278	-6.40955	1.01371e-09	1.22166e-08	XAF1
61.3037	33.5553	204.953	184.125	47.4295	194.539	-2.03907	1.14658e-09	1.37056e-08	KIF18A
72.7982	59.6538	205.893	232.209	66.226	219.051	-1.72508	1.21958e-09	1.44714e-08	NIPAL1
144.639	137.017	377.001	322.512	140.828	349.756	-1.31435	1.45257e-09	1.71105e-08	CMTM8
198.279	183.622	439.991	412.815	190.951	426.403	-1.15998	1.49978e-09	1.76281e-08	NPM3
239.468	206.924	455.973	514.846	223.196	485.41	-1.11989	1.74005e-09	2.02901e-08	RGCC
95.7871	93.2091	275.464	254.491	94.4981	264.978	-1.48854	1.8026e-09	2.09742e-08	SLC19A2
180.08	146.338	378.881	396.397	163.209	387.639	-1.24801	1.9041e-09	2.21075e-08	RELB
326.634	353.262	1185.53	2011.3	339.948	1598.42	-2.23281	1.906e-09	2.21137e-08	IRF7
55.5565	66.1784	210.594	198.198	60.8675	204.396	-1.74774	1.94301e-09	2.25108e-08	GPR137C
2.87361	3.72836	75.2121	62.1569	3.30099	68.6845	-4.37903	2.69037e-09	3.08165e-08	AP000892.3
88.1241	61.518	288.626	207.58	74.8211	248.103	-1.73341	2.76381e-09	3.1613e-08	CD3EAP
110.155	96.9374	291.447	268.565	103.546	280.006	-1.43652	2.7995e-09	3.19986e-08	PIMREG
127.397	132.357	296.148	365.905	129.877	331.026	-1.34735	3.04901e-09	3.47127e-08	MEIS1
43.1042	38.2157	159.826	158.324	40.66	159.075	-1.96858	4.12744e-09	4.6039e-08	DEPDC1B
171.459	184.554	362.898	474.972	178.006	418.935	-1.2319	4.20274e-09	4.67823e-08	PMAIP1
10.5366	7.45673	78.0325	87.9578	8.99665	82.9952	-3.20619	4.77939e-09	5.29825e-08	LRRC17
7.66297	0.932091	61.1098	87.9578	4.29753	74.5338	-4.12329	5.68406e-09	6.25826e-08	SEMA6D
4.78935	8.38882	80.853	70.3663	6.58909	75.6096	-3.5186	5.88277e-09	6.45948e-08	FO681492.1
317.055	286.152	696.652	534.784	301.604	615.718	-1.03225	7.89964e-09	8.52372e-08	AURKA
0	0.932091	203.073	143.078	0.466045	173.075	-8.52015	8.19002e-09	8.8194e-08	SAMD11
5.74723	8.38882	113.758	314.303	7.06802	214.03	-4.91789	8.2004e-09	8.8247e-08	BATF2
258.625	248.868	536.826	483.182	253.747	510.004	-1.00845	8.7652e-09	9.40748e-08	PRPS2
26.8204	36.3515	105.297	218.135	31.586	161.716	-2.34988	1.00331e-08	1.06973e-07	TLR3
177.206	219.041	424.008	438.616	198.124	431.312	-1.12145	1.10397e-08	1.17012e-07	WDR35
78.5454	45.6724	165.467	348.313	62.1089	256.89	-2.0453	1.13962e-08	1.20554e-07	THEMIS2
154.217	179.894	426.829	345.967	167.055	386.398	-1.21163	1.24798e-08	1.31931e-07	NOCT
16.2838	29.8269	127.861	114.932	23.0554	121.396	-2.39528	1.31957e-08	1.39267e-07	SERPIND1
144.639	152.863	353.497	331.894	148.751	342.695	-1.20465	1.3647e-08	1.43706e-07	RCL1
258.625	177.097	549.988	446.826	217.861	498.407	-1.19633	1.54555e-08	1.62012e-07	ITM2C
3.83148	0	914.767	2936.62	1.91574	1925.69	-9.97876	1.75025e-08	1.8229e-07	IFI44L
74.7139	78.2956	260.422	195.853	76.5048	228.137	-1.5792	1.76916e-08	1.8414e-07	NEK2
96.745	114.647	281.105	265.046	105.696	273.076	-1.36959	1.86483e-08	1.93601e-07	PDGFRL
130.27	108.123	315.891	277.947	119.196	296.919	-1.31869	2.40565e-08	2.45804e-07	ACOT11
127.397	136.085	339.394	289.674	131.741	314.534	-1.25719	2.78756e-08	2.82686e-07	KCNJ2
161.88	192.011	421.188	361.213	176.945	391.201	-1.1459	3.08607e-08	3.11009e-07	FBLN5
123.565	117.443	923.228	2514.42	120.504	1718.82	-3.83408	3.35277e-08	3.36838e-07	IFI44
208.816	189.214	440.931	394.051	199.015	417.491	-1.07043	3.54859e-08	3.56069e-07	TFB2M
8.62084	3.72836	77.0924	62.1569	6.1746	69.6246	-3.5018	3.55706e-08	3.56697e-07	C5orf46
1000.98	1002	2944.55	4905.7	1001.49	3925.13	-1.97042	3.89248e-08	3.88888e-07	LY6E
29.694	42.8762	174.868	123.141	36.2851	149.005	-2.04011	3.98688e-08	3.97582e-07	LOXL4
198.279	164.98	402.385	381.151	181.63	391.768	-1.11008	4.16696e-08	4.14774e-07	NLGN1
178.164	134.221	352.557	362.386	156.193	357.471	-1.19488	4.96753e-08	4.9024e-07	MIR126
188.701	182.69	392.043	385.842	185.695	388.942	-1.0669	5.11172e-08	5.02937e-07	IL1RAP
409.011	352.33	1816.37	3902.98	380.671	2859.68	-2.90911	5.15277e-08	5.06668e-07	IFI27
72.7982	44.7404	240.679	165.361	58.7693	203.02	-1.79306	5.48105e-08	5.36562e-07	SCX
11.4945	13.9814	100.596	72.7118	12.7379	86.654	-2.76853	5.59925e-08	5.47246e-07	CLDN1
14.3681	6.52463	88.3742	75.0573	10.4463	81.7158	-2.97287	5.71392e-08	5.56772e-07	DOCK8
0.957871	0	138.202	114.932	0.478935	126.567	-8.0669	5.85467e-08	5.69116e-07	MT1G
6.7051	4.66045	78.9727	52.7747	5.68277	65.8737	-3.54097	6.62765e-08	6.40409e-07	TBX1
5.74723	2.79627	47.9477	76.2301	4.27175	62.0889	-3.86151	7.8793e-08	7.55042e-07	MT1M
174.332	146.338	774.684	1633.67	160.335	1204.18	-2.9086	8.56567e-08	8.16944e-07	IFIT5
140.807	154.727	386.402	295.538	147.767	340.97	-1.20893	9.73544e-08	9.20912e-07	AC093724.1
26.8204	20.506	109.998	109.068	23.6632	109.533	-2.21181	1.10314e-07	1.03804e-06	PRSS21
15.3259	11.1851	77.0924	92.6489	13.2555	84.8706	-2.67816	1.11204e-07	1.0452e-06	PRND
0	0.932091	62.9901	189.989	0.466045	126.49	-8.05961	1.12917e-07	1.06007e-06	HERC5
89.082	101.598	608.278	1551.58	95.3399	1079.93	-3.50132	1.2151e-07	1.13508e-06	IFIH1
40.2306	40.0799	122.22	175.916	40.1552	149.068	-1.8885	1.29188e-07	1.20513e-06	TYMP
84.2926	84.8203	229.397	215.79	84.5564	222.593	-1.39716	1.32331e-07	1.23303e-06	PSRC1
210.732	178.029	455.973	367.077	194.38	411.525	-1.08475	1.42567e-07	1.32308e-06	AURKB
135.06	112.783	264.182	333.067	123.921	298.625	-1.26684	1.44846e-07	1.34346e-06	C1QTNF1
207.858	197.603	427.769	388.187	202.731	407.978	-1.01024	1.58259e-07	1.46283e-06	KIF20B
45.0199	53.1292	147.604	172.397	49.0746	160.001	-1.70269	1.98451e-07	1.81158e-06	CXADR
4317.12	3945.54	8556.31	12086.6	4131.33	10321.4	-1.32088	2.07959e-07	1.89189e-06	DEPP1
0	0	28.2045	76.2301	0	52.2173	-8.22411	2.1663e-07	1.96533e-06	RTP4
3.83148	0.932091	45.1272	60.9841	2.38179	53.0557	-4.48333	2.23453e-07	2.0261e-06	EGLN3
210.732	169.641	424.008	370.596	190.186	397.302	-1.0648	2.24603e-07	2.03539e-06	ZNF587B
3410.02	3460.85	7634.03	11391.1	3435.44	9512.57	-1.46925	2.38081e-07	2.15151e-06	STAT1
31.6097	25.1664	119.399	113.759	28.3881	116.579	-2.03936	2.42043e-07	2.18487e-06	LITAF
7.66297	3.72836	52.6485	70.3663	5.69566	61.5074	-3.43392	2.68399e-07	2.41201e-06	HMCN2
64.1773	57.7896	200.252	161.842	60.9835	181.047	-1.57264	2.6894e-07	2.41466e-06	TMEM88
32.5676	22.3702	109.998	121.968	27.4689	115.983	-2.07829	2.68991e-07	2.41466e-06	ARHGEF16
18.1995	38.2157	100.596	164.188	28.2076	132.392	-2.22443	2.73131e-07	2.45046e-06	MIR210HG
177.206	141.678	341.275	344.795	159.442	343.035	-1.10575	3.09648e-07	2.75669e-06	CKAP2L
1.91574	0	114.698	363.559	0.957871	239.129	-7.97497	3.31298e-07	2.94618e-06	AL445490.1
114.945	65.2463	262.302	238.072	90.0954	250.187	-1.47567	3.34368e-07	2.9693e-06	NUF2
198.279	244.208	1083.05	2539.05	221.244	1811.05	-3.03285	3.34447e-07	2.9693e-06	PARP10
165.712	147.27	330.933	333.067	156.491	332	-1.08533	3.44799e-07	3.05283e-06	MYO15B
8.62084	13.9814	68.631	84.4395	11.3011	76.5353	-2.75529	3.46617e-07	3.06724e-06	TNFRSF4
132.186	123.968	269.823	309.612	128.077	289.717	-1.17613	3.6593e-07	3.2258e-06	U2AF1L5
123.565	114.647	260.422	287.329	119.106	273.875	-1.20026	3.80417e-07	3.34077e-06	RBMXL1
85.2505	77.3635	248.2	187.643	81.307	217.922	-1.42571	3.93337e-07	3.4505e-06	FAM216A
34.4834	21.4381	115.639	116.104	27.9607	115.871	-2.0527	4.4813e-07	3.89526e-06	CCDC190
0	0	244.439	1178.63	0	711.537	-11.9991	4.59522e-07	3.98359e-06	CMPK2
55.5565	42.8762	162.646	147.769	49.2163	155.208	-1.65893	5.5806e-07	4.79671e-06	MYLK2
14.3681	16.7776	72.3916	98.5128	15.5728	85.4522	-2.45215	5.99401e-07	5.1384e-06	DGKI
64.1773	65.2463	182.389	177.088	64.7118	179.739	-1.47412	6.11039e-07	5.22986e-06	CLIC3
2.87361	6.52463	62.9901	48.0836	4.69912	55.5369	-3.56104	6.28855e-07	5.37382e-06	SERPINA5
14.3681	28.8948	88.3742	123.141	21.6314	105.758	-2.28401	6.3606e-07	5.43252e-06	BIRC3
42.1463	54.9934	211.534	121.968	48.5698	166.751	-1.78363	7.67253e-07	6.47782e-06	EXOC3L2
47.8935	54.9934	159.826	150.115	51.4434	154.97	-1.59125	9.19082e-07	7.68354e-06	SOX8
203.069	213.449	699.472	1344	208.259	1021.73	-2.29405	9.56045e-07	7.9474e-06	TRIM14
65.1352	39.1478	219.055	133.696	52.1415	176.376	-1.76353	9.67216e-07	8.02378e-06	WNK4
184.869	191.079	750.24	1628.98	187.974	1189.61	-2.66151	1.19683e-06	9.76347e-06	DDX60
13.4102	5.59254	83.6734	56.293	9.50137	69.9832	-2.88824	1.2553e-06	1.01993e-05	NOTCH3
143.681	132.357	306.489	281.465	138.019	293.977	-1.09212	1.26532e-06	1.02658e-05	MYO1B
121.65	123.968	298.028	248.627	122.809	273.328	-1.15634	1.26538e-06	1.02658e-05	TOE1
39.2727	60.5859	135.382	187.643	49.9293	161.513	-1.68924	1.29278e-06	1.04723e-05	CLDN7
113.987	109.987	298.968	223.999	111.987	261.484	-1.22666	1.38073e-06	1.11235e-05	TTK
61.3037	36.3515	138.202	180.607	48.8276	159.404	-1.70578	1.40756e-06	1.13059e-05	PTGIR
171.459	167.776	355.377	323.685	169.618	339.531	-1.00249	1.47382e-06	1.17854e-05	MAD2L1
440.621	412.916	1244.76	2292.77	426.768	1768.76	-2.05091	1.50294e-06	1.19946e-05	PLSCR1
139.849	142.61	304.609	287.329	141.23	295.969	-1.0681	1.55461e-06	1.23948e-05	PTGS2
123.565	114.647	278.285	248.627	119.106	263.456	-1.14691	1.66145e-06	1.31928e-05	TICRR
1932.98	1746.74	6051.75	3975.69	1839.86	5013.72	-1.44645	2.31328e-06	1.79485e-05	H1F0
75.6718	74.5673	199.312	180.607	75.1195	189.959	-1.3397	2.43472e-06	1.88635e-05	DDIAS
2.87361	1.86418	31.9651	57.4658	2.3689	44.7155	-4.23608	2.63398e-06	2.03102e-05	BISPR
116.86	103.462	251.96	238.072	110.161	245.016	-1.1543	3.0276e-06	2.31687e-05	PIGW
2.87361	3.72836	53.5886	37.5287	3.30099	45.5586	-3.78862	3.04409e-06	2.32838e-05	MT1F
4.78935	1.86418	47.9477	43.3925	3.32677	45.6701	-3.78557	3.0969e-06	2.3632e-05	GACAT2
148.47	80.1598	286.746	275.601	114.315	281.174	-1.3	3.39687e-06	2.5751e-05	RASD1
12.4523	18.6418	74.2719	80.9212	15.5471	77.5966	-2.31677	4.10339e-06	3.08039e-05	EBF4
26.8204	32.6232	85.5537	143.078	29.7218	114.316	-1.93777	4.10774e-06	3.08208e-05	CTSS
135.06	157.523	298.968	297.884	146.292	298.426	-1.02819	4.12568e-06	3.09283e-05	ZNF267
56.5144	60.5859	154.185	163.015	58.5501	158.6	-1.43674	4.44315e-06	3.31241e-05	PDE5A
117.818	125.832	284.866	239.245	121.825	262.056	-1.10701	4.67301e-06	3.47098e-05	FBXO5
136.976	166.844	298.968	317.821	151.91	308.394	-1.02034	4.71055e-06	3.49566e-05	GAS2L3
2.87361	5.59254	56.4091	38.7014	4.23308	47.5552	-3.48978	4.73611e-06	3.5114e-05	EPPK1
53.6408	33.5553	174.868	112.586	43.598	143.727	-1.72637	5.19306e-06	3.82914e-05	MAPK13
16.2838	13.9814	90.2545	62.1569	15.1326	76.2057	-2.3368	5.46978e-06	4.01489e-05	DAPK2
5.74723	3.72836	56.4091	39.8742	4.73779	48.1416	-3.35085	5.51936e-06	4.04945e-05	ST5
151.344	139.814	345.976	260.355	145.579	303.165	-1.0616	6.1822e-06	4.50513e-05	HMMR
130.27	156.591	281.105	302.575	143.431	291.84	-1.02347	7.14023e-06	5.14306e-05	C9orf64
30.6519	27.0306	92.1348	113.759	28.8412	102.947	-1.83368	8.15478e-06	5.83489e-05	CASP1
149.428	132.357	285.806	281.465	140.892	283.635	-1.00995	8.28256e-06	5.9237e-05	KIF14
1.91574	0.932091	47.9477	29.3193	1.42392	38.6335	-4.7716	8.46242e-06	6.03633e-05	SH2D2A
36.3991	48.4687	143.843	116.104	42.4339	129.974	-1.61648	8.75345e-06	6.22472e-05	PER2
109.197	98.8016	331.873	669.652	103.999	500.763	-2.26669	8.8184e-06	6.2654e-05	PLEKHA4
113.029	132.357	377.001	732.982	122.693	554.991	-2.17645	9.21261e-06	6.53039e-05	DHX58
37.357	24.2344	107.177	107.895	30.7957	107.536	-1.80538	9.24853e-06	6.55087e-05	CACHD1
68.9667	50.3329	184.27	140.733	59.6498	162.501	-1.44966	9.83606e-06	6.94879e-05	NMB
2.87361	0.932091	42.3068	34.0104	1.90285	38.1586	-4.33507	9.87893e-06	6.97602e-05	CDKN1C
27.7783	16.7776	109.998	75.0573	22.2779	92.5275	-2.05982	1.00852e-05	7.1155e-05	FLT4
15.3259	5.59254	112.818	347.14	10.4592	229.979	-4.45937	1.09576e-05	7.69407e-05	GBP4
57.4723	67.1105	152.304	168.879	62.2914	160.592	-1.36456	1.16678e-05	8.15736e-05	KLF5
49.8093	51.265	239.738	673.171	50.5371	456.455	-3.17432	1.16802e-05	8.16252e-05	CX3CL1
103.45	110.919	239.738	220.481	107.184	230.11	-1.10311	1.21535e-05	8.45679e-05	VPS9D1-AS1
6.7051	4.66045	33.8454	66.8479	5.68277	50.3467	-3.14285	1.30755e-05	9.04779e-05	C6orf141
360.159	290.812	946.732	1842.42	325.486	1394.58	-2.09887	1.4435e-05	9.91217e-05	UBE2L6
2.87361	2.79627	38.5462	38.7014	2.83494	38.6238	-3.76823	1.46017e-05	0.000100224	UPB1
78.5454	103.462	215.295	200.544	91.0037	207.919	-1.19216	1.50637e-05	0.000103045	FAM86DP
6.7051	3.72836	47.0075	44.5653	5.21673	45.7864	-3.13732	1.61204e-05	0.000109718	SLC22A18
120.692	99.7337	265.123	212.272	110.213	238.697	-1.11792	1.64888e-05	0.000112131	DBF4
4.78935	7.45673	39.4863	58.6385	6.12304	49.0624	-2.99609	1.73775e-05	0.000117778	MSR1
3.83148	0	274.524	1756.81	1.91574	1015.67	-9.0543	1.74987e-05	0.000118501	RSAD2
5.74723	20.506	93.0749	57.4658	13.1266	75.2704	-2.51935	1.7617e-05	0.000119202	LRRC4B
118.776	122.104	268.883	228.69	120.44	248.787	-1.04855	1.77525e-05	0.000120069	SPAG1
11.4945	5.59254	41.3666	75.0573	8.5435	58.212	-2.76603	1.84767e-05	0.000124602	ODF3B
3.83148	0	35.7257	38.7014	1.91574	37.2136	-4.2928	1.94158e-05	0.000130284	ERBB4
16.2838	27.9627	98.7159	77.4029	22.1233	88.0594	-1.99364	1.9856e-05	0.000133072	PSD4
1.91574	0.932091	46.0674	24.6282	1.42392	35.3478	-4.6443	2.22059e-05	0.000147055	TSPAN33
81.419	92.277	192.731	197.026	86.848	194.878	-1.16538	2.24675e-05	0.000148726	PLA2G4A
64.1773	60.5859	162.646	147.769	62.3816	155.208	-1.31639	2.45276e-05	0.000160915	PRKD1
37.357	47.5366	82.7333	218.135	42.4468	150.434	-1.81869	2.49673e-05	0.000163668	SECTM1
46.9357	33.5553	120.339	118.45	40.2455	119.395	-1.57006	2.54086e-05	0.000166493	GDF7
51.725	31.6911	133.501	116.104	41.7081	124.803	-1.58419	2.73334e-05	0.000177739	TRO
35.4412	46.6045	87.434	186.471	41.0229	136.952	-1.7325	2.77628e-05	0.000180288	PPM1K
26.8204	42.8762	112.818	107.895	34.8483	110.357	-1.66207	3.03201e-05	0.000195432	NLRC3
127.397	136.085	296.148	233.381	131.741	264.764	-1.00966	3.0789e-05	0.000198162	RPS17
11.4945	5.59254	47.0075	60.9841	8.5435	53.9958	-2.66039	3.19257e-05	0.000204803	KRT87P
1.91574	0.932091	16.9227	56.293	1.42392	36.6079	-4.68056	3.25879e-05	0.000208472	CCL5
37.357	46.6045	142.903	103.204	41.9807	123.053	-1.55446	3.28416e-05	0.000209903	AL365181.3
16.2838	12.1172	78.9727	55.1202	14.2005	67.0465	-2.24422	3.38214e-05	0.000215681	VLDLR
18.1995	15.8455	86.4939	59.8113	17.0225	73.1526	-2.108	3.40883e-05	0.000217127	U82695.1
1082.39	1006.66	2410.55	4285.3	1044.53	3347.93	-1.68025	3.442e-05	0.000219067	SLFN5
44.0621	39.1478	128.801	109.068	41.6049	118.934	-1.51773	3.49962e-05	0.00022256	PSTPIP2
42.1463	33.5553	119.399	105.549	37.8508	112.474	-1.5734	3.57379e-05	0.000226564	TAF4B
99.6186	82.9561	214.354	186.471	91.2873	200.412	-1.13668	3.6716e-05	0.000232401	ARHGAP20
108.239	153.795	303.669	240.418	131.017	272.043	-1.05573	3.78675e-05	0.000238942	PGM1
4.78935	3.72836	33.8454	46.9108	4.25886	40.3781	-3.24304	3.8273e-05	0.000241125	CYP26B1
20.1153	25.1664	82.7333	83.2667	22.6409	83	-1.8733	3.85036e-05	0.000242483	DPH6
112.071	98.8016	205.893	234.554	105.436	220.224	-1.06128	4.20438e-05	0.000263547	PDK1
84.2926	90.4128	217.175	171.225	87.3527	194.2	-1.1553	4.2474e-05	0.000266038	SKA3
36.3991	53.1292	139.142	113.759	44.7641	126.451	-1.49934	4.4629e-05	0.000278888	ELFN1
485.641	457.657	1571.93	4033.16	471.649	2802.55	-2.57082	4.85614e-05	0.000301252	DDX58
16.2838	21.4381	77.0924	71.539	18.8609	74.3157	-1.97812	5.09045e-05	0.000314582	EVI2B
78.5454	86.6844	323.412	903.034	82.6149	613.223	-2.89136	5.23193e-05	0.000322955	APOL6
0	0	29.1447	14.0733	0	21.609	-6.96396	5.33475e-05	0.000328675	TMEM132E
2.87361	7.45673	44.1871	41.047	5.16517	42.617	-3.04076	5.36197e-05	0.000330227	HAP1
35.4412	39.1478	116.579	100.858	37.2945	108.719	-1.54502	5.4825e-05	0.00033688	LINC00840
0	0	21.6235	19.9371	0	20.7803	-6.90233	5.86625e-05	0.000358554	PTPN7
897.525	1025.3	2547.81	5235.25	961.412	3891.53	-2.01698	6.69793e-05	0.000405559	PARP14
47.8935	51.265	128.801	126.659	49.5793	127.73	-1.3653	7.08233e-05	0.000427395	NNAT
0.957871	3.72836	25.3841	42.2198	2.34312	33.8019	-3.83856	7.20987e-05	0.000434445	PARP8
64.1773	46.6045	129.741	151.287	55.3909	140.514	-1.34207	7.59971e-05	0.000455392	NOX4
0.957871	2.79627	42.3068	21.1099	1.87707	31.7083	-4.07804	9.02642e-05	0.00053455	AC117402.1
93.8713	69.9068	195.551	167.706	81.8891	181.629	-1.15181	9.39168e-05	0.000554558	SKA1
14.3681	41.9441	110.938	92.6489	28.1561	101.793	-1.85296	9.42255e-05	0.000556178	FREM3
366.865	316.911	1012.54	2412.39	341.888	1712.47	-2.32427	9.58638e-05	0.000564407	PARP9
18.1995	15.8455	96.8355	48.0836	17.0225	72.4596	-2.09674	9.61407e-05	0.000565832	IL11
8.62084	8.38882	50.7682	45.7381	8.50483	48.2531	-2.50557	9.65853e-05	0.000568242	HPDL
58.4301	70.8389	168.287	137.214	64.6345	152.751	-1.24275	9.85378e-05	0.000578887	LY75
1190.63	1128.76	2380.46	4083.59	1159.7	3232.03	-1.4785	0.000101701	0.000594882	EIF2AK2
22.9889	17.7097	105.297	53.9475	20.3493	79.6222	-1.97529	0.000103758	0.000605818	RGS9
21.0732	19.5739	74.2719	72.7118	20.3235	73.4919	-1.85496	0.000108362	0.000629516	RAB7B
7.66297	2.79627	37.606	43.3925	5.22962	40.4993	-2.95629	0.000113202	0.000654346	PSG4
12.4523	20.506	64.8704	69.1935	16.4792	67.032	-2.02167	0.000113396	0.000655233	HNMT
0.957871	2.79627	28.2045	31.6648	1.87707	29.9347	-3.98765	0.000115046	0.000662878	ADAM12
18.1995	10.253	73.3318	52.7747	14.2263	63.0532	-2.15356	0.000116166	0.000668376	ANKRD18B
41.1884	48.4687	126.92	109.068	44.8286	117.994	-1.39761	0.000118139	0.000679489	EFR3B
167.627	181.758	518.963	1223.2	174.693	871.082	-2.31751	0.000119498	0.000687058	IFI35
0	0.932091	17.8629	55.1202	0.466045	36.4916	-6.26444	0.000121438	0.000696732	ETV7
15.3259	14.9135	67.6909	57.4658	15.1197	62.5783	-2.05126	0.000121772	0.000698399	RND1
95.7871	68.0426	230.337	148.942	81.9149	189.639	-1.216	0.000122895	0.000704342	MEDAG
82.3769	66.1784	204.013	139.56	74.2777	171.786	-1.21422	0.000123257	0.000705915	CDKN3
24.9046	41.012	94.0151	105.549	32.9583	99.7822	-1.59535	0.000130787	0.000745086	INHBA
11.4945	3.72836	36.6659	60.9841	7.61141	48.825	-2.68109	0.000133191	0.000756648	SDC2
0	0.932091	30.0848	36.3559	0.466045	33.2204	-6.13501	0.000139015	0.000786421	NTRK1
102.492	112.783	278.285	175.916	107.638	227.1	-1.08147	0.000139466	0.000788701	STK17B
7.66297	22.3702	98.7159	45.7381	15.0166	72.227	-2.26865	0.000141956	0.000801383	NOG
68.9667	61.518	146.664	150.115	65.2423	148.389	-1.18552	0.000153078	0.000858776	DUXAP10
39.2727	46.6045	124.1	103.204	42.9386	113.652	-1.40603	0.00015318	0.00085905	ZNF93
0.957871	2.79627	25.3841	32.8376	1.87707	29.1108	-3.94607	0.000155345	0.000868482	CST6
5.74723	3.72836	41.3666	32.8376	4.73779	37.1021	-2.97384	0.000158017	0.000881897	TCF7
0.957871	1.86418	22.5636	32.8376	1.41103	27.7006	-4.28694	0.000165461	0.000921218	NOTUM
5.74723	2.79627	38.5462	32.8376	4.27175	35.6919	-3.06799	0.000172979	0.000959444	AC006329.1
70.8824	62.4501	143.843	155.979	66.6663	149.911	-1.16838	0.000181324	0.00100196	ALKBH2
44.0621	45.6724	119.399	109.068	44.8673	114.233	-1.3493	0.000197404	0.00108231	SLC45A4
149.428	128.629	351.616	207.58	139.028	279.598	-1.01276	0.000198835	0.00108795	RFX2
0	0.932091	52.6485	14.0733	0.466045	33.3609	-6.15169	0.000199075	0.00108852	NGFR
7.66297	1.86418	33.8454	42.2198	4.76357	38.0326	-3.00097	0.00020772	0.00113121	NPAS1
91.9556	87.6165	155.125	228.69	89.7861	191.908	-1.09168	0.000214001	0.00116384	SGIP1
8.62084	4.66045	35.7257	48.0836	6.64065	41.9047	-2.65731	0.000214173	0.00116435	ZNF485
41.1884	48.4687	109.998	118.45	44.8286	114.224	-1.34795	0.000215668	0.00117094	PDE6B
41.1884	43.8083	123.16	98.5128	42.4984	110.836	-1.38552	0.000216416	0.00117381	COL7A1
29.694	37.2836	96.8355	92.6489	33.4888	94.7422	-1.50017	0.000233475	0.00125766	AC046185.3
49.8093	57.7896	111.878	148.942	53.7995	130.41	-1.27355	0.000252935	0.00135107	POC5
377.401	386.818	714.515	1205.61	382.109	960.062	-1.32842	0.000263793	0.00140029	TRIM21
0	0	18.803	12.9005	0	15.8517	-6.51434	0.000295423	0.00154839	MPO
28.7361	41.012	125.98	76.2301	34.8741	101.105	-1.53977	0.000315974	0.00164333	NPW
406.137	401.731	1096.22	2848.66	403.934	1972.44	-2.2876	0.000339443	0.00175636	DDX60L
18.1995	14.9135	56.4091	66.8479	16.5565	61.6285	-1.89491	0.000342954	0.00177339	ROR1
88.1241	85.7523	185.21	165.361	86.9382	175.285	-1.01321	0.00034745	0.00179377	PTP4A3
0.957871	0	23.5038	206.408	0.478935	114.956	-7.92082	0.000354642	0.0018274	CXCL11
0	0	14.1023	16.4188	0	15.2605	-6.4548	0.000358469	0.00184595	NKD1
74.7139	79.2277	161.706	158.324	76.9708	160.015	-1.05595	0.000358868	0.00184741	CEACAM1
0.957871	1.86418	28.2045	21.1099	1.41103	24.6572	-4.1257	0.000395582	0.00202099	KCNS1
31.6097	31.6911	84.6136	91.4761	31.6504	88.0449	-1.47501	0.000414745	0.00210957	ACHE
65.1352	82.9561	159.826	152.46	74.0456	156.143	-1.07635	0.000443472	0.0022388	SDCBP2
68.9667	50.3329	184.27	104.377	59.6498	144.323	-1.28074	0.000471957	0.00236783	AC089983.1
68.9667	41.9441	151.364	114.932	55.4554	133.148	-1.26776	0.0004776	0.00239169	ERCC6L
19.1574	13.0493	63.9303	55.1202	16.1033	59.5252	-1.88922	0.000490256	0.00244971	COL16A1
35.4412	31.6911	90.2545	90.3034	33.5662	90.2789	-1.42772	0.000502702	0.00250278	AC092807.3
493.304	548.069	966.475	1654.78	520.686	1310.63	-1.33126	0.000502967	0.00250324	PNPT1
37.357	27.9627	81.7931	98.5128	32.6598	90.1529	-1.46347	0.000512981	0.00254994	RNASEL
58.4301	64.3143	121.279	151.287	61.3722	136.283	-1.1479	0.000515624	0.0025615	GUCY1A2
550.776	614.248	1341.6	2929.58	582.512	2135.59	-1.87405	0.000518837	0.00257434	DTX3L
4.78935	3.72836	43.2469	22.2826	4.25886	32.7648	-2.95127	0.000522643	0.00259001	RARRES1
10.5366	10.253	64.8704	32.8376	10.3948	48.854	-2.23946	0.000529734	0.00262194	NANOS1
2.87361	0.932091	24.4439	25.801	1.90285	25.1224	-3.72857	0.000540332	0.002663	TMEM184A
661.889	781.092	1971.5	5417.03	721.49	3694.26	-2.35613	0.000550257	0.00270697	OAS2
5.74723	8.38882	44.1871	34.0104	7.06802	39.0987	-2.46899	0.00056981	0.0027972	AGMAT
19.1574	23.3023	70.5113	65.6752	21.2298	68.0932	-1.68163	0.000576884	0.00283021	ZSWIM5
0	0	15.0424	12.9005	0	13.9714	-6.33024	0.000577581	0.00283277	FEV
3.83148	0.932091	27.2644	25.801	2.38179	26.5327	-3.4853	0.000597963	0.00292476	TYRP1
1.91574	5.59254	31.9651	29.3193	3.75414	30.6422	-3.02485	0.000605877	0.00296078	TREH
5.74723	3.72836	30.0848	35.1831	4.73779	32.634	-2.78446	0.000630032	0.00306218	AC244021.1
59.388	55.9254	118.459	137.214	57.6567	127.837	-1.14699	0.000649966	0.00314679	KLHL11
0	0	16.9227	10.5549	0	13.7388	-6.30875	0.000654384	0.00316534	DLX2
23.9468	17.7097	60.1697	75.0573	20.8282	67.6135	-1.69714	0.000656596	0.00317414	ADORA2A
44.0621	70.8389	121.279	144.251	57.4505	132.765	-1.20536	0.000666763	0.00321944	ZNF124
52.6829	68.0426	137.262	127.832	60.3628	132.547	-1.135	0.000675639	0.00326035	BORA
33.5255	33.5553	99.656	78.5757	33.5404	89.1158	-1.41273	0.000704938	0.0033876	C20orf204
2.87361	0.932091	19.7432	29.3193	1.90285	24.5312	-3.69076	0.000715832	0.00343586	RSPO3
55.5565	78.2956	135.382	152.46	66.9261	143.921	-1.10233	0.000739489	0.00352918	CENPH
68.9667	59.6538	134.442	138.387	64.3103	136.414	-1.08488	0.000766771	0.00364469	TMPPE
41.1884	27.0306	76.1522	110.24	34.1095	93.1963	-1.44718	0.000780527	0.00370573	AC019069.1
0	0.932091	7.52121	44.5653	0.466045	26.0433	-5.77607	0.000815401	0.00385547	CCDC194
2.87361	3.72836	28.2045	26.9737	3.30099	27.5891	-3.06223	0.000835809	0.0039416	CD83
0.957871	0	27.2644	18.7643	0.478935	23.0144	-5.60819	0.000845943	0.00398591	C14orf132
40.2306	23.3023	100.596	76.2301	31.7664	88.4131	-1.48131	0.000847414	0.00399168	PLCL1
21.0732	17.7097	62.9901	62.1569	19.3914	62.5735	-1.69089	0.000888036	0.00415881	TMEFF1
70.8824	64.3143	143.843	136.041	67.5984	139.942	-1.05078	0.000889944	0.00416654	ARRDC4
0.957871	0.932091	20.6833	21.1099	0.944981	20.8966	-4.46682	0.000911731	0.00425659	TXK
9.57871	7.45673	37.606	43.3925	8.51772	40.4993	-2.24873	0.000933626	0.00434967	ZKSCAN7
60.3459	123.036	205.893	181.779	91.6909	193.836	-1.0798	0.000935814	0.00435485	MRM1
44.0621	54.9934	157.005	85.6123	49.5277	121.309	-1.29774	0.000940052	0.00437331	HIST1H1C
35.4412	30.759	85.5537	86.785	33.1001	86.1694	-1.38059	0.000948983	0.0044107	AC092645.1
0	3.72836	15.9826	34.0104	1.86418	24.9965	-3.72736	0.00106611	0.0048881	EDNRA
14.3681	9.32091	51.7083	43.3925	11.8445	47.5504	-2.00885	0.00107838	0.00493595	BAIAP3
19.1574	19.5739	44.1871	86.785	19.3657	65.4861	-1.75076	0.00111649	0.00509455	SSC5D
60.3459	63.3822	101.536	177.088	61.864	139.312	-1.16535	0.00113379	0.00516187	SOCS1
173.375	181.758	432.469	1104.75	177.566	768.61	-2.11341	0.00115957	0.00526737	LGALS9
10.5366	8.38882	48.8879	35.1831	9.4627	42.0355	-2.15589	0.00117392	0.00532359	LDLRAD4
2132.22	2383.36	3644.03	5656.27	2257.79	4650.15	-1.0422	0.00117615	0.00533219	TRIM22
19.1574	26.0985	62.05	73.8846	22.628	67.9673	-1.58363	0.00119088	0.00539444	PRDM1
38.3148	28.8948	78.0325	96.1672	33.6048	87.0999	-1.37226	0.00120862	0.00546412	PLEKHN1
71.8403	62.4501	160.766	118.45	67.1452	139.608	-1.06008	0.00129641	0.00579786	LY6K
71.8403	61.518	157.005	119.623	66.6792	138.314	-1.05639	0.00131354	0.00586796	SIK1B
37.357	35.4194	80.853	99.6855	36.3882	90.2693	-1.30825	0.00134587	0.00599749	STEAP2
2.87361	7.45673	31.025	32.8376	5.16517	31.9313	-2.62347	0.00135793	0.00604957	GNG7
0.957871	0	23.5038	17.5916	0.478935	20.5477	-5.44375	0.00140071	0.00622472	CH25H
12.4523	4.66045	54.5288	29.3193	8.55639	41.924	-2.30188	0.00140512	0.00624089	TPD52L1
0	0	6.58106	17.5916	0	12.0863	-6.11192	0.00145215	0.00643215	GBP5
57.4723	55.9254	117.519	121.968	56.6988	119.744	-1.07813	0.00156306	0.00685401	CLEC2B
13.4102	14.9135	54.5288	45.7381	14.1618	50.1334	-1.82551	0.00159536	0.00697439	PDE3B
5.74723	3.72836	24.4439	35.1831	4.73779	29.8135	-2.65172	0.00163759	0.00713636	UGT2A1
68.0088	61.518	124.1	139.56	64.7634	131.83	-1.02412	0.00166547	0.00725003	DPP4
62.2616	65.2463	127.861	131.35	63.754	129.605	-1.02305	0.00168585	0.00733281	SDR42E1
0.957871	1.86418	28.2045	12.9005	1.41103	20.5525	-3.86758	0.00170746	0.00742087	TMEM155
34.4834	25.1664	88.3742	69.1935	29.8249	78.7838	-1.40526	0.00173287	0.00752117	ARG2
15.3259	19.5739	58.2894	53.9475	17.4499	56.1184	-1.68538	0.00173405	0.0075243	VIM-AS1
44.0621	30.759	102.476	80.9212	37.4105	91.6988	-1.29728	0.00175926	0.00761124	PLCB2
0	0	13.1621	9.38217	0	11.2721	-6.02213	0.00176559	0.0076325	HAAO
46.9357	41.012	106.237	93.8217	43.9738	100.029	-1.18771	0.00179461	0.00774348	AL353150.1
0	0	7.52121	15.246	0	11.3836	-6.02734	0.00181123	0.00781102	NOD2
5.74723	6.52463	23.5038	43.3925	6.13593	33.4481	-2.43963	0.00187131	0.00804014	PRDM8
22.9889	35.4194	103.417	58.6385	29.2042	81.0276	-1.47685	0.00188515	0.008091	RGS2
0	0	4.70075	18.7643	0	11.7325	-6.06704	0.00190094	0.00815011	AP001610.1
0	0	10.3417	11.7277	0	11.0347	-5.98728	0.00194055	0.00830674	LINC00311
251.92	205.992	487.938	1142.28	228.956	815.109	-1.83147	0.00197082	0.00842518	SP110
53.6408	37.2836	120.339	89.1306	45.4622	104.735	-1.20844	0.001977	0.00844937	PDE4D
55.5565	30.759	109.998	94.9944	43.1578	102.496	-1.25097	0.00203684	0.00868649	ELOVL4
9.57871	9.32091	34.7856	44.5653	9.44981	39.6754	-2.06709	0.00206447	0.0087884	CACNG7
22.9889	12.1172	63.9303	50.4291	17.553	57.1797	-1.70841	0.00209918	0.00892205	NRIP3
3.83148	0.932091	18.803	26.9737	2.38179	22.8884	-3.26757	0.00210561	0.00894002	ACBD7
3.83148	0.932091	18.803	26.9737	2.38179	22.8884	-3.26757	0.00210561	0.00894002	ADGRB1
61.3037	42.8762	109.998	116.104	52.09	113.051	-1.11815	0.00212332	0.00901049	FAM129A
68.0088	52.1971	120.339	127.832	60.103	124.086	-1.04573	0.00214207	0.00907813	ZNF816
15.3259	17.7097	55.4689	50.4291	16.5178	52.949	-1.68127	0.00229767	0.0096667	SPOCK2
9.57871	10.253	36.6659	43.3925	9.91585	40.0292	-2.01097	0.00234878	0.00984068	AC073130.1
3299.87	1629.29	7268.31	6644.92	2464.58	6956.61	-1.49708	0.00237317	0.00993015	MT2A
8.62084	10.253	41.3666	36.3559	9.43692	38.8613	-2.04281	0.00241379	0.0100766	CRLF1
1.91574	6.52463	18.803	38.7014	4.22019	28.7522	-2.75677	0.00247173	0.0103026	HSPA6
4.78935	2.79627	24.4439	26.9737	3.79281	25.7088	-2.7624	0.00248664	0.0103594	LINC01150
59.388	60.5859	155.125	97.34	59.9869	126.232	-1.07855	0.0025677	0.0106614	AC048341.1
0	0	16.9227	4.69108	0	10.8069	-5.96762	0.00260745	0.010808	TRBC2
568.975	667.377	1231.6	2753.67	618.176	1992.63	-1.68836	0.00260795	0.010808	SAMHD1
519.166	530.36	973.056	2026.55	524.763	1499.8	-1.51471	0.00266327	0.010999	UBA7
16.2838	17.7097	49.828	56.293	16.9968	53.0605	-1.64057	0.00275196	0.0113133	GIPC3
0.957871	1.86418	26.3242	11.7277	1.41103	19.026	-3.75661	0.00279129	0.0114516	GNG2
0	0	12.222	8.2094	0	10.2157	-5.88066	0.00284247	0.0116322	EXOC3L4
3.83148	6.52463	21.6235	37.5287	5.17806	29.5761	-2.50593	0.00287029	0.0117342	SYNPO2
0	0	6.58106	14.0733	0	10.3272	-5.88642	0.00290235	0.0118503	AC106820.4
1184.89	1119.44	1969.62	3654.35	1152.16	2811.99	-1.28705	0.00292942	0.0119518	STAT2
22.031	41.9441	94.0151	266.219	31.9876	180.117	-2.49147	0.00298316	0.0121435	SAMD9
3.83148	0	38.5462	179.434	1.91574	108.99	-5.83416	0.00299312	0.012181	CXCL10
9.57871	12.1172	36.6659	45.7381	10.8479	41.202	-1.9218	0.00300413	0.0122167	SYNGR3
7.66297	16.7776	39.4863	51.6019	12.2203	45.5441	-1.89252	0.00300418	0.0122167	MT-TV
2.87361	2.79627	23.5038	21.1099	2.83494	22.3068	-2.97741	0.00302801	0.0122951	RNU4-47P
71.8403	21.4381	151.364	92.6489	46.6392	122.007	-1.39255	0.00306724	0.0124388	ALDH1A1
73.7561	44.7404	151.364	102.031	59.2482	126.698	-1.10171	0.00313461	0.0126636	CD163L1
40.2306	24.2344	78.9727	80.9212	32.2325	79.9469	-1.31162	0.00323706	0.0130324	PAK1
13.4102	14.9135	37.606	58.6385	14.1618	48.1223	-1.75921	0.00323911	0.0130346	ADORA2A-AS1
46.9357	46.6045	96.8355	103.204	46.7701	100.02	-1.09578	0.00330883	0.0132771	JAK3
660.931	674.834	1116.9	2062.9	667.882	1589.9	-1.25091	0.00338199	0.0135422	USP18
52.6829	34.4874	95.8954	98.5128	43.5851	97.2041	-1.15795	0.00342072	0.0136871	PODN
6.7051	10.253	38.5462	32.8376	8.47905	35.6919	-2.07387	0.00350361	0.0139658	ATP2B1-AS1
1.91574	0.932091	16.9227	18.7643	1.42392	17.8435	-3.65067	0.00354892	0.0141198	IL7R
1.91574	0	14.1023	19.9371	0.957871	17.0197	-4.16152	0.00362234	0.0143735	LINC01169
1.91574	1.86418	24.4439	14.0733	1.88996	19.2586	-3.3548	0.00367305	0.0145438	MAGEL2
4.78935	3.72836	26.3242	24.6282	4.25886	25.4762	-2.58252	0.0037135	0.0146843	ARIH2OS
4.78935	2.79627	29.1447	19.9371	3.79281	24.5409	-2.70039	0.00376709	0.0148817	LINC01629
0	1.86418	16.9227	16.4188	0.932091	16.6708	-4.14752	0.00386051	0.0151988	SLC6A15
29.694	31.6911	71.4515	77.4029	30.6925	74.4272	-1.27669	0.00386277	0.015204	CARMIL2
8.62084	11.1851	38.5462	37.5287	9.90296	38.0374	-1.94084	0.00386677	0.0152161	FSCN2
5.74723	15.8455	31.9651	53.9475	10.7964	42.9563	-1.98409	0.0039185	0.0153748	KLF15
0	0	9.40151	62.1569	0	35.7792	-7.68403	0.00396838	0.0155479	APOBEC3G
0	0	2.82045	17.5916	0	10.206	-5.86439	0.00408598	0.0159623	IFNB1
27.7783	26.0985	67.6909	68.0207	26.9384	67.8558	-1.33293	0.00415297	0.0161748	INHBB
8.62084	12.1172	36.6659	41.047	10.369	38.8564	-1.90329	0.0041764	0.0162605	AC097639.1
1.91574	3.72836	39.4863	8.2094	2.82205	23.8479	-3.08699	0.00432257	0.016729	ADAMTSL4-AS1
29.694	32.6232	66.7507	83.2667	31.1586	75.0087	-1.26431	0.00441384	0.0170253	RAB20
9.57871	11.1851	41.3666	35.1831	10.3819	38.2749	-1.88372	0.00460428	0.0176924	EML6
27.7783	33.5553	78.0325	69.1935	30.6668	73.613	-1.2643	0.00461906	0.0177323	ZNF826P
6.7051	3.72836	30.0848	24.6282	5.21673	27.3565	-2.39536	0.00465534	0.0178462	NTSR1
10.5366	7.45673	39.4863	31.6648	8.99665	35.5756	-1.9873	0.0046976	0.0179954	GAREM1
47.8935	61.518	100.596	120.795	54.7058	110.696	-1.01383	0.00493767	0.0187817	CLEC4GP1
0	0.932091	21.6235	9.38217	0.466045	15.5028	-5.04531	0.0049405	0.018788	CXCL5
45.0199	39.1478	96.8355	84.4395	42.0839	90.6375	-1.10904	0.00499348	0.018948	KCNMB4
21.0732	14.9135	55.4689	49.2564	17.9933	52.3626	-1.54364	0.00500513	0.0189759	SYTL3
0	1.86418	13.1621	18.7643	0.932091	15.9632	-4.0815	0.00501409	0.0189876	AC108676.1
36.3991	30.759	75.2121	79.7484	33.579	77.4802	-1.20598	0.00510404	0.0192696	LINC00702
29.694	31.6911	54.5288	98.5128	30.6925	76.5208	-1.31129	0.0052376	0.0197095	IKZF2
30.6519	14.9135	53.5886	72.7118	22.7827	63.1502	-1.46945	0.00530661	0.019946	DUXAP9
45.9778	47.5366	126.92	75.0573	46.7572	100.989	-1.11672	0.00531684	0.0199752	OPLAH
2.87361	0	15.9826	18.7643	1.43681	17.3735	-3.60621	0.00547267	0.0204751	CNN1
7.66297	0.932091	29.1447	23.4554	4.29753	26.3	-2.62209	0.00550809	0.0205886	OTOGL
25.8625	27.0306	67.6909	63.3296	26.4466	65.5102	-1.30938	0.00551987	0.0206183	WHRN
659.973	612.384	1070.83	2143.83	636.178	1607.33	-1.33686	0.00555845	0.0207433	TAP1
50.7672	38.2157	93.0749	94.9944	44.4914	94.0347	-1.08015	0.0055913	0.0208514	MATN3
4.78935	2.79627	21.6235	24.6282	3.79281	23.1258	-2.60915	0.00561109	0.0209156	SYT15
45.0199	36.3515	85.5537	90.3034	40.6857	87.9285	-1.11168	0.00562242	0.020953	HELB
8.62084	7.45673	28.2045	37.5287	8.03878	32.8666	-2.02876	0.00568207	0.0211461	IL23A
15.3259	5.59254	38.5462	39.8742	10.4592	39.2102	-1.90926	0.00578678	0.0214864	KHDRBS3
45.9778	49.4008	97.7757	97.34	47.6893	97.5578	-1.03246	0.00580055	0.0215177	ZNF85
13.4102	5.59254	27.2644	48.0836	9.50137	37.674	-1.98442	0.00600801	0.0221755	CLEC2D
7.66297	5.59254	31.9651	26.9737	6.62776	29.4694	-2.15586	0.00603056	0.0222486	AC008556.1
0	1.86418	23.5038	8.2094	0.932091	15.8566	-4.08413	0.00606059	0.0223441	ESYT3
9.57871	8.38882	35.7257	32.8376	8.98376	34.2817	-1.93357	0.00607328	0.0223825	ELFN2
20.1153	20.506	62.05	48.0836	20.3106	55.0668	-1.44209	0.00627565	0.0230216	AP001189.3
2.87361	6.52463	20.6833	30.492	4.69912	25.5877	-2.4375	0.0062993	0.0230979	NAP1L3
33.5255	37.2836	118.459	52.7747	35.4046	85.6169	-1.28126	0.00640349	0.0234057	SUGT1P1
33.5255	24.2344	47.0075	103.204	28.8799	75.1057	-1.37217	0.00644752	0.0235241	C5orf56
17.2417	11.1851	44.1871	44.5653	14.2134	44.3762	-1.64385	0.00659213	0.0240139	CA12
13.4102	7.45673	31.025	44.5653	10.4335	37.7951	-1.85486	0.00681639	0.0247251	MIR17HG
25.8625	33.5553	55.4689	89.1306	29.7089	72.2997	-1.2769	0.00690075	0.0250143	NUAK2
3.83148	1.86418	18.803	21.1099	2.84783	19.9564	-2.81106	0.00707968	0.0255655	AC104051.2
0.957871	3.72836	22.5636	15.246	2.34312	18.9048	-3.01022	0.00729573	0.026287	ALMS1-IT1
8.62084	5.59254	30.0848	29.3193	7.10669	29.7021	-2.06528	0.00762889	0.0273232	AC132872.4
34.4834	24.2344	66.7507	71.539	29.3589	69.1449	-1.23593	0.00764956	0.0273831	AC009549.1
1.91574	6.52463	11.2818	41.047	4.22019	26.1644	-2.61799	0.00766609	0.0274322	PSMB8-AS1
20.1153	23.3023	66.7507	46.9108	21.7088	56.8308	-1.39228	0.00767668	0.027459	BX255925.1
1.91574	0	15.0424	14.0733	0.957871	14.5578	-3.93945	0.00778746	0.0278173	AL365181.2
31.6097	33.5553	82.7333	64.5024	32.5825	73.6178	-1.17902	0.00785336	0.0280106	GPRASP1
27.7783	34.4874	77.0924	65.6752	31.1328	71.3838	-1.19864	0.00785369	0.0280106	SGO1
4.78935	3.72836	22.5636	23.4554	4.25886	23.0095	-2.43435	0.00793286	0.028268	ZNF726
2.87361	7.45673	19.7432	32.8376	5.16517	26.2904	-2.33877	0.0079514	0.0283212	CLEC4M
0	0.932091	15.0424	11.7277	0.466045	13.3851	-4.82871	0.00807439	0.0286714	WWC1
42.1463	16.7776	93.0749	57.4658	29.462	75.2704	-1.3597	0.00808868	0.0287032	FOXD1
12.4523	21.4381	35.7257	65.6752	16.9452	50.7005	-1.57315	0.00825995	0.0292213	GRAPL
2.87361	0	4.70075	31.6648	1.43681	18.1828	-3.66122	0.00847339	0.0298849	AC009950.1
2.87361	1.86418	23.5038	12.9005	2.3689	18.2021	-2.95014	0.00850678	0.0299896	CHMP4C
9.57871	7.45673	30.0848	34.0104	8.51772	32.0476	-1.91112	0.00870637	0.0306199	AC099489.1
11.4945	5.59254	48.8879	19.9371	8.5435	34.4125	-2.02063	0.00875857	0.0307657	SLC7A5P1
7.66297	2.79627	25.3841	25.801	5.22962	25.5925	-2.29455	0.00880634	0.0309177	COL9A2
39.2727	44.7404	97.7757	76.2301	42.0065	87.0029	-1.05335	0.00914412	0.0319718	ZNF525
21.0732	22.3702	57.3492	52.7747	21.7217	55.062	-1.34283	0.00929685	0.0324008	HRAT92
13.4102	4.66045	28.2045	41.047	9.03532	34.6258	-1.93756	0.00930357	0.0324173	SPINT1
25.8625	13.9814	72.3916	38.7014	19.9219	55.5465	-1.48733	0.00931208	0.0324368	AL158166.1
6.7051	2.79627	23.5038	24.6282	4.75068	24.066	-2.34372	0.00934618	0.0325377	NEO1
0.957871	1.86418	19.7432	10.5549	1.41103	15.1491	-3.42691	0.00936748	0.0326049	AC011352.3
29.694	29.8269	80.853	56.293	29.7604	68.573	-1.20876	0.00954902	0.0331797	CCDC74B
2.87361	3.72836	22.5636	17.5916	3.30099	20.0776	-2.6062	0.00958043	0.0332674	TET1
30.6519	8.38882	71.4515	44.5653	19.5203	58.0084	-1.57818	0.00963771	0.0334376	PIK3CG
20.1153	8.38882	35.7257	53.9475	14.2521	44.8366	-1.65161	0.00971039	0.0336537	AC068831.7
0	0.932091	10.3417	15.246	0.466045	12.7938	-4.75744	0.00972466	0.0336887	KCNF1
2.87361	1.86418	27.2644	9.38217	2.3689	18.3233	-2.96307	0.00979394	0.0339069	NUTM2B
0.957871	2.79627	14.1023	18.7643	1.87707	16.4333	-3.12182	0.00980076	0.0339233	CBLN2
0	1.86418	11.2818	16.4188	0.932091	13.8503	-3.87702	0.0100332	0.0346509	CNGA1
0.957871	0	15.9826	9.38217	0.478935	12.6824	-4.74896	0.010088	0.0348057	CD177
49.8093	33.5553	108.117	69.1935	41.6823	88.6554	-1.09475	0.0102947	0.0354435	CDC25C
2.87361	8.38882	16.9227	37.5287	5.63121	27.2257	-2.26222	0.0104426	0.0358764	STK32A
8.62084	5.59254	25.3841	31.6648	7.10669	28.5244	-2.00396	0.0108181	0.0369782	ADAMTS3
25.8625	41.012	78.9727	69.1935	33.4373	74.0831	-1.14813	0.0108967	0.0372153	HAUS7
7.66297	18.6418	37.606	45.7381	13.1524	41.6721	-1.65899	0.0109078	0.0372297	CHPF
19.1574	18.6418	49.828	49.2564	18.8996	49.5422	-1.39054	0.0109465	0.0373379	SSTR1
0	2.79627	15.9826	14.0733	1.39814	15.0279	-3.41614	0.011575	0.0390701	RBPMS2
105.366	69.9068	165.467	382.323	87.6363	273.895	-1.64302	0.0116003	0.0391147	CNTNAP3C
12.4523	5.59254	30.0848	35.1831	9.02243	32.634	-1.85564	0.011797	0.039687	CCND2
47.8935	41.012	103.417	75.0573	44.4528	89.237	-1.00985	0.0119334	0.0400626	DACT3
11.4945	6.52463	29.1447	35.1831	9.00954	32.1639	-1.83564	0.0119638	0.040123	MIR155HG
0.957871	0	15.9826	8.2094	0.478935	12.096	-4.68166	0.0121163	0.0405588	KCNJ6
28.7361	32.6232	63.9303	71.539	30.6797	67.7346	-1.14074	0.0122927	0.0410558	ZNF681
7.66297	4.66045	35.7257	17.5916	6.16171	26.6587	-2.12239	0.0123587	0.0412535	B3GNT10
10.5366	7.45673	25.3841	38.7014	8.99665	32.0428	-1.82882	0.0125821	0.0418585	SNORD83A
37.357	48.4687	78.9727	93.8217	42.9128	86.3972	-1.00663	0.0127139	0.0422362	ZNF77
34.4834	55.9254	71.4515	117.277	45.2044	94.3643	-1.05541	0.0129663	0.0429336	AC060766.1
17.2417	17.7097	47.9477	44.5653	17.4757	46.2565	-1.40518	0.0131534	0.0434287	DUXAP8
20.1153	18.6418	54.5288	44.5653	19.3786	49.547	-1.35718	0.0131598	0.0434411	PRR22
4.78935	7.45673	34.7856	17.5916	6.12304	26.1886	-2.10218	0.0134119	0.0441047	AL590666.2
22.031	18.6418	43.2469	59.8113	20.3364	51.5291	-1.33773	0.013676	0.0448158	ZNF573
0	0.932091	17.8629	5.86385	0.466045	11.8634	-4.66163	0.0137941	0.0451755	RNF150
0.957871	0	15.0424	8.2094	0.478935	11.6259	-4.62393	0.0138126	0.0452269	FGF1
13.4102	5.59254	39.4863	26.9737	9.50137	33.23	-1.81317	0.0140199	0.0457669	KDM7A-DT
22.9889	16.7776	63.9303	38.7014	19.8833	51.3159	-1.37456	0.0141409	0.0460876	SDK1
29.694	35.4194	60.1697	80.9212	32.5567	70.5454	-1.11129	0.014231	0.0463145	ANKRD37
3.83148	1.86418	17.8629	17.5916	2.84783	17.7272	-2.64145	0.0144084	0.0468047	FAXC
15.3259	25.1664	54.5288	48.0836	20.2462	51.3062	-1.34163	0.0144298	0.0468592	USP46-AS1
26.8204	36.3515	57.3492	82.094	31.586	69.7216	-1.13709	0.0145264	0.0471161	PTPRN2
37.357	31.6911	72.3916	71.539	34.524	71.9653	-1.06031	0.0152814	0.04921	STXBP5-AS1
0.957871	0.932091	11.2818	12.9005	0.944981	12.0911	-3.67626	0.0154607	0.0496712	GREM1
27.7783	40.0799	82.7333	62.1569	33.9291	72.4451	-1.09698	0.0154906	0.0497298	NEIL3
