# Supplementary material for: The VE-cadherin/AmotL2 mechanosensory pathway suppresses aortic inflammation and the formation of abdominal aortic aneurysms
Source: Nat Cardiovasc Res. 2023 Jun 29;2(7):629–44. doi: 10.1038/s44161-023-00298-8 (PMC11358041; doi:10.1038/s44161-023-00298-8)
Supplement: Supplementary file 11 — Differentially expressed genes and KEGG pathway analysis between DA versus ATA in RNA-seq data (590 genes). Related to Extended Data Fig. 9c. [file 44161_2023_298_MOESM11_ESM.xlsx]

## Sheet: mDAvsmATA_deg_all
Supplementary Table. Differentially expressed genes between DA vs ATA in RNA-seq data. (590 genes) The Related to Extended Data Fig. 9c
Supplementary Table. Differentially expressed genes between DA vs ATA in RNA-seq data. (590 genes) The Related to Extended Data Fig. 9c	mDA1_2	mDA3_4	mDA5_6	mDA7_8	mATA1_2	mATA3_4	mDA	mATA	log2FoldChange	pvalue	padj	gene_name
ENSMUSG00000026678	82604.8	78593.2	67444.9	72628.4	5257.56	4263.62	75317.9	4760.59	3.98326	4.02512e-236	7.62962e-232	Rgs5
ENSMUSG00000100510	13.3372	4.48208	10.4169	3.32137	920.115	1189.27	7.88939	1054.69	-7.08289	8.69329e-107	8.23907e-103	AV026068
ENSMUSG00000038193	26.6745	36.753	24.306	53.1419	1040.85	1100.58	35.2189	1070.72	-4.93487	1.92065e-104	1.21353e-100	Hand2
ENSMUSG00000027386	2083.04	1970.32	2582.52	2276.25	335.571	295.611	2228.03	315.591	2.81685	8.70115e-85	4.12326e-81	Fbln7
ENSMUSG00000052504	1099.72	1376	1312.53	1317.48	132.397	167.134	1276.43	149.765	3.10156	5.03441e-84	1.90855e-80	Epha3
ENSMUSG00000020787	3329.46	3487.06	3999.21	3258.26	700.287	814.067	3518.5	757.177	2.21873	2.3816e-69	7.52389e-66	P2rx1
ENSMUSG00000028883	580.776	617.63	518.24	528.098	23.3151	39.7938	561.186	31.5545	4.19208	2.21389e-67	5.99489e-64	Sema3a
ENSMUSG00000038236	1007.57	891.037	832.482	668.702	5.82878	10.2327	849.947	8.03073	6.77965	1.57546e-64	3.73285e-61	Hoxa7
ENSMUSG00000027470	2515.89	2132.57	1944.48	1783.58	339.735	253.543	2094.13	296.639	2.81354	1.63329e-63	3.4399e-60	Mylk2
ENSMUSG00000005672	746.886	714.443	595.498	461.67	12.4902	21.6023	629.624	17.0463	5.24908	8.89239e-61	1.68555e-57	Kit
ENSMUSG00000028364	4611.05	5230.59	5608.62	5274.33	1062.5	1356.4	5181.15	1209.45	2.10119	7.22207e-60	1.24449e-56	Tnc
ENSMUSG00000031965	32.7369	60.0598	66.8416	63.106	784.388	1372.32	55.6861	1078.35	-4.26177	1.53941e-59	2.43162e-56	Tbx20
ENSMUSG00000004347	6.06238	6.27491	1.73615	8.85699	418.007	397.938	5.73261	407.972	-6.20219	3.45584e-58	5.03888e-55	Pde1c
ENSMUSG00000034981	2101.22	2323.51	2302.13	2272.92	691.127	660.577	2249.95	675.852	1.73463	8.32165e-58	1.12669e-54	Parm1
ENSMUSG00000020218	682.625	627.491	685.778	742.88	2612.13	3367.69	684.693	2989.91	-2.12647	1.73218e-55	2.18889e-52	Wif1
ENSMUSG00000029335	413.455	441.037	424.488	441.742	1509.65	1785.04	430.18	1647.35	-1.93557	1.09954e-51	1.30261e-48	Bmp3
ENSMUSG00000038253	623.213	659.762	587.686	536.955	89.9298	101.19	601.904	95.5598	2.66135	1.8549e-50	2.06821e-47	Hoxa5
ENSMUSG00000026109	443.767	479.582	413.203	461.67	71.6108	59.1222	449.556	65.3665	2.77079	4.34584e-45	4.57641e-42	Tmeff2
ENSMUSG00000034329	90.9358	95.0201	85.9392	71.963	525.423	577.578	85.9645	551.501	-2.67827	1.80223e-44	1.79797e-41	Brip1
ENSMUSG00000000690	937.245	805.878	832.482	841.414	1.66537	4.54786	854.255	3.10661	8.206	4.16724e-42	3.9495e-39	Hoxb6
ENSMUSG00000022803	326.156	285.06	296.881	283.424	1038.36	1034.64	297.88	1036.5	-1.8007	1.75049e-40	1.58003e-37	Popdc2
ENSMUSG00000015829	408.605	365.738	304.694	254.638	16.6537	19.3284	333.419	17.991	4.22213	1.30419e-39	1.12368e-36	Tnr
ENSMUSG00000019936	4.84991	7.17133	5.20844	5.53562	305.595	204.654	5.69132	255.124	-5.47641	8.37534e-39	6.90237e-36	Epyc
ENSMUSG00000064325	906.933	1146.52	1118.95	884.591	245.642	183.051	1014.25	214.346	2.23656	1.78153e-37	1.40704e-34	Hhip
ENSMUSG00000023829	711.724	576.395	516.504	655.417	109.081	123.929	615.01	116.505	2.40284	2.20765e-37	1.67384e-34	Slc22a1
ENSMUSG00000025422	90.9358	101.295	131.947	114.034	602.03	578.715	109.553	590.373	-2.42457	5.59003e-37	4.07534e-34	Agap2
ENSMUSG00000037034	310.394	310.16	485.253	439.528	4.16342	6.82179	386.334	5.4926	6.18413	1.35006e-36	9.47791e-34	Pax1
ENSMUSG00000020911	1.21248	3.58566	4.34037	2.21425	324.746	210.339	2.83819	267.543	-6.49106	3.42864e-36	2.32107e-33	Krt19
ENSMUSG00000026193	103264	100427	105708	86512.8	40461.7	37331.1	98978	38896.4	1.34745	1.11916e-35	7.31509e-33	Fn1
ENSMUSG00000026676	4666.82	4326.1	4275.26	3979	1791.93	1665.65	4311.8	1728.79	1.31777	1.19202e-35	7.53159e-33	Ccdc3
ENSMUSG00000021319	1377.37	1261.26	2432.34	1459.19	226.49	237.626	1632.54	232.058	2.81585	2.25259e-35	1.37735e-32	Sfrp4
ENSMUSG00000026163	231.583	134.462	230.039	224.746	1224.88	1085.8	205.208	1155.34	-2.49707	6.31775e-35	3.74228e-32	Sphkap
ENSMUSG00000097910	2.42495	3.58566	10.4169	5.53562	205.673	256.954	5.49078	231.313	-5.34332	7.34375e-35	4.2182e-32	5033428I22Rik
ENSMUSG00000031517	46.0741	27.7889	79.8627	47.6063	612.022	571.894	50.333	591.958	-3.55015	1.14535e-34	6.38533e-32	Gpm6a
ENSMUSG00000059279	73.9611	98.6057	168.406	137.283	880.979	1183.58	119.564	1032.28	-3.10271	2.33485e-34	1.26449e-31	Olfr224
ENSMUSG00000023039	23.0371	16.1355	27.7783	24.3567	383.867	246.721	22.8269	315.294	-3.79283	2.49945e-34	1.31603e-31	Krt7
ENSMUSG00000017897	210.971	224.104	275.179	307.78	13.3229	15.9175	254.509	14.6202	4.1361	1.18289e-33	6.05993e-31	Eya2
ENSMUSG00000027102	238.858	255.478	197.053	229.174	14.9883	12.5066	230.141	13.7475	4.04967	3.2777e-33	1.63497e-30	Hoxd8
ENSMUSG00000013584	1.21248	4.48208	14.7572	8.85699	283.112	226.256	7.3272	254.684	-5.06552	2.54875e-32	1.23876e-29	Aldh1a2
ENSMUSG00000033717	386.78	222.311	354.174	216.996	5.82878	10.2327	295.065	8.03073	5.24436	1.22897e-31	5.82379e-29	Adra2a
ENSMUSG00000045680	55.7739	44.8208	38.1952	18.8211	388.863	449.101	39.4028	418.982	-3.41203	1.78159e-31	8.12741e-29	Tcf21
ENSMUSG00000042436	10589.8	11417.6	12181.7	10311.7	25542.6	30881.1	11125.2	28211.8	-1.34225	1.80085e-31	8.12741e-29	Mfap4
ENSMUSG00000003279	71.5361	103.984	43.4037	42.0707	699.454	633.29	65.2487	666.372	-3.34956	7.28932e-31	3.21323e-28	Dlgap1
ENSMUSG00000025892	350.406	283.267	307.298	295.602	49.961	57.9852	309.143	53.9731	2.52447	8.89089e-30	3.83016e-27	Gria4
ENSMUSG00000026576	113.973	88.7451	123.266	77.4986	496.279	624.194	100.871	560.237	-2.47039	2.20778e-29	9.29968e-27	Atp1b1
ENSMUSG00000023828	321.306	218.725	210.942	215.889	4.9961	6.82179	241.716	5.90895	5.37993	2.4663e-29	1.01628e-26	Slc22a3
ENSMUSG00000085382	334.644	363.048	350.702	364.244	72.4434	85.2724	353.159	78.8579	2.17187	4.21351e-29	1.6993e-26	Gm13861
ENSMUSG00000040016	206.121	243.825	202.261	164.961	14.9883	11.3697	204.292	13.179	3.93482	2.02693e-28	8.00426e-26	Ptger3
ENSMUSG00000053897	26.6745	34.9602	34.7229	30.9994	303.929	228.53	31.8393	266.23	-3.05709	2.53378e-28	9.80158e-26	Slc39a8
ENSMUSG00000018486	2.42495	7.17133	0.868073	8.85699	154.046	320.624	4.83033	237.335	-5.62933	5.35865e-28	2.03147e-25	Wnt9b
ENSMUSG00000027015	6.06238	7.17133	10.4169	4.42849	216.498	146.669	7.01977	181.583	-4.66366	1.19668e-27	4.44767e-25	Cybrd1
ENSMUSG00000082361	738.398	727.89	628.485	511.491	157.377	97.779	651.566	127.578	2.34011	1.79937e-27	6.55903e-25	Btc
ENSMUSG00000035493	7432.48	8257.78	10159.9	8637.77	3269.11	3384.75	8621.99	3326.93	1.37413	6.50419e-27	2.32617e-24	Tgfbi
ENSMUSG00000049382	3.63743	0	0.868073	4.42849	271.455	151.216	2.2335	211.336	-6.70175	8.01268e-27	2.8126e-24	Krt8
ENSMUSG00000079105	6709.85	5216.24	6718.89	4790.52	2017.59	1849.84	5858.87	1933.72	1.59889	1.65114e-26	5.69044e-24	C7
ENSMUSG00000055254	761.436	977.093	1019.12	1053.98	303.097	235.352	952.907	269.224	1.81933	4.64863e-26	1.57348e-23	Ntrk2
ENSMUSG00000037280	41.2242	45.7172	54.6886	32.1066	267.291	319.487	43.4341	293.389	-2.74291	2.85097e-25	9.48073e-23	Galnt6
ENSMUSG00000021944	0	0.896416	0.868073	1.10712	320.583	488.895	0.717903	404.739	-9.07364	3.59962e-25	1.17639e-22	Gata4
ENSMUSG00000035187	295.844	449.104	493.066	497.098	84.9337	63.6701	433.778	74.3019	2.53759	8.51045e-25	2.73416e-22	Nkx6-1
ENSMUSG00000020303	84.8734	121.016	104.169	127.319	589.54	436.595	109.344	513.067	-2.22946	9.8257e-25	3.1041e-22	Stc2
ENSMUSG00000018339	1189.44	1202.09	1753.51	1619.72	4644.71	4467.14	1441.19	4555.92	-1.66002	1.04484e-24	3.24671e-22	Gpx3
ENSMUSG00000039257	472.866	406.973	342.889	323.28	85.7664	57.9852	386.502	71.8758	2.41079	1.29626e-24	3.96299e-22	Vstm2b
ENSMUSG00000029838	36.3743	23.3068	31.2506	23.2496	200.677	319.487	28.5453	260.082	-3.19022	2.71316e-24	8.16318e-22	Ptn
ENSMUSG00000031748	1119.12	1268.43	1197.07	1210.09	2503.05	2503.6	1198.68	2503.32	-1.06163	4.03803e-24	1.19595e-21	Gnao1
ENSMUSG00000035000	14.5497	13.4462	31.2506	28.7852	331.408	209.202	22.0079	270.305	-3.61357	7.00532e-24	2.04286e-21	Dpp4
ENSMUSG00000058914	183.084	143.427	254.345	152.783	8.32683	6.82179	183.41	7.57431	4.58342	7.30505e-24	2.09799e-21	C1qtnf3
ENSMUSG00000063011	4.84991	0.896416	0	1.10712	1646.21	963.01	1.71336	1304.61	-9.69126	1.12204e-23	3.17438e-21	Msln
ENSMUSG00000027188	1699.89	1705.88	1657.15	1284.26	3951.91	3985.06	1586.8	3968.49	-1.32207	1.17748e-23	3.28224e-21	Pamr1
ENSMUSG00000038700	318.881	369.323	310.77	305.566	3.33073	0	326.135	1.66537	7.41437	2.7515e-23	7.55865e-21	Hoxb5
ENSMUSG00000029309	7119.66	9920.63	9353.49	9556.69	23537.5	21789.9	8987.62	22663.7	-1.33422	3.59832e-23	9.74373e-21	Sparcl1
ENSMUSG00000036854	2357.06	2706.28	2138.06	2436.78	5201.77	5250.51	2409.54	5226.14	-1.11694	2.16665e-22	5.70401e-20	Hspb6
ENSMUSG00000053279	623.213	626.595	639.77	579.025	1368.93	1331.39	617.151	1350.16	-1.129	2.62506e-22	6.81616e-20	Aldh1a1
ENSMUSG00000109564	0	0	0	0	278.116	194.421	0	236.269	-10.3138	4.46437e-22	1.14354e-19	Muc16
ENSMUSG00000022330	10.9123	9.86057	9.5488	6.64274	138.225	131.888	9.2411	135.057	-3.8684	1.31112e-21	3.31365e-19	Osr2
ENSMUSG00000028266	991.806	930.479	945.332	922.234	1868.54	2186.38	947.463	2027.46	-1.09691	2.42529e-21	6.0261e-19	Lmo4
ENSMUSG00000034295	312.819	415.937	410.599	324.387	67.4473	98.916	365.935	83.1817	2.15392	2.44796e-21	6.0261e-19	Fhod3
ENSMUSG00000048337	24.2495	35.8566	13.0211	17.714	209.003	244.448	22.7103	226.726	-3.31651	5.16378e-21	1.25487e-18	Npy4r
ENSMUSG00000005220	2.42495	7.17133	10.4169	8.85699	104.918	259.228	7.21754	182.073	-4.61915	8.46819e-21	2.03183e-18	Corin
ENSMUSG00000052397	354.043	261.753	440.981	355.387	1343.12	1080.12	353.041	1211.62	-1.77969	1.11654e-20	2.64549e-18	Ezr
ENSMUSG00000029338	750.523	725.2	770.849	756.165	1483.01	1616.76	750.684	1549.89	-1.04514	1.45635e-20	3.40805e-18	Antxr2
ENSMUSG00000071178	29.0994	34.9602	32.9868	33.2137	185.688	211.476	32.565	198.582	-2.60194	1.66323e-20	3.84471e-18	Serpina1b
ENSMUSG00000034842	1242.79	1303.39	1722.26	1673.97	294.77	509.36	1485.6	402.065	1.89116	2.545e-20	5.8121e-18	Art3
ENSMUSG00000054988	138.222	129.084	116.322	122.891	7.49415	9.09572	126.63	8.29494	3.94729	2.76234e-20	6.23335e-18	Agtr1b
ENSMUSG00000050069	214.608	154.183	270.839	224.746	11.6576	32.972	216.094	22.3148	3.3264	3.15526e-20	6.95442e-18	Grem2
ENSMUSG00000022525	133.372	141.634	132.815	106.284	408.015	447.964	128.526	427.99	-1.73169	1.12592e-19	2.45308e-17	Hrasls
ENSMUSG00000058056	3403.42	4068.83	4399.39	4707.49	1776.95	1798.68	4144.78	1787.81	1.21339	1.3688e-19	2.94836e-17	Palld
ENSMUSG00000043110	0	0	0.868073	1.10712	367.213	258.091	0.493799	312.652	-9.28166	1.40665e-19	2.99585e-17	Lrrn4
ENSMUSG00000002020	2283.09	2622.02	3072.11	2074.75	6823.84	5987.26	2512.99	6405.55	-1.34937	3.04831e-19	6.42009e-17	Ltbp2
ENSMUSG00000020123	133.372	117.43	118.058	129.533	13.3229	10.2327	124.599	11.7778	3.38074	5.3792e-19	1.12047e-16	Avpr1a
ENSMUSG00000049436	2.42495	0	0	0	326.412	230.804	0.606238	278.608	-9.11251	8.15197e-19	1.67957e-16	Upk1b
ENSMUSG00000026070	6.06238	1.79283	3.47229	0	124.902	98.916	2.83188	111.909	-5.33958	9.89779e-19	2.01734e-16	Il18r1
ENSMUSG00000061451	36.3743	38.5459	64.2374	32.1066	323.914	234.215	42.816	279.064	-2.69366	1.18794e-18	2.39547e-16	Tmem151a
ENSMUSG00000052572	52.1365	77.0917	89.4115	74.1773	298.101	341.09	73.2043	319.595	-2.1147	2.13557e-18	4.26102e-16	Dlg2
ENSMUSG00000035403	3.63743	2.68925	0.868073	1.10712	97.4239	113.697	2.07547	105.56	-5.71062	2.21019e-18	4.36398e-16	Crb2
ENSMUSG00000027792	579.564	882.073	403.654	469.42	126.568	73.9027	583.678	100.235	2.53225	3.67216e-18	7.17585e-16	Bche
ENSMUSG00000049565	700.812	653.487	434.905	377.529	131.564	88.6833	541.683	110.124	2.28955	3.84942e-18	7.44549e-16	Aknad1
ENSMUSG00000022871	19.3996	19.7211	22.5699	30.9994	157.377	171.682	23.1725	164.529	-2.83068	4.16532e-18	7.97511e-16	Fetub
ENSMUSG00000045875	157.622	132.67	187.504	117.355	19.9844	6.82179	148.788	13.4031	3.41232	6.82933e-18	1.28168e-15	Adra1a
ENSMUSG00000029189	883.896	1056.87	803.836	822.592	373.042	330.857	891.799	351.949	1.3395	8.8843e-18	1.651e-15	Sel1l3
ENSMUSG00000039481	1537.42	1706.78	1269.99	1141.44	550.404	491.169	1413.91	520.786	1.43978	1.17458e-17	2.16157e-15	Nrtn
ENSMUSG00000031283	1893.89	1900.4	1850.73	1398.3	776.893	646.933	1760.83	711.913	1.30494	1.4447e-17	2.6331e-15	Chrdl1
ENSMUSG00000034648	156.41	176.594	129.343	87.4627	5.82878	13.6436	137.452	9.73618	3.87793	2.22236e-17	4.01189e-15	Lrrn1
ENSMUSG00000001493	44.8616	57.3706	53.8205	54.249	225.657	223.982	52.5755	224.82	-2.09097	2.57997e-17	4.61352e-15	Meox1
ENSMUSG00000050830	1372.52	988.746	967.902	1346.26	323.081	446.827	1168.86	384.954	1.60494	2.92453e-17	5.18078e-15	Vwc2
ENSMUSG00000081559	247.345	112.052	143.232	97.4268	8.32683	9.09572	150.014	8.71128	4.10816	5.36914e-17	9.42334e-15	Gm12411
ENSMUSG00000003477	2146.08	1710.36	1685.8	1884.32	839.345	551.428	1856.64	695.386	1.41269	5.46565e-17	9.50471e-15	Inmt
ENSMUSG00000016458	0	0	0	0	109.914	111.423	0	110.668	-9.21693	5.55467e-17	9.57171e-15	Wt1
ENSMUSG00000014602	654.738	674.105	544.282	396.35	1959.3	1526.94	567.369	1743.12	-1.61961	1.05968e-16	1.80957e-14	Kif1a
ENSMUSG00000062609	303.119	290.439	270.839	116.248	2960.19	3139.16	245.161	3049.67	-3.63637	1.07789e-16	1.82422e-14	Kcnj15
ENSMUSG00000022061	335.856	358.566	553.831	318.851	0.832683	1.13697	391.776	0.984824	8.67192	1.25429e-16	2.10399e-14	Nkx3-1
ENSMUSG00000035930	0	0	0	0	124.07	89.8203	0	106.945	-9.17033	1.3308e-16	2.21275e-14	Chst4
ENSMUSG00000105366	101.848	123.705	113.718	119.569	0.832683	5.68483	114.71	3.25875	5.2939	2.19799e-16	3.62286e-14	Gm43719
ENSMUSG00000051367	345.556	355.877	375.008	398.564	134.062	139.847	368.751	136.954	1.43074	2.75807e-16	4.50684e-14	Six1
ENSMUSG00000109143	210.971	155.08	105.037	127.319	9.9922	20.4654	149.602	15.2288	3.33314	3.04834e-16	4.93858e-14	Gm10046
ENSMUSG00000032584	283.72	351.395	385.424	339.887	941.765	767.452	340.106	854.608	-1.32765	6.6234e-16	1.04622e-13	Mst1r
ENSMUSG00000025743	725.061	670.519	1067.73	658.738	1995.94	2595.69	780.512	2295.82	-1.55474	7.59469e-16	1.18973e-13	Sdc3
ENSMUSG00000038227	384.355	342.431	329.868	234.71	0	2.27393	322.841	1.13697	8.38389	8.40534e-16	1.30593e-13	Hoxa9
ENSMUSG00000059588	777.198	949.304	749.147	746.201	342.233	350.185	805.462	346.209	1.21946	8.51964e-16	1.31292e-13	Calcrl
ENSMUSG00000031253	255.833	201.694	265.63	197.068	598.699	635.564	230.056	617.131	-1.42303	8.72449e-16	1.33365e-13	Srpx2
ENSMUSG00000054871	1009.99	626.595	1142.38	519.241	205.673	161.449	824.553	183.561	2.16454	9.99326e-16	1.51538e-13	Tmem158
ENSMUSG00000037124	24.2495	16.1355	41.6675	40.9636	184.856	264.913	30.754	224.884	-2.86731	1.58435e-15	2.38345e-13	Trim58
ENSMUSG00000019768	678.987	671.415	727.445	762.808	287.276	349.048	710.164	318.162	1.16305	1.95543e-15	2.91852e-13	Esr1
ENSMUSG00000020427	66.6862	29.5817	69.4458	53.1419	236.482	496.854	54.7139	366.668	-2.7456	2.40331e-15	3.55897e-13	Igfbp3
ENSMUSG00000022103	133.372	152.391	135.419	114.034	618.684	358.144	133.804	488.414	-1.86927	2.79145e-15	4.1017e-13	Gfra2
ENSMUSG00000078670	556.527	536.953	550.358	577.918	267.291	211.476	555.439	239.383	1.20731	7.08936e-15	1.02579e-12	Fam174b
ENSMUSG00000073418	1782.34	1387.65	2274.35	1755.9	4061.83	4833.24	1800.06	4447.53	-1.30455	7.43476e-15	1.06762e-12	C4b
ENSMUSG00000110206	468.016	457.172	447.926	343.208	1214.05	925.49	429.08	1069.77	-1.31886	8.32429e-15	1.18637e-12	Flt3l
ENSMUSG00000032068	0	0	0	0	105.751	62.5331	0	84.1419	-8.82572	8.69228e-15	1.22957e-12	Plet1
ENSMUSG00000029082	13.3372	14.3427	42.5356	17.714	222.326	181.914	21.9824	202.12	-3.17922	1.01647e-14	1.42719e-12	Bst1
ENSMUSG00000062760	1.21248	1.79283	2.60422	0	73.2761	92.0942	1.40238	82.6852	-5.79652	1.3172e-14	1.83585e-12	Shisal1
ENSMUSG00000021388	962.707	851.595	1335.96	1063.95	2322.35	2993.63	1053.55	2657.99	-1.33396	1.75701e-14	2.4143e-12	Aspn
ENSMUSG00000062960	67.8987	49.3029	101.565	45.392	340.567	306.981	66.0395	323.774	-2.28811	1.7577e-14	2.4143e-12	Kdr
ENSMUSG00000037126	174.597	245.618	257.818	308.887	717.773	694.686	246.73	706.229	-1.5153	2.71802e-14	3.68001e-12	Psd
ENSMUSG00000025885	13.3372	3.58566	9.5488	7.74986	105.751	98.916	8.55539	102.333	-3.60997	2.82608e-14	3.79917e-12	Myo5b
ENSMUSG00000042985	0	5.37849	3.47229	0	2421.44	1631.55	2.2127	2026.49	-9.77795	2.85938e-14	3.81688e-12	Upk3b
ENSMUSG00000038721	423.154	368.427	390.633	329.923	0	0	378.034	0	11.0441	2.99542e-14	3.9705e-12	Hoxb7
ENSMUSG00000002289	469.229	566.535	561.643	758.379	218.163	195.558	588.946	206.861	1.50732	3.04751e-14	4.01149e-12	Angptl4
ENSMUSG00000097815	133.372	168.526	207.469	188.211	472.131	505.95	174.395	489.04	-1.48225	4.77363e-14	6.24028e-12	Gm26809
ENSMUSG00000075394	191.571	164.044	137.156	97.4268	1.66537	1.13697	147.549	1.40117	6.67911	4.96794e-14	6.44982e-12	Hoxc4
ENSMUSG00000001661	280.082	397.112	319.451	427.35	0	0	355.999	0	10.9586	5.69085e-14	7.33281e-12	Hoxc6
ENSMUSG00000050010	678.987	645.419	865.469	667.595	281.447	320.624	714.368	301.036	1.25041	5.72543e-14	7.33281e-12	Shisa3
ENSMUSG00000011463	77.5985	92.3308	91.1477	90.7841	2.49805	3.4109	87.9653	2.95447	4.9283	6.39358e-14	8.13358e-12	Cpb1
ENSMUSG00000039323	1630.78	1261.26	1472.25	747.308	9515.9	6777.45	1277.9	8146.68	-2.67248	7.03091e-14	8.88473e-12	Igfbp2
ENSMUSG00000019775	235.221	258.168	346.361	546.919	46.6303	79.5876	346.667	63.1089	2.4697	7.28318e-14	9.10797e-12	Rgs17
ENSMUSG00000026358	167.322	103.088	99.8284	61.9989	3.33073	2.27393	108.059	2.80233	5.23283	7.30367e-14	9.10797e-12	Rgs1
ENSMUSG00000024087	2142.45	1693.33	3044.33	2178.82	915.951	760.63	2264.73	838.291	1.43304	7.8647e-14	9.74349e-12	Cyp1b1
ENSMUSG00000066705	369.805	320.02	382.82	243.567	781.057	964.147	329.053	872.602	-1.40488	1.34454e-13	1.63371e-11	Fxyd6
ENSMUSG00000068876	2.42495	1.79283	3.47229	4.42849	85.7664	61.3961	3.02964	73.5812	-4.61423	1.88167e-13	2.27179e-11	Cgn
ENSMUSG00000048482	139.435	165.837	217.886	212.568	515.431	513.908	183.931	514.67	-1.48122	2.22374e-13	2.66779e-11	Bdnf
ENSMUSG00000038059	105.485	142.53	183.163	200.389	444.653	824.3	157.892	634.476	-2.00207	2.36459e-13	2.81892e-11	Smim3
ENSMUSG00000047842	29.0994	33.1674	39.0633	36.5351	238.147	129.614	34.4663	183.881	-2.41636	3.50196e-13	4.12296e-11	Diras2
ENSMUSG00000015627	0	0	2.60422	0	99.0893	84.1354	0.651055	91.6124	-6.94926	3.82922e-13	4.48043e-11	Gata5
ENSMUSG00000030317	477.716	460.758	921.026	746.201	144.054	201.243	651.425	172.649	1.92112	5.52336e-13	6.38385e-11	Timp4
ENSMUSG00000021950	12.1248	25.9961	40.7994	16.6068	187.354	163.723	23.8818	175.538	-2.85056	5.58748e-13	6.41883e-11	Anxa8
ENSMUSG00000030064	352.831	261.753	307.298	225.853	737.757	686.727	286.934	712.242	-1.31352	8.86535e-13	1.01231e-10	Frmd4b
ENSMUSG00000028339	8477.64	7764.75	6871.67	5811.29	16303.1	13625.4	7231.34	14964.2	-1.04933	1.01519e-12	1.15227e-10	Col15a1
ENSMUSG00000001225	8.48734	8.96416	4.34037	12.1784	98.2566	80.7245	8.49255	89.4906	-3.42078	1.29462e-12	1.46069e-10	Slc26a3
ENSMUSG00000025105	0	1.79283	0	0	135.727	76.1767	0.448208	105.952	-7.72571	1.32747e-12	1.48888e-10	Bnc1
ENSMUSG00000022895	2132.75	2418.53	2633.73	3140.91	1205.73	1281.36	2581.48	1243.54	1.05421	1.56294e-12	1.72241e-10	Ets2
ENSMUSG00000031613	134.585	102.191	125.871	81.9271	353.89	325.172	111.144	339.531	-1.61249	1.61001e-12	1.76403e-10	Hpgd
ENSMUSG00000056648	248.558	247.411	231.776	178.247	0	0	226.498	0	10.3062	1.65799e-12	1.79235e-10	Hoxb8
ENSMUSG00000049001	141.86	155.976	163.198	192.639	398.855	409.308	163.418	404.081	-1.30547	1.98186e-12	2.09949e-10	Ndnf
ENSMUSG00000091898	9.69982	6.27491	6.07651	6.64274	53.2917	152.353	7.17349	102.823	-3.85191	1.98264e-12	2.09949e-10	Tnnc1
ENSMUSG00000045534	60.6238	95.0201	157.989	139.498	10.8249	12.5066	113.283	11.6657	3.29155	2.23962e-12	2.35844e-10	Kcna5
ENSMUSG00000028128	3540.43	3199.31	4167.62	2717.99	1721.16	1275.68	3406.34	1498.42	1.18383	3.24745e-12	3.40085e-10	F3
ENSMUSG00000053469	99.4231	124.602	111.113	125.105	24.1478	25.0132	115.061	24.5805	2.23041	4.36264e-12	4.54361e-10	Tg
ENSMUSG00000020469	2.42495	0	2.60422	1.10712	184.023	1082.39	1.53407	633.207	-8.70458	4.4478e-12	4.607e-10	Myl7
ENSMUSG00000070645	26.6745	31.3745	14.7572	7.74986	202.342	125.066	20.139	163.704	-3.02332	5.17878e-12	5.30615e-10	Ren1
ENSMUSG00000048373	0	0	0	0	69.9454	39.7938	0	54.8696	-8.20932	5.30759e-12	5.40889e-10	Fgfbp1
ENSMUSG00000085645	99.4231	87.8487	96.3561	98.534	0	3.4109	95.5405	1.70545	6.03103	5.99324e-12	6.05628e-10	Hoxb5os
ENSMUSG00000043219	137.01	113.845	95.488	68.6416	0.832683	2.27393	103.746	1.55331	6.1574	6.00676e-12	6.05628e-10	Hoxa6
ENSMUSG00000025255	137.01	129.98	121.53	157.211	34.14	35.2459	136.433	34.693	1.97468	7.86843e-12	7.8087e-10	Zfhx4
ENSMUSG00000025321	137.01	142.53	117.19	131.748	322.248	329.72	132.119	325.984	-1.30409	8.34064e-12	8.19155e-10	Itgb8
ENSMUSG00000086943	94.5732	104.881	125.003	99.6411	21.6498	20.4654	106.024	21.0576	2.33212	9.54262e-12	9.22859e-10	4732414G09Rik
ENSMUSG00000022484	204.909	191.833	137.156	164.961	0	0	174.715	0	9.92872	1.19123e-11	1.14618e-09	Hoxc10
ENSMUSG00000028024	568.652	597.909	834.218	743.987	210.669	316.076	686.191	263.373	1.38838	1.57752e-11	1.4993e-09	Enpep
ENSMUSG00000016756	75.1736	45.7172	72.9181	68.6416	200.677	268.324	65.6126	234.5	-1.83962	1.58196e-11	1.4993e-09	Cmah
ENSMUSG00000000938	386.78	337.052	310.77	283.424	0	1.13697	329.507	0.568483	9.4096	1.84315e-11	1.73816e-09	Hoxa10
ENSMUSG00000030470	0	0.896416	1.73615	0	24.1478	201.243	0.65814	112.695	-7.25569	2.03135e-11	1.90468e-09	Csrp3
ENSMUSG00000022464	25.462	36.753	29.5145	19.9282	135.727	134.162	27.9144	134.945	-2.261	2.03983e-11	1.90468e-09	Slc38a4
ENSMUSG00000020676	177.022	176.594	266.498	257.96	58.2878	68.2179	219.518	63.2529	1.80187	2.07376e-11	1.92687e-09	Ccl11
ENSMUSG00000043613	3094.24	2245.52	3254.41	3412.15	1340.62	1526.94	3001.58	1433.78	1.06623	2.49673e-11	2.29736e-09	Mmp3
ENSMUSG00000060212	7.27486	0	0.868073	4.42849	92.4278	60.2592	3.14286	76.3435	-4.72627	2.53156e-11	2.31816e-09	Pcnx2
ENSMUSG00000027375	36.3743	22.4104	39.0633	33.2137	156.544	135.299	32.7654	145.922	-2.16087	2.58109e-11	2.35214e-09	Mal
ENSMUSG00000031461	2.42495	3.58566	4.34037	5.53562	23.3151	218.297	3.97165	120.806	-4.91468	2.94391e-11	2.66994e-09	Myom2
ENSMUSG00000042757	21.8246	18.8247	13.0211	19.9282	103.253	105.738	18.3997	104.495	-2.51893	3.24745e-11	2.93121e-09	Tmem108
ENSMUSG00000090084	431.642	398.905	519.108	474.956	219.828	180.777	456.153	200.303	1.18286	3.42678e-11	3.07842e-09	Srpx
ENSMUSG00000022861	172.172	209.761	299.485	325.494	69.1127	68.2179	251.728	68.6653	1.87521	3.57777e-11	3.1989e-09	Dgkg
ENSMUSG00000109697	1.21248	0.896416	10.4169	2.21425	80.7703	85.2724	3.685	83.0213	-4.42372	4.58214e-11	4.03974e-09	Gm34030
ENSMUSG00000059741	1.21248	0.896416	0.868073	1.10712	59.1205	57.9852	1.02102	58.5529	-5.86632	4.71052e-11	4.1337e-09	Myl3
ENSMUSG00000067276	61.8363	55.5778	74.6543	63.106	174.031	276.283	63.7936	225.157	-1.81279	4.98564e-11	4.35497e-09	Capn6
ENSMUSG00000044641	1.21248	0	2.60422	0	69.9454	53.4374	0.954174	61.6914	-5.95924	6.07637e-11	5.25925e-09	Pard6b
ENSMUSG00000027070	0	0	0	1.10712	70.7781	48.8895	0.276781	59.8338	-7.61172	6.28746e-11	5.41722e-09	Lrp2
ENSMUSG00000001657	115.185	126.395	158.857	143.926	0	0	136.091	0	9.57281	6.5828e-11	5.62717e-09	Hoxc8
ENSMUSG00000040966	139.435	147.909	198.789	221.425	48.2956	48.8895	176.889	48.5926	1.86532	6.59052e-11	5.62717e-09	Slc22a2
ENSMUSG00000026904	134.585	108.466	151.913	73.0701	21.6498	19.3284	117.009	20.4891	2.50995	7.35007e-11	6.24756e-09	Slc4a10
ENSMUSG00000117123	21.8246	18.8247	22.5699	14.3926	111.58	96.642	19.403	104.111	-2.42232	1.03972e-10	8.75909e-09	AL805899.1
ENSMUSG00000036139	116.398	173.905	123.266	106.284	0	0	129.963	0	9.50736	1.04826e-10	8.79196e-09	Hoxc9
ENSMUSG00000055301	459.529	207.072	546.018	304.459	86.5991	98.916	379.269	92.7575	2.03384	1.2817e-10	1.07025e-08	Adh7
ENSMUSG00000020875	101.848	94.1236	163.198	146.14	0	0	126.327	0	9.46471	1.42667e-10	1.18608e-08	Hoxb9
ENSMUSG00000029603	130.948	112.052	124.134	92.9983	272.287	330.857	115.033	301.572	-1.38796	1.81027e-10	1.49842e-08	Dtx1
ENSMUSG00000048960	383.143	239.343	302.958	200.389	822.691	685.59	281.458	754.141	-1.42467	1.99755e-10	1.63912e-08	Prex2
ENSMUSG00000026829	63.0488	54.6814	66.8416	48.7134	203.175	169.408	58.3213	186.291	-1.67639	2.12534e-10	1.73646e-08	Gbgt1
ENSMUSG00000020431	249.77	199.901	179.691	233.603	77.4395	76.1767	215.741	76.8081	1.48534	2.563e-10	2.08505e-08	Adcy1
ENSMUSG00000052726	229.158	164.94	236.116	158.319	450.482	532.1	197.133	491.291	-1.31622	2.97311e-10	2.3981e-08	Kcnt2
ENSMUSG00000039252	337.069	359.463	553.831	484.92	177.362	140.984	433.82	159.173	1.44344	3.13753e-10	2.52e-08	Lgi2
ENSMUSG00000026414	250.983	296.714	83.335	111.819	2253.24	3750.85	185.713	3002.04	-4.01504	3.79992e-10	3.02636e-08	Tnnt2
ENSMUSG00000022240	2.42495	6.27491	6.94458	2.21425	53.2917	75.0397	4.46467	64.1657	-3.78722	4.07093e-10	3.22864e-08	Ctnnd2
ENSMUSG00000116720	6.06238	18.8247	2.60422	5.53562	100.755	95.5051	8.25674	98.1299	-3.55166	4.46954e-10	3.51536e-08	AC154546.2
ENSMUSG00000064252	10.9123	9.86057	15.6253	13.2855	66.6147	108.012	12.4209	87.3132	-2.80283	5.01564e-10	3.92289e-08	Olfr329-ps
ENSMUSG00000030048	236.433	143.427	210.942	132.855	54.9571	35.2459	180.914	45.1015	1.988	5.02909e-10	3.92289e-08	Gkn3
ENSMUSG00000022865	2.42495	6.27491	13.8892	3.32137	78.2722	81.8615	6.4776	80.0669	-3.57002	5.33475e-10	4.14427e-08	Cxadr
ENSMUSG00000034472	50.924	48.4064	32.1187	45.392	142.389	177.367	44.2103	159.878	-1.85891	5.52525e-10	4.26478e-08	Rasd2
ENSMUSG00000038600	4.84991	3.58566	12.153	1.10712	85.7664	69.3549	5.42393	77.5606	-3.79582	5.53488e-10	4.26478e-08	Atp6v0a4
ENSMUSG00000037681	4.84991	1.79283	8.68073	3.32137	81.603	52.3004	4.66121	66.9517	-3.83276	5.81201e-10	4.46019e-08	Esyt3
ENSMUSG00000037145	183.084	147.909	349.833	383.065	1881.86	3099.37	265.973	2490.62	-3.22692	6.15732e-10	4.70613e-08	2210407C18Rik
ENSMUSG00000078706	132.16	73.5061	151.913	66.4274	0	0	106.002	0	9.21057	6.92689e-10	5.27306e-08	Gm53
ENSMUSG00000026365	12233.9	9205.29	15305.9	11065.7	22824.7	25390.7	11952.7	24107.7	-1.0121	7.34226e-10	5.5669e-08	Cfh
ENSMUSG00000021567	128.523	131.773	142.364	128.426	289.774	308.118	132.771	298.946	-1.1679	7.58865e-10	5.71746e-08	Nkd2
ENSMUSG00000039131	259.47	290.439	314.242	360.922	129.066	131.888	306.268	130.477	1.23222	8.53057e-10	6.36602e-08	Gipc2
ENSMUSG00000030607	468.016	359.463	560.775	511.491	951.757	1041.46	474.936	996.609	-1.06902	8.78405e-10	6.50397e-08	Acan
ENSMUSG00000029228	231.583	285.957	211.81	185.997	510.435	518.456	228.837	514.445	-1.16643	9.24784e-10	6.7943e-08	Lnx1
ENSMUSG00000044393	0	0	0	0	24.1478	53.4374	0	38.7926	-7.69874	1.06858e-09	7.82046e-08	Dsg2
ENSMUSG00000037813	235.221	244.721	283.86	181.568	622.014	479.799	236.343	550.907	-1.21986	1.27452e-09	9.25617e-08	D630003M21Rik
ENSMUSG00000043122	143.072	138.944	229.171	157.211	54.9571	28.4241	167.1	41.6906	1.98347	1.3217e-09	9.56215e-08	A530016L24Rik
ENSMUSG00000026241	2.42495	0	0	0	70.7781	48.8895	0.606238	59.8338	-6.8867	1.41463e-09	1.01956e-07	Nppc
ENSMUSG00000032318	0	0.896416	1.73615	1.10712	59.1205	39.7938	0.934921	49.4571	-5.64597	1.57131e-09	1.12819e-07	Isl2
ENSMUSG00000022454	0	0	0.868073	0	76.6069	26.1502	0.217018	51.3785	-7.39557	1.63328e-09	1.16826e-07	Nell2
ENSMUSG00000005148	111.548	143.427	89.4115	59.7846	14.9883	19.3284	101.043	17.1584	2.57236	1.77159e-09	1.26242e-07	Klf5
ENSMUSG00000079465	323.731	351.395	263.026	262.388	650.326	577.578	300.135	613.952	-1.03374	2.45853e-09	1.73886e-07	Col4a3
ENSMUSG00000027861	9.69982	2.68925	6.07651	5.53562	20.8171	221.708	6.0003	121.263	-4.3553	2.53684e-09	1.78758e-07	Casq2
ENSMUSG00000045667	54.5615	44.8208	86.8073	48.7134	194.015	214.886	58.7257	204.451	-1.79199	2.66015e-09	1.86752e-07	Smtnl2
ENSMUSG00000096107	52.1365	37.6495	80.7308	81.9271	4.16342	6.82179	63.111	5.4926	3.55728	2.67997e-09	1.8745e-07	Gm16505
ENSMUSG00000032281	322.519	316.435	139.76	142.819	57.4551	42.0677	230.383	49.7614	2.20251	2.70673e-09	1.88625e-07	Acsbg1
ENSMUSG00000041592	95.7857	79.781	100.696	35.4279	286.443	293.337	77.9228	289.89	-1.89185	3.14501e-09	2.18365e-07	Sdk2
ENSMUSG00000001739	87.2983	30.4781	111.981	74.1773	393.859	276.283	75.9838	335.071	-2.14357	3.18434e-09	2.20289e-07	Cldn15
ENSMUSG00000108322	286.145	320.917	167.538	376.422	94.9259	78.4506	287.755	86.6882	1.72481	3.21609e-09	2.21676e-07	5430431A17Rik
ENSMUSG00000031698	3.63743	0.896416	8.68073	2.21425	29.1439	146.669	3.85721	87.9062	-4.479	3.28996e-09	2.25946e-07	Mylk3
ENSMUSG00000028871	72.7486	98.6057	125.871	78.6057	320.583	235.352	93.9577	277.967	-1.55888	4.16598e-09	2.84051e-07	Rspo1
ENSMUSG00000031558	164.897	180.18	206.601	181.568	69.9454	73.9027	183.312	71.9241	1.35449	5.77159e-09	3.86136e-07	Slit2
ENSMUSG00000043342	93.3607	59.1634	59.029	49.8205	10.8249	2.27393	65.3434	6.54941	3.23133	6.17757e-09	4.0888e-07	Hoxd9
ENSMUSG00000026343	19.3996	16.1355	39.9314	27.6781	130.731	118.244	25.7861	124.488	-2.26322	6.31028e-09	4.13493e-07	Gpr39
ENSMUSG00000040584	27.887	20.6176	57.2928	46.4992	175.696	164.86	38.0741	170.278	-2.15677	6.3262e-09	4.13493e-07	Abcb1a
ENSMUSG00000021974	6.06238	4.48208	11.285	2.21425	79.9376	53.4374	6.01091	66.6875	-3.44681	6.61289e-09	4.30747e-07	Fgf9
ENSMUSG00000112397	2.42495	2.68925	0.868073	0	48.2956	40.9308	1.49557	44.6132	-4.8967	7.86221e-09	5.08629e-07	Gm10824
ENSMUSG00000024371	247.345	259.961	292.541	270.138	134.062	105.738	267.496	119.9	1.15121	8.64575e-09	5.55526e-07	C2
ENSMUSG00000038156	716.574	475.997	951.408	502.634	1725.32	1551.96	661.653	1638.64	-1.30797	9.51495e-09	6.06085e-07	Spon1
ENSMUSG00000037989	121.248	113.845	147.572	152.783	44.9649	40.9308	133.862	42.9478	1.63608	9.52853e-09	6.06085e-07	Wnk2
ENSMUSG00000031351	46.0741	35.8566	43.4037	64.2131	160.708	150.079	47.3869	155.394	-1.72203	1.24467e-08	7.86421e-07	Zfp185
ENSMUSG00000031230	80.0235	50.1993	65.1055	58.6775	212.334	162.586	63.5014	187.46	-1.57163	1.29018e-08	8.08147e-07	Fgf16
ENSMUSG00000025969	137.01	103.984	156.253	109.605	369.711	271.735	126.713	320.723	-1.34207	1.29184e-08	8.08147e-07	Nrp2
ENSMUSG00000022485	73.9611	69.024	67.7097	56.4633	1.66537	0	66.7895	0.832683	6.13046	1.36019e-08	8.48106e-07	Hoxc5
ENSMUSG00000044220	64.2613	69.024	114.586	50.9277	9.15951	13.6436	74.6996	11.4015	2.73971	1.73823e-08	1.07081e-06	Nkx2-3
ENSMUSG00000056004	232.796	170.319	179.691	202.604	81.603	72.7658	196.352	77.1844	1.33891	1.75457e-08	1.0763e-06	9330182L06Rik
ENSMUSG00000029521	94.5732	80.6774	96.3561	71.963	214.832	212.613	85.8924	213.722	-1.31457	1.7606e-08	1.07652e-06	Chek2
ENSMUSG00000050234	640.188	554.881	1084.22	761.701	303.097	322.898	760.248	312.997	1.28189	1.84426e-08	1.12405e-06	Gja4
ENSMUSG00000027009	58.1989	80.6774	78.9947	50.9277	172.365	231.941	67.1997	202.153	-1.57635	1.86181e-08	1.13111e-06	Itga4
ENSMUSG00000023972	6.06238	11.6534	19.9657	9.96411	79.1049	80.7245	11.9114	79.9147	-2.71505	1.86783e-08	1.13114e-06	Ptk7
ENSMUSG00000037035	274.02	200.797	229.171	184.89	490.45	440.006	222.219	465.228	-1.06944	2.11892e-08	1.27505e-06	Inhbb
ENSMUSG00000051043	143.072	143.427	210.074	147.247	49.1283	60.2592	160.955	54.6937	1.56803	2.18757e-08	1.3122e-06	Gprc5c
ENSMUSG00000042129	163.684	196.315	208.338	177.14	347.229	432.047	186.369	389.638	-1.05714	2.28842e-08	1.36836e-06	Rassf4
ENSMUSG00000002900	196.421	159.562	273.443	247.996	537.913	475.251	219.355	506.582	-1.20781	2.37339e-08	1.4147e-06	Lamb1
ENSMUSG00000038583	54.5615	64.5419	62.5013	32.1066	140.723	259.228	53.4278	199.976	-1.8928	2.72483e-08	1.60901e-06	Pln
ENSMUSG00000034382	12.1248	6.27491	23.438	8.85699	91.5951	84.1354	12.6737	87.8653	-2.78005	2.79813e-08	1.64289e-06	AI661453
ENSMUSG00000036655	76.386	91.4344	125.871	79.7129	268.124	230.804	93.351	249.464	-1.41161	2.79954e-08	1.64289e-06	Colec11
ENSMUSG00000031239	101.848	105.777	121.53	92.9983	248.972	235.352	105.538	242.162	-1.19498	3.10112e-08	1.80312e-06	Itm2a
ENSMUSG00000050818	2.42495	5.37849	7.81266	9.96411	48.2956	71.6288	6.39505	59.9622	-3.21091	3.147e-08	1.8242e-06	Olfr330
ENSMUSG00000002100	6.06238	3.58566	4.34037	2.21425	45.7976	521.867	4.05066	283.832	-6.13503	3.2495e-08	1.87787e-06	Mybpc3
ENSMUSG00000025934	101.848	67.2312	96.3561	58.6775	241.478	211.476	81.0282	226.477	-1.48565	3.94304e-08	2.24445e-06	Gsta3
ENSMUSG00000023328	120.035	117.43	110.245	92.9983	248.14	245.585	110.177	246.862	-1.1635	4.15657e-08	2.34487e-06	Ache
ENSMUSG00000005338	215.821	143.427	298.617	193.747	66.6147	72.7658	212.903	69.6902	1.61444	4.21089e-08	2.36847e-06	Cadm3
ENSMUSG00000020467	522.578	398.905	665.812	591.204	1368.93	967.557	544.625	1168.24	-1.10224	4.37019e-08	2.4508e-06	Efemp1
ENSMUSG00000057092	0	3.58566	3.47229	3.32137	40.8015	47.7525	2.59483	44.277	-4.03436	4.53405e-08	2.53519e-06	Fxyd3
ENSMUSG00000021806	127.31	145.219	137.156	108.498	267.291	301.296	129.546	284.294	-1.12832	4.78491e-08	2.66759e-06	Nid2
ENSMUSG00000040703	7.27486	0	5.20844	1.10712	284.778	202.38	3.39761	243.579	-6.18439	5.24547e-08	2.90725e-06	Cyp2s1
ENSMUSG00000037335	0	0	0	0	29.9766	23.8763	0	26.9264	-7.17989	5.46112e-08	3.01794e-06	Hand1
ENSMUSG00000024044	80.0235	91.4344	98.9603	81.9271	238.98	188.736	88.0863	213.858	-1.27851	6.03772e-08	3.30766e-06	Epb41l3
ENSMUSG00000045545	0	0	0	0	30.8093	22.7393	0	26.7743	-7.17236	6.10732e-08	3.33615e-06	Krt14
ENSMUSG00000039377	226.733	249.204	226.567	222.532	119.906	80.7245	231.259	100.315	1.193	6.81841e-08	3.70324e-06	Hlx
ENSMUSG00000037031	72.7486	76.1953	65.9736	58.6775	209.836	154.627	68.3988	182.232	-1.41717	6.89906e-08	3.73633e-06	Tspan15
ENSMUSG00000043943	408.605	352.291	477.44	377.529	130.731	222.845	403.966	176.788	1.20259	7.12489e-08	3.84764e-06	Naalad2
ENSMUSG00000029123	100.636	112.948	177.087	133.962	279.782	396.801	131.158	338.291	-1.35936	9.84419e-08	5.24148e-06	Stk32b
ENSMUSG00000034127	0	0	0	1.10712	41.6342	23.8763	0.276781	32.7552	-6.74408	1.07481e-07	5.69077e-06	Tspan8
ENSMUSG00000056258	174.597	173.008	134.551	213.675	69.1127	62.5331	173.958	65.8229	1.39555	1.17846e-07	6.20492e-06	Kcnq3
ENSMUSG00000019852	7.27486	10.757	6.07651	2.21425	46.6303	68.2179	6.58065	57.4241	-3.10315	1.70338e-07	8.87019e-06	Arfgef3
ENSMUSG00000027445	0	0	0	0	39.1361	13.6436	0	26.3898	-7.15612	1.78182e-07	9.25328e-06	Cst9
ENSMUSG00000021702	2.42495	0.896416	9.5488	2.21425	23.3151	120.518	3.77111	71.9167	-4.20826	1.85791e-07	9.62203e-06	Thbs4
ENSMUSG00000018893	6.06238	5.37849	8.68073	1.10712	66.6147	620.783	5.30718	343.699	-6.00658	1.88437e-07	9.73251e-06	Mb
ENSMUSG00000022868	55.7739	66.3348	67.7097	74.1773	143.222	213.749	65.9989	178.485	-1.42767	2.14436e-07	1.10153e-05	Ahsg
ENSMUSG00000041757	459.529	462.55	875.018	431.778	1333.96	1301.83	557.219	1317.89	-1.23991	2.18748e-07	1.12064e-05	Plekha6
ENSMUSG00000116716	1.21248	7.17133	1.73615	3.32137	44.9649	45.4786	3.36033	45.2218	-3.71378	2.27725e-07	1.1608e-05	AC154691.1
ENSMUSG00000079445	0	0	0	0	24.9805	22.7393	0	23.8599	-7.0043	2.27811e-07	1.1608e-05	B3gnt7
ENSMUSG00000022489	99.4231	86.9523	89.4115	50.9277	216.498	217.16	81.6787	216.829	-1.40722	2.45548e-07	1.24782e-05	Pde1b
ENSMUSG00000024304	48.4991	27.7889	57.2928	38.7493	118.241	178.504	43.0825	148.372	-1.78054	2.78275e-07	1.40659e-05	Cdh2
ENSMUSG00000031448	0	0	0.868073	0	11.6576	59.1222	0.217018	35.3899	-6.84218	2.92199e-07	1.46913e-05	Adprhl1
ENSMUSG00000031736	3.63743	0.896416	6.07651	6.64274	48.2956	45.4786	4.31327	46.8871	-3.45348	3.30545e-07	1.65316e-05	Crnde
ENSMUSG00000070473	81.236	72.6097	49.4802	71.963	180.692	173.956	68.8222	177.324	-1.37342	3.41257e-07	1.70224e-05	Cldn3
ENSMUSG00000000567	33.9494	63.6455	47.744	47.6063	129.066	164.86	48.2363	146.963	-1.59447	3.51704e-07	1.74975e-05	Sox9
ENSMUSG00000100599	187.934	192.729	164.066	201.496	83.2683	86.4094	186.556	84.8388	1.13664	3.88843e-07	1.91941e-05	1700120C14Rik
ENSMUSG00000032327	7.27486	9.86057	8.68073	7.74986	59.9532	46.6156	8.39151	53.2844	-2.6602	4.05972e-07	1.99875e-05	Stra6
ENSMUSG00000001773	145.497	112.052	152.781	163.854	62.4512	40.9308	143.546	51.691	1.45668	4.87014e-07	2.3731e-05	Folh1
ENSMUSG00000053522	3.63743	0	0	1.10712	64.9493	18.1914	1.18614	41.5704	-5.31215	4.97428e-07	2.41144e-05	Lgals7
ENSMUSG00000031737	3.63743	0.896416	3.47229	4.42849	45.7976	32.972	3.10866	39.3848	-3.69685	5.36096e-07	2.57911e-05	Irx5
ENSMUSG00000045629	3.63743	4.48208	6.07651	3.32137	42.4668	40.9308	4.37935	41.6988	-3.2286	5.62455e-07	2.69734e-05	Sh3tc2
ENSMUSG00000060924	44.8616	31.3745	53.8205	39.8564	3.33073	6.82179	42.4783	5.07626	3.1157	5.71515e-07	2.72873e-05	Csmd1
ENSMUSG00000089991	52.1365	40.3387	48.6121	37.6422	139.058	114.833	44.6824	126.946	-1.5113	5.78115e-07	2.75331e-05	Gm16332
ENSMUSG00000034059	127.31	165.837	184.9	120.676	289.774	379.746	149.681	334.76	-1.15235	5.83069e-07	2.76994e-05	Ypel4
ENSMUSG00000043639	163.684	147.012	74.6543	131.748	314.754	341.09	129.275	327.922	-1.3479	6.36712e-07	3.01722e-05	Rbm20
ENSMUSG00000034738	77.5985	51.9921	67.7097	57.5704	12.4902	17.0545	63.7177	14.7724	2.12301	6.9565e-07	3.27197e-05	Nostrin
ENSMUSG00000017724	18.1872	15.2391	25.1741	14.3926	88.2644	68.2179	18.2482	78.2412	-2.0958	7.12546e-07	3.33489e-05	Etv4
ENSMUSG00000000308	2.42495	0	0	0	47.4629	23.8763	0.606238	35.6696	-6.13563	7.34222e-07	3.42787e-05	Ckmt1
ENSMUSG00000026177	177.022	160.458	212.678	174.925	67.4473	90.9572	181.271	79.2023	1.20589	8.45765e-07	3.91011e-05	Slc11a1
ENSMUSG00000062309	0	1.79283	0	3.32137	38.3034	29.5611	1.27855	33.9323	-4.75197	1.02355e-06	4.68631e-05	Rpp25
ENSMUSG00000017002	1.21248	11.6534	18.2295	19.9282	101.587	72.7658	12.7559	87.1766	-2.75575	1.04044e-06	4.75217e-05	Slpi
ENSMUSG00000036144	379.505	405.18	284.728	234.71	162.373	115.97	326.031	139.172	1.22196	1.06576e-06	4.85613e-05	Meox2
ENSMUSG00000028989	373.443	304.781	246.533	135.069	1412.23	1061.93	264.956	1237.08	-2.22358	1.0688e-06	4.85828e-05	Angptl7
ENSMUSG00000085399	126.098	113.845	93.7519	80.82	29.9766	38.6568	103.629	34.3167	1.60371	1.16505e-06	5.24547e-05	Foxd2os
ENSMUSG00000047139	489.841	239.343	643.242	448.385	174.031	170.545	455.203	172.288	1.40131	1.22011e-06	5.45451e-05	Cd24a
ENSMUSG00000063531	155.197	168.526	223.095	239.139	55.7898	96.642	196.489	76.2159	1.3815	1.29631e-06	5.78155e-05	Sema3e
ENSMUSG00000072625	1.21248	0.896416	5.20844	6.64274	51.6264	34.109	3.49002	42.8677	-3.61827	1.45093e-06	6.45595e-05	Gdf2
ENSMUSG00000018849	147.922	137.152	186.636	149.462	378.038	267.187	155.293	322.613	-1.05671	1.56854e-06	6.96293e-05	Wwc1
ENSMUSG00000021359	0	0	0	2.21425	33.3073	29.5611	0.553562	31.4342	-5.94893	1.6341e-06	7.22013e-05	Tfap2a
ENSMUSG00000053093	12.1248	8.96416	1.73615	2.21425	34.9727	90.9572	6.25983	62.965	-3.34914	1.81057e-06	7.9443e-05	Myh7
ENSMUSG00000010461	67.8987	26.8925	52.0844	19.9282	176.529	144.395	41.7009	160.462	-1.95107	1.88132e-06	8.23568e-05	Eya4
ENSMUSG00000028834	0	0	0.868073	0	14.9883	36.3829	0.217018	25.6856	-6.38137	2.04412e-06	8.88677e-05	Trim63
ENSMUSG00000018263	0	0	3.47229	1.10712	16.6537	59.1222	1.14485	37.8879	-4.95317	2.07095e-06	8.96694e-05	Tbx5
ENSMUSG00000031734	110.335	51.0957	27.7783	49.8205	308.093	163.723	59.7575	235.908	-1.99592	2.12186e-06	9.16169e-05	Irx3
ENSMUSG00000073010	46.0741	46.6136	46.0079	26.571	3.33073	7.95876	41.3166	5.64474	2.93093	2.13443e-06	9.19501e-05	Gm5127
ENSMUSG00000020961	206.121	198.108	151.045	130.641	367.213	334.268	171.479	350.741	-1.03441	2.17988e-06	9.36953e-05	Ston2
ENSMUSG00000045659	99.4231	108.466	96.3561	157.211	269.789	243.311	115.364	256.55	-1.15717	2.24091e-06	9.58838e-05	Plekha7
ENSMUSG00000026986	124.885	111.156	125.003	88.5699	240.645	227.393	112.403	234.019	-1.05755	2.36337e-06	0.000100669	Hnmt
ENSMUSG00000045319	191.571	340.638	207.469	386.386	117.408	100.053	281.516	108.731	1.36995	2.40843e-06	0.000102341	Proser2
ENSMUSG00000000296	237.645	142.53	115.454	161.64	350.56	403.623	164.317	377.091	-1.20467	2.42504e-06	0.000102376	Tpd52l1
ENSMUSG00000040752	10.9123	3.58566	53.8205	18.8211	205.673	5219.81	21.7849	2712.74	-6.95762	3.03343e-06	0.000126929	Myh6
ENSMUSG00000021613	164.897	132.67	96.3561	116.248	24.1478	56.8483	127.543	40.498	1.67725	3.11982e-06	0.00012997	Hapln1
ENSMUSG00000069892	25.462	23.3068	40.7994	25.4638	84.101	111.423	28.758	97.7618	-1.75306	3.16852e-06	0.000131421	9930111J21Rik2
ENSMUSG00000000320	123.673	135.359	116.322	133.962	187.354	526.415	127.329	356.884	-1.48245	3.28038e-06	0.00013505	Alox12
ENSMUSG00000029683	0	0	0.868073	0	5.82878	54.5743	0.217018	30.2016	-6.61289	3.28453e-06	0.00013505	Lmod2
ENSMUSG00000041119	48.4991	32.271	28.6464	30.9994	109.914	100.053	35.104	104.984	-1.59346	3.40171e-06	0.000138789	Pde9a
ENSMUSG00000021223	25.462	2.68925	15.6253	7.74986	93.2605	75.0397	12.8816	84.1501	-2.73171	3.40474e-06	0.000138789	Papln
ENSMUSG00000068614	54.5615	49.3029	66.8416	43.1778	180.692	1586.07	53.4709	883.379	-4.04524	3.52404e-06	0.000143344	Actc1
ENSMUSG00000040694	40.0117	51.9921	21.7018	30.9994	97.4239	151.216	36.1763	124.32	-1.77794	3.84209e-06	0.000154951	Apobec2
ENSMUSG00000001520	24.2495	44.8208	39.9314	34.3208	4.9961	3.4109	35.8306	4.2035	3.07192	4.04966e-06	0.000162975	Nrip2
ENSMUSG00000038576	23.0371	16.1355	19.0976	32.1066	89.9298	73.9027	22.5942	81.9163	-1.87358	4.23856e-06	0.000169856	Susd4
ENSMUSG00000090667	1.21248	0.896416	0.868073	1.10712	29.1439	23.8763	1.02102	26.5101	-4.72235	4.54601e-06	0.00018141	Gm765
ENSMUSG00000042734	33.9494	24.2032	76.3904	42.0707	154.046	154.627	44.1534	154.337	-1.79779	4.6756e-06	0.000186189	Ttc9
ENSMUSG00000026278	118.823	135.359	142.364	106.284	224.824	284.241	125.707	254.533	-1.00989	4.82683e-06	0.000191808	Bok
ENSMUSG00000074207	569.864	430.28	741.334	659.845	353.89	223.982	600.331	288.936	1.0501	4.86346e-06	0.00019286	Adh1
ENSMUSG00000032845	1.21248	2.68925	3.47229	2.21425	13.3229	64.807	2.39707	39.065	-3.98079	4.91462e-06	0.000194482	Alpk2
ENSMUSG00000001986	166.109	121.016	125.003	97.4268	263.961	267.187	127.389	265.574	-1.06315	5.05541e-06	0.000199636	Gria3
ENSMUSG00000026610	0	1.79283	1.73615	2.21425	24.1478	32.972	1.43581	28.5599	-4.26434	5.10701e-06	0.000201254	Esrrg
ENSMUSG00000022382	0	0.896416	0	0	32.4746	13.6436	0.224104	23.0591	-6.23989	5.24293e-06	0.000206182	Wnt7b
ENSMUSG00000029771	71.5361	68.1276	141.496	105.177	228.155	264.913	96.5841	246.534	-1.34605	5.67558e-06	0.000222274	Irf5
ENSMUSG00000022883	75.1736	53.7849	70.3139	28.7852	193.182	145.532	57.0144	169.357	-1.57221	5.8526e-06	0.000227933	Robo1
ENSMUSG00000028782	83.6609	63.6455	87.6754	60.8918	189.019	153.49	73.9684	171.255	-1.21397	6.09267e-06	0.000236653	Adgrb2
ENSMUSG00000054662	0	0	0	0	15.821	19.3284	0	17.5747	-6.56064	6.95797e-06	0.00026916	Ano9
ENSMUSG00000021057	56.9864	55.5778	58.1609	18.8211	174.031	136.436	47.3865	155.233	-1.70856	7.0418e-06	0.000271296	Akap5
ENSMUSG00000051225	3.63743	3.58566	4.34037	0	23.3151	50.0265	2.89086	36.6708	-3.62894	7.16562e-06	0.000274948	Fam83a
ENSMUSG00000052373	55.7739	50.1993	76.3904	94.1055	22.4824	11.3697	69.1173	16.926	2.00011	7.61795e-06	0.000291126	Mpp3
ENSMUSG00000071540	63.0488	38.5459	45.1398	23.2496	118.241	139.847	42.496	129.044	-1.60532	1.00688e-05	0.000381707	3425401B19Rik
ENSMUSG00000010476	24.2495	25.0996	28.6464	23.2496	84.101	72.7658	25.3113	78.4334	-1.62965	1.07482e-05	0.000405841	Ebf3
ENSMUSG00000097003	26.6745	36.753	14.7572	12.1784	0	0	22.5908	0	6.9814	1.09753e-05	0.000411955	D930007P13Rik
ENSMUSG00000043088	3.63743	9.86057	11.285	5.53562	58.2878	37.5199	7.57964	47.9038	-2.62987	1.12096e-05	0.00041909	Il17re
ENSMUSG00000055235	9.69982	8.06774	15.6253	2.21425	73.2761	42.0677	8.90178	57.6719	-2.68019	1.1375e-05	0.000423605	Wdr86
ENSMUSG00000055027	9.69982	6.27491	1.73615	6.64274	16.6537	104.601	6.0884	60.6272	-3.33652	1.13751e-05	0.000423605	Smyd1
ENSMUSG00000038210	24.2495	22.4104	21.7018	14.3926	0	0	20.6886	0	6.85373	1.16864e-05	0.000434344	Hoxa11
ENSMUSG00000017697	146.71	183.765	132.815	130.641	54.1244	76.1767	148.483	65.1505	1.20119	1.22161e-05	0.000450499	Ada
ENSMUSG00000009097	227.946	150.598	223.095	145.033	76.6069	88.6833	186.668	82.6451	1.17868	1.39655e-05	0.000506148	Tbx1
ENSMUSG00000032816	99.4231	83.3667	101.565	101.855	212.334	173.956	96.5524	193.145	-1.0056	1.5617e-05	0.000561708	Igdcc4
ENSMUSG00000097252	88.5108	65.4383	91.1477	88.5699	138.225	278.556	83.4167	208.391	-1.31661	1.58017e-05	0.000567274	Gm6634
ENSMUSG00000099889	0	0	0	0	14.1556	18.1914	0	16.1735	-6.44035	1.62012e-05	0.000577245	Mrgprb11-ps
ENSMUSG00000018126	36.3743	50.1993	52.9525	39.8564	11.6576	7.95876	44.8456	9.80816	2.17736	1.63452e-05	0.000581281	Baiap2l2
ENSMUSG00000048616	24.2495	30.4781	126.739	48.7134	9.9922	3.4109	57.5449	6.70155	3.06674	1.72956e-05	0.00061393	Nog
ENSMUSG00000084844	55.7739	47.51	65.9736	46.4992	110.747	156.901	53.9392	133.824	-1.30322	1.74365e-05	0.000617774	Hoxb3os
ENSMUSG00000043705	71.5361	51.0957	47.744	66.4274	18.319	14.7805	59.2008	16.5498	1.82133	1.84304e-05	0.000646941	Capn13
ENSMUSG00000015579	0	0.896416	0	0	12.4902	27.2872	0.224104	19.8887	-6.01278	1.89992e-05	0.000664444	Nkx2-5
ENSMUSG00000071424	0	0.896416	0	0	11.6576	28.4241	0.224104	20.0408	-6.02309	1.95737e-05	0.000680827	Grid2
ENSMUSG00000015709	20.6121	16.1355	36.4591	17.714	84.101	78.4506	22.7302	81.2758	-1.82845	1.98899e-05	0.000690499	Arnt2
ENSMUSG00000074923	295.844	199.901	166.67	156.104	429.665	402.486	204.63	416.075	-1.02859	2.07013e-05	0.000709572	Pak6
ENSMUSG00000021556	144.285	107.57	183.163	86.3556	303.929	280.83	130.343	292.38	-1.16346	2.12649e-05	0.000727575	Golm1
ENSMUSG00000069670	43.6492	29.5817	53.8205	33.2137	89.9298	143.258	40.0663	116.594	-1.53367	2.17073e-05	0.000741373	Nkain2
ENSMUSG00000017723	0	0	0	1.10712	19.1517	18.1914	0.276781	18.6716	-5.92888	2.26684e-05	0.000771418	Wfdc2
ENSMUSG00000003469	16.9747	1.79283	2.60422	3.32137	54.1244	50.0265	6.17327	52.0754	-3.13999	2.28221e-05	0.000775256	Phyhip
ENSMUSG00000074802	29.0994	18.8247	12.153	13.2855	58.2878	84.1354	18.3407	71.2116	-1.96847	2.38833e-05	0.000809853	Gas2l3
ENSMUSG00000022494	41.2242	18.8247	65.1055	49.8205	9.15951	3.4109	43.7437	6.28521	2.7512	2.48973e-05	0.000842728	Shisa9
ENSMUSG00000044788	38.7993	26.8925	33.8549	39.8564	98.2566	88.6833	34.8508	93.47	-1.43308	2.51995e-05	0.000851437	Fads6
ENSMUSG00000025215	1.21248	0	0	0	17.4863	19.3284	0.303119	18.4074	-5.90685	2.56053e-05	0.000863611	Tlx1
ENSMUSG00000012705	19.3996	73.5061	151.913	76.3915	17.4863	9.09572	80.3025	13.291	2.58164	2.76897e-05	0.000927312	Retn
ENSMUSG00000011171	261.895	219.622	263.026	172.711	128.233	98.916	229.314	113.575	1.0078	2.82242e-05	0.000941882	Vipr2
ENSMUSG00000020178	118.823	83.3667	80.7308	75.2844	34.9727	31.835	89.5511	33.4039	1.41429	3.35738e-05	0.00111036	Adora2a
ENSMUSG00000032246	84.8734	93.2272	91.1477	73.0701	28.3112	38.6568	85.5796	33.484	1.36987	3.36241e-05	0.00111036	Calml4
ENSMUSG00000034282	71.5361	81.5738	104.169	36.5351	212.334	176.23	73.4534	194.282	-1.39688	3.43861e-05	0.00113158	Evpl
ENSMUSG00000038264	134.585	84.2631	168.406	98.534	40.8015	51.1634	121.447	45.9825	1.40876	3.86555e-05	0.0012633	Sema7a
ENSMUSG00000000094	0	0	0	2.21425	18.319	27.2872	0.553562	22.8031	-5.47479	3.91528e-05	0.00127516	Tbx4
ENSMUSG00000027883	3996.32	3927.2	2227.48	2210.92	1214.05	959.599	3090.48	1086.83	1.50738	4.02239e-05	0.00130556	Gpsm2
ENSMUSG00000001334	0	1.79283	1.73615	3.32137	5.82878	64.807	1.71259	35.3179	-4.33664	4.26263e-05	0.00137881	Fndc5
ENSMUSG00000097636	0	0	0	0	6.66147	25.0132	0	15.8374	-6.40344	4.28451e-05	0.00138353	Mirt1
ENSMUSG00000020524	41.2242	112.052	72.9181	80.82	184.023	202.38	76.7536	193.201	-1.32255	4.65423e-05	0.00149527	Gria1
ENSMUSG00000035095	4.84991	5.37849	13.8892	4.42849	29.1439	64.807	7.13652	46.9755	-2.68243	4.71456e-05	0.00151209	Fam167a
ENSMUSG00000051951	47.2866	60.0598	55.5567	37.6422	7.49415	18.1914	50.1363	12.8428	2.01146	4.7234e-05	0.00151237	Xkr4
ENSMUSG00000055003	59.4114	54.6814	59.897	28.7852	118.241	142.121	50.6937	130.181	-1.35442	4.86202e-05	0.00155413	Lrtm2
ENSMUSG00000072568	55.7739	64.5419	84.2031	50.9277	156.544	134.162	63.8617	145.353	-1.18025	4.91189e-05	0.00156742	Fam84b
ENSMUSG00000030616	70.3237	81.5738	100.696	66.4274	35.8054	15.9175	79.7553	25.8614	1.59979	4.95657e-05	0.00157637	Sytl2
ENSMUSG00000058153	3.63743	0	1.73615	3.32137	24.9805	28.4241	2.17374	26.7023	-3.68663	5.1107e-05	0.00161995	Sez6l
ENSMUSG00000041046	0	3.58566	6.94458	0	30.8093	39.7938	2.63256	35.3015	-3.64778	5.20464e-05	0.00164423	Ramp3
ENSMUSG00000023243	15.7622	8.06774	18.2295	19.9282	68.28	51.1634	15.4969	59.7217	-1.95789	5.5723e-05	0.00174873	Kcnk5
ENSMUSG00000005968	12.1248	11.6534	19.0976	17.714	59.1205	52.3004	15.1474	55.7105	-1.87622	5.83505e-05	0.00182514	Tuft1
ENSMUSG00000033544	46.0741	43.9244	93.7519	77.4986	17.4863	19.3284	65.3123	18.4074	1.83447	5.96524e-05	0.00186279	Angptl1
ENSMUSG00000100600	46.0741	37.6495	26.9103	27.6781	8.32683	3.4109	34.578	5.86886	2.50398	6.05409e-05	0.00188432	A230077H06Rik
ENSMUSG00000028278	47.2866	53.7849	35.591	36.5351	110.747	101.19	43.2994	105.968	-1.2928	6.13063e-05	0.0019019	Rragd
ENSMUSG00000024846	4.84991	4.48208	16.4934	6.64274	37.4707	59.1222	8.11703	48.2965	-2.54253	6.26285e-05	0.00193028	Cst6
ENSMUSG00000051855	43.6492	41.2351	50.3482	34.3208	99.0893	105.738	42.3883	102.414	-1.26724	6.29237e-05	0.00193623	Mest
ENSMUSG00000102543	80.0235	96.8129	97.2242	66.4274	174.031	170.545	85.122	172.288	-1.01108	6.59562e-05	0.00201971	Pcdhgc5
ENSMUSG00000039084	31.5244	19.7211	46.0079	19.9282	79.1049	858.409	29.2954	468.757	-3.99837	6.72625e-05	0.00204649	Chad
ENSMUSG00000027111	36.3743	61.8527	73.7862	70.8559	84.101	321.761	60.7173	202.931	-1.73099	7.08489e-05	0.00214527	Itga6
ENSMUSG00000061013	86.0859	89.6416	60.7651	43.1778	27.4785	10.2327	69.9176	18.8556	1.8573	7.42547e-05	0.00223767	Mkx
ENSMUSG00000029334	70.3237	69.9204	43.4037	37.6422	18.319	11.3697	55.3225	14.8443	1.87569	8.40802e-05	0.00249412	Prkg2
ENSMUSG00000075408	20.6121	18.8247	21.7018	25.4638	63.2839	65.944	21.6506	64.614	-1.57972	8.51794e-05	0.00252273	6030408B16Rik
ENSMUSG00000116725	67.8987	51.0957	43.4037	55.3562	104.918	146.669	54.4386	125.793	-1.21174	8.53932e-05	0.00252273	AC154478.1
ENSMUSG00000036040	116.398	175.697	334.208	399.671	1282.33	1198.36	256.494	1240.35	-2.27337	8.65664e-05	0.00254793	Adamtsl2
ENSMUSG00000075324	137.01	106.673	111.113	102.962	45.7976	60.2592	114.44	53.0284	1.11711	9.8525e-05	0.00286873	Fign
ENSMUSG00000037188	1.21248	0	0	1.10712	15.821	22.7393	0.5799	19.2801	-5.23183	9.94957e-05	0.00289219	Grhl3
ENSMUSG00000058420	44.8616	48.4064	38.1952	37.6422	102.42	94.3681	42.2764	98.3941	-1.2201	0.000108411	0.0031373	Syt17
ENSMUSG00000052371	46.0741	18.8247	15.6253	30.9994	0.832683	0	27.8809	0.416342	5.84532	0.000113382	0.0032662	Hoxd3os1
ENSMUSG00000050052	52.1365	34.9602	53.8205	57.5704	117.408	110.286	49.6219	113.847	-1.20396	0.000116058	0.00332809	Tdrp
ENSMUSG00000050875	3.63743	11.6534	9.5488	3.32137	34.14	47.7525	7.04025	40.9463	-2.49756	0.000118326	0.00337273	A730017C20Rik
ENSMUSG00000022483	4.84991	7.17133	5.20844	4.42849	14.1556	65.944	5.41454	40.0498	-2.86506	0.000118811	0.00338147	Col2a1
ENSMUSG00000034911	282.507	158.666	312.506	182.675	99.0893	118.244	234.089	108.667	1.11012	0.00012008	0.00340736	Ushbp1
ENSMUSG00000039114	38.7993	33.1674	49.4802	38.7493	8.32683	12.5066	40.049	10.4167	1.96691	0.000131734	0.00368293	Nrn1
ENSMUSG00000041616	3.63743	1.79283	3.47229	1.10712	0.832683	849.313	2.50242	425.073	-7.40866	0.000133841	0.00373082	Nppa
ENSMUSG00000063611	48.4991	36.753	11.285	14.3926	106.583	98.916	27.7324	102.75	-1.90103	0.000141648	0.00392534	Gm10134
ENSMUSG00000058290	44.8616	41.2351	46.8759	26.571	104.085	92.0942	39.8859	98.0898	-1.29618	0.000143797	0.00397328	Espl1
ENSMUSG00000020838	2.42495	8.06774	5.20844	22.1425	14.1556	145.532	9.4609	79.8436	-3.07654	0.000145613	0.00400519	Slc6a4
ENSMUSG00000023031	59.4114	60.0598	58.1609	43.1778	108.249	131.888	55.2025	120.068	-1.11501	0.000145742	0.00400519	Cela1
ENSMUSG00000047420	36.3743	22.4104	16.4934	39.8564	87.4317	81.8615	28.7836	84.6466	-1.57488	0.00014652	0.00401922	Fam180a
ENSMUSG00000021260	105.485	84.2631	147.572	58.6775	261.463	195.558	98.9996	228.51	-1.20473	0.000152165	0.00415603	Hhipl1
ENSMUSG00000038963	1.21248	0.896416	3.47229	0	19.1517	25.0132	1.3953	22.0825	-3.9162	0.000158514	0.00431699	Slco4a1
ENSMUSG00000056947	1.21248	0	0.868073	0	12.4902	23.8763	0.520138	18.1833	-5.16875	0.000162609	0.00442218	Mab21l1
ENSMUSG00000037762	196.421	129.98	166.67	84.1414	290.606	306.981	144.303	298.794	-1.0506	0.000167324	0.00453088	Slc16a9
ENSMUSG00000065546	10.9123	9.86057	20.8338	9.96411	0	0	12.8927	0	6.17772	0.00017026	0.0045777	Mir196a-1
ENSMUSG00000005667	311.607	328.088	517.372	676.452	184.856	255.817	458.38	220.336	1.06	0.00017754	0.00475321	Mthfd2
ENSMUSG00000086427	12.1248	9.86057	11.285	16.6068	0	0	12.4693	0	6.1181	0.000179067	0.00478734	Hoxa11os
ENSMUSG00000051747	23.0371	25.0996	17.3615	18.8211	42.4668	401.349	21.0798	221.908	-3.39482	0.000187395	0.00498887	Ttn
ENSMUSG00000021622	1.21248	0	1.73615	0	9.15951	180.777	0.737156	94.9685	-6.99916	0.000191824	0.00508536	Ckmt2
ENSMUSG00000060044	43.6492	36.753	40.7994	28.7852	84.101	95.5051	37.4967	89.803	-1.25754	0.000197794	0.00521444	Tmem26
ENSMUSG00000034533	0	0	0	0	14.1556	10.2327	0	12.1942	-6.03781	0.000203607	0.00534539	Scn10a
ENSMUSG00000036815	0	0	4.34037	1.10712	35.8054	139.847	1.36187	87.8261	-5.96086	0.000215156	0.00562403	Dpp10
ENSMUSG00000010080	0	1.79283	3.47229	6.64274	31.642	23.8763	2.97697	27.7591	-3.21557	0.000217458	0.00566197	Epn3
ENSMUSG00000024526	213.396	232.172	539.073	308.887	100.755	173.956	323.382	137.355	1.24328	0.000221373	0.00574025	Cidea
ENSMUSG00000032420	170.959	75.2989	237.852	107.391	48.2956	59.1222	147.875	53.7089	1.46574	0.000236597	0.00609334	Nt5e
ENSMUSG00000029368	9.69982	201.694	118.058	24.3567	2.49805	2.27393	88.452	2.38599	5.21096	0.000243411	0.00626031	Alb
ENSMUSG00000030483	27.887	27.7889	33.8549	19.9282	3.33073	6.82179	27.3647	5.07626	2.47916	0.000249155	0.00639072	Cyp2b10
ENSMUSG00000039155	43.6492	26.8925	37.3271	24.3567	9.9922	2.27393	33.0564	6.13306	2.35996	0.000256555	0.00654959	Cdh26
ENSMUSG00000051076	100.636	64.5419	52.9525	35.4279	164.871	144.395	63.3895	154.633	-1.294	0.000256731	0.00654959	Vtcn1
ENSMUSG00000020793	37.5868	33.1674	54.6886	52.0348	13.3229	12.5066	44.3694	12.9148	1.77864	0.000257104	0.00655029	Galr2
ENSMUSG00000028713	106.698	53.7849	210.942	73.0701	28.3112	38.6568	111.124	33.484	1.74002	0.000262714	0.00668285	Cyp4b1
ENSMUSG00000033044	0	0	0	1.10712	1.66537	35.2459	0.276781	18.4556	-5.90094	0.000263013	0.00668285	Dhrs7c
ENSMUSG00000049115	18.1872	27.7889	38.1952	32.1066	52.459	128.477	29.0695	90.4681	-1.62061	0.000303848	0.00760824	Agtr1a
ENSMUSG00000047953	7.27486	6.27491	9.5488	22.1425	9.15951	155.764	11.3103	82.4619	-2.86658	0.000305949	0.00764687	Gp5
ENSMUSG00000022596	0	0.896416	1.73615	0	16.6537	18.1914	0.65814	17.4226	-4.58559	0.000312866	0.00780311	Slurp1
ENSMUSG00000030413	8.48734	8.96416	10.4169	6.64274	45.7976	28.4241	8.62778	37.1109	-2.10306	0.000336022	0.00825039	Pglyrp1
ENSMUSG00000109314	13.3372	18.8247	26.9103	25.4638	1.66537	3.4109	21.134	2.53813	3.11486	0.000338365	0.00829716	Gm44699
ENSMUSG00000028031	4.84991	7.17133	13.8892	8.85699	28.3112	53.4374	8.69185	40.8743	-2.20551	0.000346371	0.00848252	Dkk2
ENSMUSG00000032368	0	0.896416	0	0	16.6537	10.2327	0.224104	13.4432	-5.45897	0.00034813	0.00851459	Zic1
ENSMUSG00000041301	0	0	0	0	12.4902	10.2327	0	11.3615	-5.93473	0.000348975	0.00852427	Cftr
ENSMUSG00000025902	363.743	179.283	462.683	240.246	151.548	137.573	311.489	144.561	1.10652	0.000356361	0.00867114	Sox17
ENSMUSG00000055632	341.918	316.435	578.137	216.996	162.373	185.325	363.372	173.849	1.06719	0.000363437	0.008832	Hmcn2
ENSMUSG00000042258	84.8734	26.8925	46.0079	37.6422	166.537	101.19	48.854	133.863	-1.46946	0.000397454	0.00962163	Isl1
ENSMUSG00000044338	12.1248	21.514	39.9314	12.1784	2.49805	1.13697	21.4371	1.81751	3.51945	0.000399802	0.00966613	Aplnr
ENSMUSG00000071547	52.1365	45.7172	68.5778	48.7134	92.4278	147.805	53.7862	120.117	-1.14914	0.000409866	0.00985916	Nt5dc2
ENSMUSG00000029754	3.63743	6.27491	6.94458	4.42849	29.1439	28.4241	5.32135	28.784	-2.41232	0.000413671	0.00993393	Dlx6
ENSMUSG00000015090	3.63743	4.48208	10.4169	4.42849	39.1361	25.0132	5.74122	32.0747	-2.45967	0.000429015	0.0102547	Ptgds
ENSMUSG00000050377	27.887	13.4462	58.1609	13.2855	0.832683	5.68483	28.1949	3.25875	3.20577	0.000430374	0.0102742	Il31ra
ENSMUSG00000021314	0	2.68925	1.73615	1.10712	23.3151	14.7805	1.38313	19.0478	-3.71425	0.0004448	0.0105654	Amph
ENSMUSG00000045613	1.21248	0	3.47229	0	6.66147	40.9308	1.17119	23.7961	-4.28237	0.000451061	0.010674	Chrm2
ENSMUSG00000106379	1.21248	0	0	0	5.82878	21.6023	0.303119	13.7156	-5.47329	0.000465113	0.0109703	Lhfpl3
ENSMUSG00000036602	1.21248	0	0.868073	2.21425	25.8132	10.2327	1.0737	18.0229	-4.14243	0.000468447	0.0110303	Alx1
ENSMUSG00000027832	35.1618	18.8247	18.2295	11.0712	47.4629	92.0942	20.8218	69.7786	-1.74913	0.0004755	0.0111825	Ptx3
ENSMUSG00000057654	0	6.27491	6.94458	17.714	31.642	65.944	7.73337	48.793	-2.64938	0.000493834	0.0115564	Olfr328
ENSMUSG00000047040	4.84991	0	3.47229	5.53562	28.3112	25.0132	3.46445	26.6622	-2.98737	0.000493835	0.0115564	Prr15l
ENSMUSG00000032083	0	32.271	13.8892	11.0712	0	0	14.3078	0	6.33168	0.000502339	0.011712	Apoa1
ENSMUSG00000039232	78.811	72.6097	93.7519	108.498	108.249	316.076	88.4177	212.163	-1.25708	0.000510434	0.011857	Stx11
ENSMUSG00000013415	0	0	0	0	12.4902	9.09572	0	10.793	-5.86165	0.000516097	0.0119738	Igf2bp1
ENSMUSG00000025400	15.7622	2.68925	16.4934	9.96411	0	0	11.2272	0	5.96649	0.000523378	0.0121246	Tac2
ENSMUSG00000068079	2.42495	9.86057	20.8338	12.1784	0	0	11.3244	0	5.99603	0.000523873	0.0121246	Tcf15
ENSMUSG00000062151	7.27486	14.3427	10.4169	13.2855	36.6381	46.6156	11.33	41.6268	-1.86373	0.000524589	0.0121263	Unc13c
ENSMUSG00000032034	2.42495	0	1.73615	0	0.832683	56.8483	1.04028	28.8405	-4.81732	0.000528262	0.0121963	Kcnj5
ENSMUSG00000042246	26.6745	35.8566	40.7994	58.6775	9.15951	13.6436	40.502	11.4015	1.84843	0.000535649	0.0123368	Tmc7
ENSMUSG00000086040	31.5244	26.8925	39.9314	29.8923	84.101	69.3549	32.0601	76.7279	-1.25933	0.000550272	0.0126429	Wipf3
ENSMUSG00000051279	49.7116	36.753	78.1266	15.4997	207.338	85.2724	45.0227	146.305	-1.69828	0.000573474	0.0130966	Gdf6
ENSMUSG00000115936	18.1872	25.9961	5.20844	23.2496	67.4473	61.3961	18.1603	64.4217	-1.8355	0.000583565	0.0132791	4833415N18Rik
ENSMUSG00000031665	0	0	0	0	13.3229	7.95876	0	10.6408	-5.84271	0.000608283	0.013759	Sall1
ENSMUSG00000019787	9.69982	5.37849	4.34037	3.32137	9.9922	67.081	5.68501	38.5366	-2.76627	0.000626852	0.0141621	Trdn
ENSMUSG00000027022	0	0	1.73615	0	2.49805	37.5199	0.434037	20.009	-5.33129	0.000628665	0.0141861	Xirp2
ENSMUSG00000026399	160.047	85.1595	274.311	169.39	373.042	366.103	172.227	369.572	-1.10033	0.000644794	0.0145155	Cd55
ENSMUSG00000025089	16.9747	14.3427	13.0211	13.2855	29.1439	71.6288	14.406	50.3864	-1.79984	0.000680489	0.0152185	Gfra1
ENSMUSG00000018845	47.2866	49.3029	6.07651	16.6068	209.836	280.83	29.8182	245.333	-3.0428	0.000683085	0.0152328	Unc45b
ENSMUSG00000025789	6.06238	9.86057	10.4169	0	45.7976	31.835	6.58496	38.8163	-2.53184	0.000684117	0.0152379	St8sia2
ENSMUSG00000079654	139.435	74.4025	159.725	86.3556	288.941	192.147	114.98	240.544	-1.068	0.000695721	0.0154239	Prrt4
ENSMUSG00000034435	95.7857	70.8168	84.2031	68.6416	40.8015	30.6981	79.8618	35.7498	1.14644	0.000701942	0.0155436	Tmem30b
ENSMUSG00000006403	63.0488	74.4025	58.1609	36.5351	139.891	109.149	58.0368	124.52	-1.10037	0.00071156	0.0157015	Adamts4
ENSMUSG00000086607	21.8246	24.2032	32.1187	14.3926	59.1205	69.3549	23.1348	64.2377	-1.45862	0.000720089	0.0158344	4930511M06Rik
ENSMUSG00000062515	1582.28	1910.26	4263.98	3132.05	843.508	900.477	2722.14	871.992	1.64251	0.000758963	0.0165739	Fabp4
ENSMUSG00000029304	26.6745	17.0319	62.5013	14.3926	102.42	357.007	30.1501	229.714	-2.92428	0.000761014	0.0165996	Spp1
ENSMUSG00000024421	84.8734	53.7849	116.322	84.1414	40.8015	28.4241	84.7804	34.6128	1.28177	0.00081011	0.0175694	Lama3
ENSMUSG00000030905	1.21248	1.79283	0	5.53562	16.6537	27.2872	2.13523	21.9704	-3.40273	0.000826019	0.017845	Crym
ENSMUSG00000020169	13.3372	24.2032	19.9657	21.0353	57.4551	52.3004	19.6354	54.8778	-1.47399	0.000826584	0.017845	Best3
ENSMUSG00000063506	18.1872	10.757	20.8338	6.64274	56.6225	42.0677	14.1052	49.3451	-1.80618	0.000833907	0.0179826	Arhgap22
ENSMUSG00000040086	33.9494	37.6495	48.6121	57.5704	80.7703	119.381	44.4453	100.076	-1.16394	0.000836769	0.0180238	Tnni3k
ENSMUSG00000027200	117.61	86.0559	158.857	66.4274	217.33	219.434	107.238	218.382	-1.02257	0.000872919	0.0187598	Sema6d
ENSMUSG00000030159	19.3996	18.8247	14.7572	26.571	13.3229	177.367	19.8881	95.3448	-2.25818	0.00088513	0.0189578	Clec1b
ENSMUSG00000041193	87.2983	43.028	56.4248	68.6416	14.1556	31.835	63.8482	22.9953	1.49361	0.000893828	0.0190579	Pla2g5
ENSMUSG00000085139	0	0	0	1.10712	1.66537	27.2872	0.276781	14.4763	-5.54944	0.00091986	0.0195909	A730046J19Rik
ENSMUSG00000051379	13.3372	8.96416	23.438	6.64274	42.4668	54.5743	13.0955	48.5206	-1.87274	0.000957339	0.0201851	Flrt3
ENSMUSG00000040653	134.585	250.996	142.364	263.495	104.085	92.0942	197.86	98.0898	1.01081	0.000976358	0.0205394	Ppp1r14c
ENSMUSG00000030666	0	0	0	0	60.7859	17.0545	0	38.9202	-7.71048	0.000976542	0.0205394	Calcb
ENSMUSG00000020651	13.3372	8.96416	41.6675	15.4997	0	3.4109	19.8672	1.70545	3.69844	0.000990673	0.0207265	Slc26a4
ENSMUSG00000031530	8.48734	21.514	23.438	24.3567	47.4629	71.6288	19.449	59.5459	-1.59553	0.000998115	0.0208362	Dusp4
ENSMUSG00000048070	0	0	0	0	3.33073	18.1914	0	10.7611	-5.84448	0.00102455	0.0212943	Pirt
ENSMUSG00000100642	12.1248	1.79283	6.94458	19.9282	0	0	10.1976	0	5.81947	0.00105127	0.0218257	Gm28230
ENSMUSG00000032902	95.7857	102.191	263.894	224.746	423.003	330.857	171.654	376.93	-1.13336	0.0010565	0.0219102	Slc16a1
ENSMUSG00000037440	64.2613	46.6136	55.5567	42.0707	99.922	109.149	52.1256	104.535	-1.00531	0.00107872	0.0223467	Vnn1
ENSMUSG00000060459	2.42495	4.48208	22.5699	11.0712	0	0	10.137	0	5.83522	0.00109594	0.0226374	Kng2
ENSMUSG00000113789	78.811	79.781	80.7308	106.284	42.4668	42.0677	86.4017	42.2673	1.02941	0.00109601	0.0226374	Gm47322
ENSMUSG00000029832	9.69982	15.2391	15.6253	9.96411	48.2956	35.2459	12.6321	41.7708	-1.71433	0.00110657	0.0227356	Nfe2l3
ENSMUSG00000069763	224.308	165.837	448.794	336.565	137.393	148.942	293.876	143.168	1.03959	0.00110685	0.0227356	Tmem100
ENSMUSG00000091705	0	0	0.868073	0	13.3229	9.09572	0.217018	11.2093	-5.19591	0.00115235	0.0235374	H2-Q2
ENSMUSG00000031494	41.2242	23.3068	19.9657	54.249	9.9922	6.82179	34.6864	8.40699	2.01689	0.00121227	0.0245498	Cd209a
ENSMUSG00000054013	21.8246	25.0996	37.3271	15.4997	5.82878	4.54786	24.9378	5.18832	2.25972	0.00126609	0.0254763	Tmem179
ENSMUSG00000115924	4.84991	1.79283	6.07651	1.10712	18.319	28.4241	3.45659	23.3716	-2.74456	0.00133547	0.0267023	Gm19277
ENSMUSG00000094800	189.146	199.004	644.978	126.212	34.14	60.2592	289.835	47.1996	2.62214	0.00134291	0.0267945	Gm9780
ENSMUSG00000019890	10.9123	0	13.0211	3.32137	24.1478	64.807	6.81369	44.4774	-2.70599	0.00139296	0.0277347	Nts
ENSMUSG00000066361	27.887	28.6853	33.8549	37.6422	11.6576	6.82179	32.0173	9.23968	1.76594	0.00140383	0.027874	Serpina3c
ENSMUSG00000030237	2.42495	0.896416	3.47229	1.10712	15.821	19.3284	1.9752	17.5747	-3.14119	0.00150253	0.0293311	Slco1a4
ENSMUSG00000044229	58.1989	69.024	85.9392	39.8564	120.739	138.71	63.2546	129.724	-1.02551	0.00152965	0.0297991	Nxpe4
ENSMUSG00000066154	1.21248	22.4104	6.94458	7.74986	0	0	9.57933	0	5.75535	0.00155802	0.0302661	Mup3
ENSMUSG00000049691	2.42495	0	1.73615	2.21425	15.821	17.0545	1.59384	16.4377	-3.4151	0.00155842	0.0302661	Nkx3-2
ENSMUSG00000017417	8.48734	14.3427	39.0633	13.2855	61.6186	67.081	18.7947	64.3498	-1.75244	0.00157154	0.0304587	Plxdc1
ENSMUSG00000022123	0	0	0	2.21425	17.4863	10.2327	0.553562	13.8595	-4.75273	0.00157727	0.0305384	Scel
ENSMUSG00000026347	0	2.68925	0	0	4.16342	31.835	0.672312	17.9992	-4.63018	0.00158812	0.0306858	Tmem163
ENSMUSG00000020475	18.1872	30.4781	39.9314	21.0353	35.8054	139.847	27.408	87.8261	-1.66002	0.00162854	0.0313073	Pgam2
ENSMUSG00000036136	0	1.79283	0.868073	0	10.8249	17.0545	0.665226	13.9397	-4.26267	0.00164611	0.0315809	Fam110c
ENSMUSG00000034413	56.9864	54.6814	107.641	77.4986	33.3073	29.5611	74.2019	31.4342	1.2394	0.00165047	0.0316326	Neurl1b
ENSMUSG00000037379	26.6745	17.9283	28.6464	4.42849	68.28	60.2592	19.4194	64.2696	-1.72253	0.00167074	0.0318384	Spon2
ENSMUSG00000030785	0	1.79283	6.07651	0	24.1478	238.763	1.96734	131.455	-6.02305	0.00167296	0.0318384	Cox6a2
ENSMUSG00000061816	3.63743	8.96416	19.0976	7.74986	13.3229	92.0942	9.86226	52.7086	-2.38624	0.00170764	0.0323037	Myl1
ENSMUSG00000025330	3.63743	0.896416	4.34037	9.96411	23.3151	30.6981	4.70958	27.0066	-2.54109	0.0017787	0.0333613	Padi4
ENSMUSG00000018169	130.948	98.6057	190.976	89.677	75.7742	36.3829	127.552	56.0785	1.17339	0.00177938	0.0333613	Mfng
ENSMUSG00000031995	12.1248	10.757	13.8892	11.0712	31.642	44.3416	11.9605	37.9918	-1.6591	0.00178957	0.0334822	St14
ENSMUSG00000045377	31.5244	18.8247	48.6121	25.4638	8.32683	7.95876	31.1063	8.14279	1.93454	0.00180316	0.0335746	Tmem88
ENSMUSG00000030433	0	0.896416	0	1.10712	2.49805	27.2872	0.500885	14.8926	-4.86664	0.00182905	0.0339556	Sbk2
ENSMUSG00000040794	33.9494	45.7172	43.4037	45.392	18.319	12.5066	42.1156	15.4128	1.43607	0.00185468	0.0342782	C1qtnf4
ENSMUSG00000031488	14.5497	19.7211	61.6332	28.7852	79.9376	104.601	31.1723	92.2692	-1.54954	0.00185542	0.0342782	Rab11fip1
ENSMUSG00000020151	64.2613	28.6853	77.2585	47.6063	23.3151	13.6436	54.4528	18.4794	1.54016	0.00187861	0.0346198	Ptprr
ENSMUSG00000086825	19.3996	8.06774	24.306	14.3926	49.961	50.0265	16.5415	49.9937	-1.5969	0.00187939	0.0346198	Gm15675
ENSMUSG00000024481	6.06238	6.27491	6.94458	6.64274	37.4707	18.1914	6.48115	27.8311	-2.11048	0.00188977	0.0347772	Lvrn
ENSMUSG00000086283	143.072	96.8129	62.5013	42.0707	221.494	165.997	86.1143	193.745	-1.17627	0.00197631	0.0362292	2810433D01Rik
ENSMUSG00000071551	0	0.896416	4.34037	5.53562	18.319	25.0132	2.6931	21.6661	-2.98871	0.00199889	0.0366077	Akr1c19
ENSMUSG00000030996	0	0.896416	3.47229	0	1.66537	43.2047	1.09218	22.435	-4.2512	0.00200885	0.0367267	Art1
ENSMUSG00000074934	18.1872	21.514	7.81266	9.96411	0	1.13697	14.3695	0.568483	4.87107	0.0020151	0.0367979	Grem1
ENSMUSG00000026012	4.84991	2.68925	6.07651	0	17.4863	29.5611	3.40392	23.5237	-2.76681	0.0020243	0.0368949	Cd28
ENSMUSG00000090223	7.27486	20.6176	10.4169	21.0353	0	2.27393	14.8362	1.13697	3.88303	0.00205485	0.0373438	Pcp4
ENSMUSG00000021032	61.8363	52.8885	39.0633	33.2137	109.914	85.2724	46.7505	97.5933	-1.06964	0.00205732	0.0373529	Ngb
ENSMUSG00000044288	14.5497	15.2391	9.5488	13.2855	34.9727	44.3416	13.1558	39.6572	-1.59341	0.002107	0.0381819	Cnr1
ENSMUSG00000053886	6.06238	6.27491	15.6253	13.2855	44.1322	30.6981	10.312	37.4151	-1.85424	0.00216783	0.0391718	Sh2d4a
ENSMUSG00000005360	84.8734	75.2989	143.232	109.605	54.9571	45.4786	103.252	50.2179	1.03737	0.00217761	0.0392364	Slc1a3
ENSMUSG00000090439	4.84991	8.96416	9.5488	5.53562	20.8171	39.7938	7.22462	30.3054	-2.03716	0.00218876	0.0393997	Gm17455
ENSMUSG00000085400	1.21248	1.79283	0.868073	4.42849	20.8171	13.6436	2.07547	17.2303	-3.08411	0.00219484	0.0394636	Pard3bos3
ENSMUSG00000093805	0	1.79283	1.73615	4.42849	15.821	19.3284	1.98937	17.5747	-3.13357	0.00220291	0.0395418	Gal3st2b
ENSMUSG00000071177	6.06238	7.17133	26.0422	26.571	28.3112	108.012	16.4617	68.1615	-2.03696	0.00222228	0.0398141	Serpina1d
ENSMUSG00000060962	2.42495	0	0	1.10712	19.1517	9.09572	0.883019	14.1237	-4.15402	0.00223419	0.0399143	Dmkn
ENSMUSG00000022579	14.5497	53.7849	56.4248	71.963	13.3229	15.9175	49.1806	14.6202	1.76107	0.00225761	0.0402567	Gpihbp1
ENSMUSG00000036885	36.3743	38.5459	33.8549	44.2849	13.3229	14.7805	38.265	14.0517	1.44863	0.00229206	0.0407944	Arhgef26
ENSMUSG00000064246	3.63743	0.896416	5.20844	4.42849	9.15951	39.7938	3.54269	24.4766	-2.78276	0.00232005	0.041138	Chil1
ENSMUSG00000033898	4.84991	6.27491	11.285	6.64274	27.4785	30.6981	7.26313	29.0883	-1.98035	0.00234802	0.0415951	Cfhr2
ENSMUSG00000030110	10.9123	8.96416	29.5145	37.6422	64.9493	71.6288	21.7583	68.2891	-1.64834	0.00239425	0.0422954	Ret
ENSMUSG00000005640	4.84991	6.27491	8.68073	8.85699	0	0	7.16563	0	5.32712	0.00244234	0.0430246	Insrr
ENSMUSG00000090066	0	1.79283	0.868073	2.21425	9.15951	20.4654	1.21879	14.8124	-3.56971	0.00245705	0.0432437	1110002E22Rik
ENSMUSG00000000359	98.2106	75.2989	85.0712	33.2137	220.661	109.149	72.9486	164.905	-1.18083	0.00251331	0.0440702	Rem1
ENSMUSG00000034687	13.3372	17.0319	27.7783	17.714	69.1127	37.5199	18.9654	53.3163	-1.48698	0.00252661	0.0442585	Fras1
ENSMUSG00000009646	1.21248	0.896416	2.60422	7.74986	19.9844	22.7393	3.11574	21.3619	-2.79751	0.00260138	0.0454349	Pla2g12b
ENSMUSG00000113581	4.84991	2.68925	5.20844	0	30.8093	13.6436	3.1869	22.2264	-2.79905	0.00260313	0.0454349	Dio3os
ENSMUSG00000028545	44.8616	34.9602	28.6464	24.3567	77.4395	68.2179	33.2062	72.8287	-1.14119	0.00261148	0.0455036	Bend5
ENSMUSG00000050195	30.3119	41.2351	13.8892	16.6068	49.961	95.5051	25.5108	72.733	-1.50508	0.00261592	0.0455293	Scd4
ENSMUSG00000034730	86.0859	97.7093	229.171	119.569	57.4551	63.6701	133.134	60.5626	1.1431	0.00263036	0.0456579	Adgrb1
ENSMUSG00000043664	69.1112	45.7172	39.0633	32.1066	14.9883	19.3284	46.4996	17.1584	1.44281	0.0026342	0.0456827	Tmem221
ENSMUSG00000017607	41.2242	20.6176	26.0422	23.2496	64.1166	65.944	27.7834	65.0303	-1.2389	0.00263815	0.0457094	Tns4
ENSMUSG00000020120	140.647	166.733	151.913	226.96	173.198	520.73	171.563	346.964	-1.01207	0.00283265	0.0485469	Plek
ENSMUSG00000061462	35.1618	21.514	28.6464	9.96411	38.3034	319.487	23.8216	178.895	-2.90766	0.00288899	0.0494232	Obscn
ENSMUSG00000101625	0	0.896416	0	0	9.9922	9.09572	0.224104	9.54396	-4.96113	0.00291382	0.0497274	Gm29371

## Sheet: mDAvsmATA.all_KEGGenrich_signif
	Supplementary Table. KEGG pathway analysis of differentially expressed genes between DA vs ATA in RNA-seq data. The Related to Extended Data Fig. 9c
	Description	GeneRatio	pvalue	padj	-log 10 adjusted P-value	geneName
	ECM-receptor interaction	15/251	7.47694e-08	1.34307e-05	4.8719	Tnc/Tnr/Fn1/Itgb8/Col4a3/Itga4/Lamb1/Thbs4/Chad/Itga6/Col2a1/Gp5/Spp1/Lama3/Fras1
	Neuroactive ligand-receptor interaction	24/251	1.15285e-07	1.34307e-05	4.8719	P2rx1/Adra2a/Gria4/Ptger3/Npy4r/Agtr1b/Avpr1a/Adra1a/Calcrl/Gria3/Grid2/Vipr2/Adora2a/Gria1/Galr2/Agtr1a/Slurp1/Aplnr/Chrm2/Tac2/Calcb/Kng2/Nts/Cnr1
	Vascular smooth muscle contraction	16/251	9.04367e-06	0.000702391	3.15342	Mylk2/Agtr1b/Avpr1a/Adra1a/Calcrl/Adcy1/Nppc/Mylk3/Adora2a/Calml4/Ramp3/Nppa/Agtr1a/Pla2g5/Calcb/Pla2g12b
	Dilated cardiomyopathy (DCM)	13/251	2.40388e-05	0.00140026	2.85379	Tnnc1/Itgb8/Myl3/Adcy1/Tnnt2/Itga4/Pln/Mybpc3/Myh7/Myh6/Actc1/Itga6/Ttn
	Calcium signaling pathway	18/251	3.37854e-05	0.0015744	2.80289	P2rx1/Mylk2/Pde1c/Ptger3/Agtr1b/Avpr1a/Adra1a/Tnnc1/Adcy1/Casq2/Mylk3/Pln/Pde1b/Adora2a/Calml4/Agtr1a/Chrm2/Trdn
	Complement and coagulation cascades	11/251	5.71365e-05	0.0022188	2.65388	C7/Serpina1b/C4b/F3/Cfh/C2/Gm16332/Cd55/Kng2/Serpina1d/Cfhr2
	cGMP-PKG signaling pathway	17/251	0.00010751	0.00357856	2.44629	Mylk2/Adra2a/Atp1b1/Gata4/Agtr1b/Adra1a/Adcy1/Nppc/Mylk3/Pln/Myh7/Myh6/Calml4/Prkg2/Nppa/Agtr1a/Kng2
	Focal adhesion	18/251	0.000219532	0.00639387	2.19424	Mylk2/Tnc/Tnr/Fn1/Kdr/Myl7/Itgb8/Col4a3/Mylk3/Itga4/Lamb1/Thbs4/Pak6/Chad/Itga6/Col2a1/Spp1/Lama3
	Hypertrophic cardiomyopathy (HCM)	11/251	0.000329322	0.00852577	2.06927	Tnnc1/Itgb8/Myl3/Tnnt2/Itga4/Mybpc3/Myh7/Myh6/Actc1/Itga6/Ttn
	cAMP signaling pathway	16/251	0.000826956	0.0192681	1.71516	Hhip/Gria4/Atp1b1/Ptger3/Bdnf/Adcy1/Pln/Sox9/Gria3/Vipr2/Adora2a/Calml4/Gria1/Nppa/Cftr/Chrm2
	Adrenergic signaling in cardiomyocytes	13/251	0.00124046	0.0262752	1.58045	Atp1b1/Agtr1b/Adra1a/Tnnc1/Myl3/Adcy1/Tnnt2/Pln/Myh7/Myh6/Actc1/Calml4/Agtr1a
	Cardiac muscle contraction	10/251	0.00138347	0.0268624	1.57086	Atp1b1/Tnnc1/Myl3/Tnnt2/Casq2/Myh7/Myh6/Actc1/Trdn/Cox6a2
	Renin secretion	8/251	0.00239638	0.0405011	1.39253	Pde1c/Agtr1b/Ren1/Pde1b/Calml4/Prkg2/Nppa/Agtr1a
	Retinol metabolism	6/251	0.00243354	0.0405011	1.39253	Aldh1a2/Aldh1a1/Adh7/Cyp2s1/Adh1/Cyp2b10
	590 genes listed in Supplementary Table
	enrtiched pathways
	Statistical information from Novogene
