# Supplementary material for: The VE-cadherin/AmotL2 mechanosensory pathway suppresses aortic inflammation and the formation of abdominal aortic aneurysms
Source: Nat Cardiovasc Res. 2023 Jun 29;2(7):629–44. doi: 10.1038/s44161-023-00298-8 (PMC11358041; doi:10.1038/s44161-023-00298-8)
Supplement: Supplementary file 12 — Differentially expressed genes and GO cellular component analysis between DA versus ATA in MS data. Related to Extended Data Fig. 9f. [file 44161_2023_298_MOESM12_ESM.xlsx]

## Sheet: 1318 protein decrease
Supplementary Table. The list of decreased expression protein between DA vs ATA in MS data. (1318 proteins) Related to Extended Data Fig. 9f
Gene Name	DA-ATA_logFC	DA-ATA_sca,adj,pval
Ighv1-18	-3.307	0.00115721
Hand2	-2.83712	1.43727e-12
Srrm1	-2.69294	4.87125e-06
Krt73	-2.57072	5.41571e-06
Lypd8l	-2.55433	1.3781e-11
Bst1	-2.37126	9.54879e-10
Krt16	-2.19716	1.78021e-05
Cdsn	-2.14982	0.000114057
Ighv9-3	-2.0818	0.00725529
Igkv10-96	-1.99837	0.0330297
Tuft1	-1.9926	4.58573e-05
Shh	-1.93093	4.77779e-06
Krt79	-1.84203	5.79664e-05
Ighg3	-1.71399	0.00482328
Dpp4	-1.70214	3.68339e-09
Krt76	-1.69314	0.000240309
Dsc1	-1.65268	0.000480738
Fbxl20	-1.65225	5.52175e-07
Krt72	-1.62086	0.000507637
Slc25a3	-1.62046	3.94814e-05
C1qc	-1.61343	3.70724e-06
Kmt2c	-1.58496	0.00392293
Krt17	-1.53887	3.24082e-06
Try10	-1.51899	3.1573e-07
Ighv1-26	-1.51884	0.00131287
Igkv6-23	-1.50317	0.000114057
Ypel3	-1.49859	7.54505e-08
Krt14	-1.49108	0.000104139
Pkp1	-1.47061	0.0227585
Krt78	-1.46201	0.000507637
Lynx1	-1.46001	4.08763e-05
Insrr	-1.45889	2.27478e-05
Krt10	-1.43623	3.56856e-05
C1qb	-1.4357	2.7532e-07
Krt2	-1.43189	0.000157564
Ccdc88b	-1.41455	0.000121474
Krt42	-1.40842	7.09587e-06
Igkv6-15	-1.36249	0.00116272
Flg2	-1.35253	0.0001713
Tmed3	-1.35026	0.000114057
Krt5	-1.34558	0.000104139
Krt75	-1.34307	0.000120888
Krt77	-1.33299	0.000113231
Fau	-1.32215	0.00637981
Ndufa1	-1.3212	0.00227334
Mmp12	-1.30907	3.60645e-09
Mpc2	-1.30543	0.000507637
Ighv1-81	-1.29396	0.0219055
Ighv1-78	-1.29325	0.0031173
Mgst3	-1.28227	0.0001169
Sbsn	-1.2737	0.00948651
Dnah3	-1.27314	0.00187883
Slc25a11	-1.25899	0.000134579
Ighv6-5	-1.24321	0.00997657
C1qa	-1.23896	8.17832e-07
Krt6a	-1.22954	3.45369e-06
Fmo2	-1.20461	3.58169e-06
Ighv1-82	-1.20451	0.0426723
Ap2m1	-1.18314	5.41571e-06
Senp2	-1.18132	6.60786e-06
P2rx3	-1.17995	7.57787e-05
Igkv10-95	-1.17571	0.0198097
Krt1	-1.17191	0.000455391
Rp2	-1.17044	1.07203e-06
Ighv5-4	-1.1702	0.0190331
Maoa	-1.13283	3.56856e-05
Rab35	-1.1291	3.26073e-07
Ttf2	-1.11982	1.84055e-05
Slc25a5	-1.11775	0.000120888
Pgs1	-1.11186	6.63625e-05
Ighv6-3	-1.10778	0.0031223
2210010C04Rik	-1.10765	1.88317e-06
Pcyox1l	-1.10567	0.00122527
Bmp3	-1.10019	0.000105356
Slc25a4	-1.09013	0.000115759
Gykl1	-1.08982	6.90495e-06
Rab3a	-1.08298	7.54505e-08
Maob	-1.0818	6.14945e-05
Aldh1a2	-1.07625	8.71297e-06
Timmdc1	-1.07144	0.00255513
Rhot1	-1.06377	0.00600708
Tgm3	-1.06261	3.56856e-05
Ighv1-55	-1.05824	0.0492341
Sphkap	-1.05024	0.000175428
Rptor	-1.04994	0.000855827
Vps26c	-1.03969	2.36477e-05
Rheb	-1.03891	1.55596e-06
Recql5	-1.03883	0.00902068
Ube2q1	-1.03257	0.00743361
Rarg	-1.02939	0.000172372
Wnt16	-1.02699	7.45483e-06
Dsp	-1.01564	0.000471025
Syne2	-1.01457	0.000158677
Map3k6	-1.01004	0.000255488
Krt24	-1.00952	0.00256449
Apobec2	-0.988266	1.55115e-05
Fmo3	-0.98584	4.70742e-06
Prmt1	-0.985266	2.36477e-05
Sntg2	-0.984043	0.000571716
Pld1	-0.976322	3.58169e-06
Wdfy1	-0.970714	6.99714e-05
Ccnb1	-0.968182	0.00021628
Kdm8	-0.964142	3.45369e-06
Mfap4	-0.959477	0.0230508
Fgf2	-0.956886	0.000173239
Klhl36	-0.949572	0.0001713
Tmem11	-0.942446	5.12461e-07
Igkc	-0.938769	0.0245816
Col26a1	-0.928115	0.0066789
Itga4	-0.926859	1.47917e-05
Rab1a	-0.923453	2.83329e-08
Adck1	-0.922813	0.00102127
Otc	-0.920099	0.0001713
Gnao1	-0.915745	1.24368e-05
Slc25a12	-0.911047	0.000159948
Ighv3-5	-0.908814	0.0182284
Rad54l2	-0.908814	0.00758877
Gnai1	-0.906529	0.00091771
Ndufa11	-0.906308	0.00436457
Plxnc1	-0.906253	5.99988e-05
Naa35	-0.903104	0.00415308
Them4	-0.902468	0.00424511
Zfp638	-0.894969	0.000108733
Gm5591	-0.890705	0.000194107
Rcbtb2	-0.88948	2.35016e-05
Cox7b	-0.888716	0.000108733
Gk	-0.886602	1.02136e-05
Rraga	-0.884462	0.00191237
Astn1	-0.874708	0.000225122
Slc25a13	-0.872793	0.00112413
Ighv1-53	-0.871632	0.00728812
Parp12	-0.867467	2.13953e-05
Cenpf	-0.86374	0.000139119
Pgm5	-0.863031	3.90256e-05
Tbc1d7	-0.861912	6.36963e-07
Cfap54	-0.858577	0.00074046
Ap2s1	-0.858094	4.70742e-06
Dlg2	-0.856556	2.60226e-07
Acadsb	-0.844224	0.00141434
Ros1	-0.842324	0.00655618
Nt5dc3	-0.838973	0.000173239
Pnp2	-0.838913	0.00444679
Pon3	-0.836453	3.70724e-06
Rab34	-0.835677	6.31736e-08
Rps6ka6	-0.832925	0.0206423
Tchh	-0.828588	0.00552282
Rdh11	-0.823448	1.97449e-06
Tbx22	-0.82251	0.0246117
Rab15	-0.816145	0.000381206
Vdac2	-0.813756	0.000655867
Tti1	-0.811386	0.0305865
Nat14	-0.811369	2.4241e-05
Plekha7	-0.811171	0.000211464
Col4a5	-0.810603	0.000866128
Heatr1	-0.809901	0.0076366
Tmed7	-0.805831	0.00307735
Rab1b	-0.805155	2.7532e-07
Cpne8	-0.802941	7.02441e-06
Pcdhb16	-0.800579	3.56856e-05
Rab6a	-0.795087	6.01746e-07
Tmco6	-0.794224	0.00300802
Gnaz	-0.785287	6.94225e-05
Krt80	-0.78344	0.000272622
Rras	-0.779927	4.77779e-06
Actg2	-0.778982	0.00440753
Acad8	-0.777615	0.00150801
Gnai3	-0.774345	0.000332543
Sgcg	-0.773384	4.62291e-06
Fyco1	-0.771656	0.0308411
Adipoq	-0.77108	0.00436457
C1galt1c1	-0.770513	1.55115e-05
Thnsl2	-0.762153	7.02441e-06
Aifm1	-0.761875	0.00243899
Fbln1	-0.760415	1.47139e-05
Ufsp2	-0.758478	0.000156117
Rragc	-0.754716	0.000135667
Efemp1	-0.748975	0.000308998
Vdac3	-0.74711	0.00547408
Pecr	-0.742739	0.001522
Pot1a	-0.742161	0.000452432
Prkag2	-0.73869	0.000172372
Serpinb6b	-0.73434	4.00038e-05
Chrne	-0.733209	0.00615276
Rab6b	-0.732797	8.25864e-07
Ighg2c	-0.729481	0.0480236
Masp2	-0.729314	0.00110483
Ephx1	-0.728453	6.38174e-05
Psmb5	-0.727392	0.00090294
Rnf17	-0.725108	0.0243472
Tmed2	-0.724304	0.00383987
Fam126a	-0.72252	0.000134579
Peli2	-0.722514	5.92408e-05
Tgm1	-0.720853	0.00122943
Fbln5	-0.720501	0.00180851
Arpc1b	-0.720498	1.79777e-05
Eml2	-0.719236	0.000475223
Dmac1	-0.718798	4.36781e-05
Igkv4-55	-0.718486	0.0283726
Rab2a	-0.71839	7.39524e-06
Mlst8	-0.715327	0.000318257
Dnajc30	-0.714607	0.00012345
Hck	-0.713333	1.13123e-05
Bbs1	-0.71193	0.000165613
Mical2	-0.709541	6.30298e-05
Fundc2	-0.70925	0.00026985
Sntb2	-0.705776	0.000308688
Spint2	-0.705527	5.03079e-06
Cyp51	-0.705288	1.76774e-05
Bcam	-0.705205	0.000225582
Slc25a23	-0.70395	0.007073
Leng9	-0.701573	0.000610865
Ddost	-0.701367	0.0082059
Pno1	-0.701331	8.77124e-05
Serpina3g	-0.700384	0.000537557
Src	-0.699794	0.00026413
Rack1	-0.698893	0.00111134
Aass	-0.698823	2.61589e-06
Pigk	-0.696699	0.000183757
Ddx21	-0.695971	0.0114976
Lancl3	-0.693612	0.00177298
Plaa	-0.690332	4.01338e-05
Taok3	-0.689932	0.00115245
Fbxl22	-0.688164	0.00330451
Mylk4	-0.688091	0.000131422
Rab12	-0.687394	2.00837e-06
Dynlrb2	-0.686578	0.000442138
Sfxn5	-0.684495	0.00132542
Ccndbp1	-0.682464	0.000165613
Rab4a	-0.68212	2.09939e-06
Psen1	-0.680946	0.015081
Pdpr	-0.679984	0.00156526
Arl8b	-0.678667	3.63633e-05
Ap4s1	-0.678091	4.79255e-05
Lats1	-0.676973	0.00314328
Akr1c13	-0.671843	3.01806e-05
Cbr4	-0.669587	0.00128925
Tmem106b	-0.669582	0.00272554
Engase	-0.669033	0.000636941
Adam33	-0.66864	0.0053364
Pfkl	-0.667215	0.000271757
Tmem160	-0.666893	0.000315477
Mtch2	-0.665899	0.00136895
Sfxn2	-0.664518	0.00402915
Hnmt	-0.661682	1.89033e-05
Rasa4	-0.661607	0.000742447
Ago3	-0.661137	0.000512889
Ighm	-0.661092	0.0218145
Pcyox1	-0.660043	0.00927902
Dkc1	-0.659789	0.0354874
Acsm4	-0.65789	0.00033251
Krt19	-0.65762	0.000381206
Rab13	-0.655966	0.000159948
Filip1l	-0.655789	0.0404186
Jup	-0.654966	0.0367385
Lipt2	-0.650453	0.0139672
Nol9	-0.648296	5.18235e-05
Wipi2	-0.64698	0.000139119
Npepl1	-0.646218	9.47743e-05
Nomo1	-0.644669	0.00116048
Bbs2	-0.644497	0.00365749
Atrx	-0.642811	0.0222862
Pxdc1	-0.640796	0.000809129
Rgs18	-0.639929	0.0494571
Ddc	-0.639555	0.00581053
Kdsr	-0.639327	5.69272e-05
Plekhs1	-0.639245	0.00503463
Traf2	-0.636892	0.00638895
Plaur	-0.63524	0.000186135
Mrps17	-0.63417	0.00354839
Wdr18	-0.633048	0.00146737
Tars2	-0.632554	2.13164e-05
Capn5	-0.631119	6.58591e-05
Ptpn9	-0.630936	5.74573e-05
Brcc3	-0.625527	0.009636
Aoc3	-0.624223	0.00325082
Acot11	-0.624067	0.000108623
Wdr82	-0.622886	0.000938213
Vcam1	-0.622138	2.77083e-05
Cox20	-0.622019	9.45248e-05
Fstl5	-0.621985	0.00090294
Aaas	-0.62181	0.000611845
Klhl42	-0.617525	0.000215375
Prodh	-0.617371	0.000512889
Acot9	-0.615877	0.000399047
Srpk2	-0.615613	0.0119858
Cdc23	-0.615088	8.16766e-05
Actg1	-0.614251	0.000129878
Gsdme	-0.613493	0.000445508
Sntb1	-0.612245	0.000121686
Alg2	-0.611629	5.41571e-06
Pex7	-0.611374	0.00864628
Vamp2	-0.609847	0.0460555
2310030G06Rik	-0.608467	0.000348003
Letmd1	-0.60687	0.000369654
Rps11	-0.606589	0.000279955
Rab10	-0.604539	0.00013022
Elp2	-0.604538	9.47743e-05
Prps2	-0.603779	0.00290637
Rab18	-0.602813	1.3611e-05
Atp5md	-0.601064	0.00424511
Nme3	-0.600789	0.0012327
Dcaf11	-0.600488	0.000223238
Cox6c	-0.599393	0.0205452
Acot7	-0.598368	3.21544e-05
Ace	-0.598104	4.94047e-05
Asb8	-0.597208	0.000456162
Nudt18	-0.596745	0.000185722
Smim15	-0.596686	0.0187192
Ncln	-0.596506	0.00150467
Igha	-0.594674	0.01617
Pycr1	-0.592353	0.00041367
Rab24	-0.59123	0.000172372
Smad2	-0.5895	0.00250915
Rabggtb	-0.588348	1.86585e-05
Dennd10	-0.58796	0.000338674
Rab5b	-0.587853	1.13123e-05
Tnik	-0.586718	0.00148411
Ddx20	-0.5848	0.000114057
Itgb1bp1	-0.584722	0.00703643
Dnaaf2	-0.584366	0.00429745
Emg1	-0.583644	0.00176875
Scaf11	-0.583308	0.0436475
Plxna4	-0.582493	0.000842725
Sec24a	-0.581342	0.000591257
Ap1s2	-0.580614	9.66142e-05
Col4a3	-0.580482	0.000263065
Keap1	-0.578717	0.000535293
Atpaf2	-0.578499	0.00381753
C1s1	-0.577585	0.00329865
Get4	-0.576801	0.000288646
Rab8a	-0.575731	0.000720525
Castor1	-0.573054	0.0305021
Rhoq	-0.571842	0.000270258
Sacs	-0.570417	0.000919321
Aifm2	-0.570122	0.00307735
Sec23a	-0.569992	0.000417895
Tbl3	-0.569716	0.000597603
Mrpl18	-0.569595	0.00458707
Hsd11b1	-0.56918	0.00137121
Npr3	-0.568007	3.27858e-05
Wdsub1	-0.567915	4.41974e-05
Ptgfrn	-0.567905	2.49768e-05
Rhob	-0.567888	3.29968e-05
Arpc1a	-0.567743	0.000114057
Ass1	-0.566734	0.0110164
Pigt	-0.565312	0.000149276
Tmem209	-0.564276	3.07684e-05
Rab5c	-0.563525	9.90661e-06
Dpp9	-0.563101	0.000124012
Slc12a2	-0.563014	0.00280301
Krt23	-0.562854	0.000124012
Pctp	-0.56272	0.000683829
Farp2	-0.561568	0.0138933
Sec24b	-0.560237	0.000429406
Cox4i2	-0.559359	0.00409539
Rab9b	-0.558487	0.00110967
Emcn	-0.558295	0.0380644
Atpaf1	-0.557643	0.00350714
Lipt1	-0.557435	0.00136656
Tusc1	-0.557204	0.0222773
Epb41l3	-0.556799	0.0449813
Tspo	-0.556644	0.000507637
Vps52	-0.556633	6.42758e-05
Yars2	-0.55479	0.000208172
Adamtsl5	-0.554082	0.000130733
Tctn2	-0.552891	0.00216467
Ssr4	-0.55277	0.00885377
Sec23b	-0.552665	0.000563118
Tprgl	-0.552537	0.00299678
Mfge8	-0.551644	0.0140359
Ap1s1	-0.55145	4.03843e-05
Wdr45	-0.551232	6.63625e-05
Rps27l	-0.550934	0.000919321
Gan	-0.550753	9.17621e-05
Galm	-0.550722	0.00121103
Sec13	-0.550171	0.00550138
Galnt16	-0.550103	0.000433839
Krt71	-0.548572	0.0497208
Fpgs	-0.548116	0.000456855
Atp5e	-0.547509	0.00169099
Rab2b	-0.546759	4.79255e-05
Pfkp	-0.545727	0.000487087
Plrg1	-0.545428	0.000926819
Gtpbp6	-0.544711	0.0009818
Ttc8	-0.544166	0.00515226
Pcid2	-0.543585	0.00127931
Gdpd1	-0.543571	0.00012345
Paxip1	-0.543187	0.0422153
Rab14	-0.541916	2.45417e-05
Rmc1	-0.541267	0.000119829
Rpl37a	-0.540846	0.00541254
Gsta3	-0.53896	0.000991342
Uqcrfs1	-0.538843	0.00290382
Prss1	-0.538301	0.00449174
Lbp	-0.538297	0.0386187
Slc25a35	-0.53804	0.0082452
Bcl2	-0.537739	0.00700068
Bcdin3d	-0.537167	0.0148309
Arl1	-0.537157	2.9202e-05
Epdr1	-0.536384	0.00557141
Copz2	-0.535882	0.000695996
Inpp5k	-0.534746	7.43045e-05
Rftn1	-0.534694	0.0123685
Pdf	-0.534239	0.000505404
Uevld	-0.53359	6.63625e-05
Apool	-0.53166	0.000301689
Aldh3a2	-0.530642	0.00104804
Ergic1	-0.53041	0.00224627
Pop4	-0.529873	0.00188627
Atg101	-0.528817	0.00795221
Rab4b	-0.528744	0.000194107
Gcat	-0.528577	1.11292e-05
Trappc6b	-0.525255	0.000263919
Hdac8	-0.524367	0.000840973
Akr1b8	-0.523852	0.000301007
Armc10	-0.523814	0.000181345
Hsd17b12	-0.523611	0.00834845
Emc1	-0.522754	0.00212403
Adcy7	-0.521831	0.000584457
Mbl1	-0.52083	0.00213416
Heca	-0.520011	0.00300802
Mgat2	-0.519421	3.24148e-05
Zranb2	-0.517841	0.0315575
Ubxn4	-0.517801	0.0267073
Rac3	-0.517637	0.00140176
Vps26a	-0.517439	5.30355e-05
Man2a2	-0.517434	0.00295933
Arpc2	-0.517098	0.000159948
Slc25a1	-0.517081	0.000274362
Strada	-0.516737	0.0109071
Klhdc2	-0.516723	0.000288646
Fcho2	-0.516679	0.0242222
Arf4	-0.51663	3.94814e-05
Gmpr2	-0.515247	0.000767129
Acsl6	-0.514565	0.00687697
Timp3	-0.514443	0.0186292
Hspb11	-0.51382	0.000262557
L2hgdh	-0.513797	0.000124282
Sec22b	-0.513599	0.00100604
Ap5s1	-0.512813	0.0172958
Son	-0.512724	0.017795
Nid2	-0.512559	9.61359e-05
Efna5	-0.512398	0.000428755
Maip1	-0.511611	9.0502e-05
Npy1r	-0.511584	0.0295025
Gys1	-0.510221	0.000104139
Mtfmt	-0.508919	2.58921e-05
Ngly1	-0.508658	0.000979641
Pamr1	-0.507293	4.80884e-05
Cd109	-0.506946	0.000109615
Mcu	-0.50677	0.000211464
Sfxn3	-0.506706	0.000420053
Bckdhb	-0.506648	0.00128982
Kalrn	-0.503415	0.0161288
Lgals7	-0.503402	0.000512889
Nxt2	-0.502551	0.00472594
Fmo5	-0.502327	0.00457376
Tbl1x	-0.501546	0.000228068
Galk2	-0.501472	0.00278247
Carm1	-0.500292	0.000749163
Htatip2	-0.4994	0.00104586
Rrm2b	-0.499229	0.000177022
Rab43	-0.499129	0.000160298
Dctn5	-0.498646	0.0119608
Rps3	-0.498162	6.63625e-05
Gfod2	-0.497596	0.000255488
Aktip	-0.497169	0.000245421
Rpp14	-0.496364	0.00630836
Axl	-0.494768	1.90264e-05
Nox4	-0.494175	0.0215002
Myo9b	-0.493097	0.00121972
Ppox	-0.493069	0.000687331
Dapp1	-0.492906	0.00423853
Sdha	-0.492126	0.00193259
Sgcb	-0.491893	0.0111755
Sardh	-0.491562	0.00104492
Cry1	-0.491557	0.000139119
Wipi1	-0.491104	0.00013802
Rpl30	-0.491034	0.00704819
Hras	-0.488605	0.000661971
Ager	-0.488582	0.000433839
Slc25a19	-0.487731	0.000689376
Trappc13	-0.486948	0.00299627
Abhd16a	-0.486248	0.0115855
Phospho2	-0.485488	0.000373061
Mtmr6	-0.485142	0.00301952
Rpl18a	-0.484765	0.000160624
Rab3d	-0.484726	0.000400002
Dhrs7b	-0.483622	0.00161467
Tmed1	-0.483262	0.000937103
Arl8a	-0.483222	0.000335939
Gmpr	-0.481805	0.00110211
Gnb5	-0.481528	0.00688104
Castor2	-0.480582	0.0193873
Rfc2	-0.480553	0.00043432
Phkg1	-0.479818	0.00054377
Agk	-0.478044	3.01806e-05
Samm50	-0.477259	0.00045238
Fhl3	-0.475445	0.0178823
Pggt1b	-0.475329	0.00029695
Olfr832	-0.474486	0.004517
Ruvbl2	-0.473253	0.00833136
Tgm2	-0.47316	0.0364937
Htra4	-0.47306	0.00110981
Mettl3	-0.47245	0.000456855
Amigo2	-0.471924	0.000255127
Pycr2	-0.471444	0.000809129
Nadk2	-0.471098	0.00353163
Klhl22	-0.470839	0.00116379
Mtcl1	-0.470283	0.000147341
Ap1m1	-0.469506	1.76774e-05
Ndufaf2	-0.469173	0.000462624
Uqcrc2	-0.468983	0.0163121
Efemp2	-0.468673	0.0125214
Asf1a	-0.468553	0.0409865
Spryd4	-0.468448	0.0131527
Ppp4c	-0.468214	0.00160371
Apmap	-0.467895	0.00795981
Rab21	-0.467871	0.000499924
Got2	-0.467659	0.00123662
Psma6	-0.467084	0.0160581
Pon1	-0.466147	0.0196167
Vps16	-0.466079	0.026911
Sec11a	-0.466072	0.000393486
Wdr1	-0.464819	0.00263512
Mob4	-0.464807	0.00328261
Man2c1	-0.464219	0.000165613
Plekhb2	-0.464047	0.0332661
Spcs3	-0.463983	0.000120888
Lgals8	-0.463868	0.00365749
Cfap20	-0.463752	0.00290986
Arfrp1	-0.463304	0.000919321
Aoah	-0.462807	0.0053364
Arrb2	-0.462747	0.00117205
Tmem70	-0.462018	0.00644154
Abhd6	-0.461468	0.0002442
Prxl2c	-0.46055	0.00434883
Eif4a3	-0.460318	0.00685182
Slc27a4	-0.460252	0.0228842
Rap2b	-0.459459	0.00350714
Atg4b	-0.458063	0.00193881
Gna11	-0.45768	0.00264191
Vdac1	-0.457648	0.00578919
Aldh2	-0.457224	0.00134818
Frmd6	-0.456851	0.000159948
Rab22a	-0.456272	6.17724e-05
Nhej1	-0.456153	0.0175227
Gfod1	-0.456124	0.000800309
Col4a1	-0.455536	0.00163345
Mon1b	-0.454662	0.00111715
Dph5	-0.453884	0.00216467
Lancl2	-0.453551	0.000274836
Rdh14	-0.451752	3.56856e-05
Ufl1	-0.451064	0.00276389
Ago1	-0.450949	0.007243
Prmt5	-0.450846	0.000288646
C4b	-0.45048	0.0127247
Tfb1m	-0.450307	0.0051693
Atg7	-0.450138	0.000120888
Rab23	-0.450113	0.000581154
Jchain	-0.449775	0.0364937
Ireb2	-0.449266	0.00157698
Vps26b	-0.449062	0.00197484
Rab5a	-0.448926	0.000129339
Araf	-0.448839	0.00251213
Csrp2	-0.448561	0.00299328
Rras2	-0.448304	6.88692e-05
Kctd10	-0.446807	0.00180851
Lyplal1	-0.446495	0.0004704
Mtap	-0.446109	0.000119434
Hspb6	-0.445757	0.0103874
Rnpepl1	-0.445349	0.0335352
Ckmt1	-0.445312	0.0108925
Gnai2	-0.444689	0.0301511
Pvr	-0.444519	0.00268059
Opcml	-0.444344	0.00107459
Gnpda2	-0.444227	0.00263443
Xxylt1	-0.443342	0.000581154
Sucla2	-0.442699	0.0024609
Ptgr1	-0.441294	0.000168029
Lims2	-0.44085	0.00111134
Znrf1	-0.440367	0.0273386
Akt2	-0.439861	0.0010865
Mertk	-0.43985	0.000194107
Eif2b1	-0.439085	0.00294294
Npr2	-0.438979	0.0152892
Dnajc10	-0.438563	0.00321625
F11r	-0.438478	0.00167722
Ift27	-0.438065	0.0100311
Postn	-0.436604	0.0088622
Kctd5	-0.435446	0.00462461
Sdsl	-0.435115	0.000781626
Dmpk	-0.435052	0.0192083
Abca14	-0.435017	0.0133685
Cnot11	-0.434901	0.000410012
Rabggta	-0.43487	0.000749923
Seh1l	-0.434515	0.0103983
Fyttd1	-0.433763	0.0242106
Nlrx1	-0.432772	0.0444869
Rab32	-0.432734	0.000149276
Wdr11	-0.43273	0.00585345
Fap	-0.432194	0.0320729
Cfp	-0.431659	0.00355641
Bcs1l	-0.430946	0.00663463
Sfrp2	-0.430179	0.0174242
Csk	-0.430137	0.000471025
Tmem30a	-0.430067	0.000194107
Lyz1	-0.429533	0.0156382
Aptx	-0.429506	0.0176492
Gmppa	-0.428824	0.000365177
Ap4m1	-0.42807	0.000696745
Coq3	-0.427954	0.0459638
Rab7	-0.42741	0.000121474
Tmed10	-0.427393	0.00676702
Arrdc1	-0.427297	0.000595292
Gpd1l	-0.427176	0.000106004
Mterf2	-0.42664	0.00728325
Tex30	-0.42636	0.00260955
Rpp30	-0.426326	0.00630836
Igkv1-135	-0.42611	0.0393816
Ap3m1	-0.426043	0.00858138
Tor4a	-0.425954	0.000790735
Mtmr9	-0.425881	0.000781626
Fbxl18	-0.425751	0.0101252
Dnah9	-0.425704	0.0400476
Pomgnt2	-0.425638	0.0342488
Usp12	-0.423783	0.00469086
Timm23	-0.423352	0.0102574
Phaf1	-0.423065	0.00241574
Lama2	-0.422405	0.00239899
Gpd2	-0.42239	0.0141369
Sdcbp	-0.422295	0.00131784
Armc1	-0.422266	0.00462943
Wdr59	-0.42176	0.01728
Acad12	-0.421633	0.000114263
Flot2	-0.421611	0.0372441
Ttl	-0.420944	0.00440381
Lox	-0.419146	0.00820562
Lyz2	-0.418927	0.00578919
Mars2	-0.418574	0.000400002
Map3k20	-0.418062	0.0176882
Pnpla2	-0.417764	0.000127729
Psat1	-0.417504	0.000745525
Rbm45	-0.417492	0.000591257
Fggy	-0.417263	0.00063269
Mical3	-0.41721	0.00055745
Rap1a	-0.416975	0.000707588
Atg16l1	-0.416747	0.0473819
Mrps6	-0.416493	0.00274131
Cdh3	-0.416467	0.0326944
Serpinb9	-0.415865	0.00202367
Tomm40l	-0.414848	0.0121862
Accs	-0.414781	0.00361725
Them6	-0.413708	0.000194107
Atp5j2	-0.413574	0.0118339
Col4a4	-0.413403	0.0110164
Sccpdh	-0.412823	0.00515613
Prcd	-0.41269	0.0110555
Sesn3	-0.411344	0.0139153
Ykt6	-0.410946	2.55831e-05
Ptpn21	-0.41091	0.0152535
Fcsk	-0.410757	0.000797749
Atp1b1	-0.410625	0.000404041
Rpl34	-0.409838	0.00258981
Srprb	-0.409115	0.000437406
Mad2l1	-0.408932	0.0122138
Ubr4	-0.408289	0.0225377
Tubg1	-0.407997	0.00786067
Ddr2	-0.407475	0.00045238
Cdkn2aip	-0.407238	0.0158224
Lss	-0.407138	0.00222504
Pitpnm2	-0.406698	0.0012735
Rtn4ip1	-0.406541	0.00180851
Taf7l	-0.406402	0.0118163
Pan3	-0.406197	0.00383987
Dhrs7	-0.406003	0.0119858
Inhbb	-0.406002	0.004517
Cisd1	-0.405567	0.000291574
Supt5	-0.405567	0.0137367
Prpf19	-0.4054	0.00551095
Ctdspl	-0.405327	0.00010795
Gsk3b	-0.405217	0.000575925
Sqor	-0.405032	0.000521721
Trappc5	-0.404875	0.00186178
Actr1a	-0.404786	0.00167722
Gabarap	-0.404746	0.000317745
Pcdhb22	-0.404685	0.0067044
Ppp1cc	-0.403644	0.00178932
Gmppb	-0.401833	0.000571716
Wdtc1	-0.401264	0.0160517
Nceh1	-0.400519	0.0225269
Actr1b	-0.399513	0.00159318
Yes1	-0.399464	0.00157698
Erap1	-0.399444	0.00889144
Omd	-0.399366	0.00528837
Pepd	-0.399276	0.00640993
Pdgfrb	-0.398926	0.000173195
Spryd7	-0.39872	0.0017598
Cmas	-0.398381	0.0236779
Rab11b	-0.398308	0.00209242
Nat2	-0.398133	0.00220129
Stmn1	-0.398059	0.0259836
Mlycd	-0.397653	0.000680189
Ddo	-0.39654	0.0191941
Cnot7	-0.396535	0.0117335
Gbe1	-0.396338	0.000197219
Prkar1a	-0.395424	0.000172372
Fntb	-0.395375	0.00132706
Gstm5	-0.395315	0.0204456
Fbxw5	-0.395232	0.00167467
Bves	-0.394195	0.00503265
Asl	-0.394017	0.00381487
Cpne1	-0.393881	0.00666309
Tead1	-0.393203	0.0171539
Aldh1a1	-0.392964	0.000433069
Fbxo9	-0.392894	0.00158745
Fbxo22	-0.392292	0.00495886
Ilvbl	-0.391682	0.00463564
Tagln3	-0.391607	0.020614
Sat2	-0.391484	0.0144943
Ighv5-9-1	-0.390838	0.0106308
Pars2	-0.390697	0.000636941
Mrps18a	-0.390647	0.00120497
Flywch2	-0.390481	0.0017393
Tmem126a	-0.390355	0.0377921
Adamts5	-0.38977	0.0047139
Snrnp40	-0.389754	0.00352678
Arhgef40	-0.389662	0.017751
Fdft1	-0.3891	0.0196162
Gnaq	-0.388676	0.00415288
Nxn	-0.388125	0.0101755
Tbcb	-0.387843	3.59743e-05
Armcx3	-0.387152	0.00072672
Gtf2h2	-0.387149	0.00716381
Jam3	-0.386671	0.00282428
Rcl1	-0.385821	0.00157023
Rpa1	-0.384932	0.0117953
Gstp3	-0.384611	0.0323733
Tyms	-0.38319	0.035978
Wdr12	-0.382382	0.00293709
Nktr	-0.382373	0.00892307
Sec24d	-0.381967	0.00669547
Wdr77	-0.381964	0.0129036
Ptpmt1	-0.381425	0.00747801
Ptpn2	-0.381237	0.0179864
Eif4a1	-0.380783	0.000299954
Ggct	-0.380751	0.00639081
Rasl12	-0.380568	0.00290382
Opa3	-0.379831	0.010678
Gorab	-0.377945	0.00271065
Srpx2	-0.375834	0.00193343
Tmem14c	-0.375781	0.0374707
Dhrs1	-0.375481	4.04967e-05
Capza2	-0.374756	0.0125652
Uqcc1	-0.37401	0.000117342
Nploc4	-0.373793	0.000430508
Cstf1	-0.373418	0.00157731
Dhtkd1	-0.373149	0.0430688
Fars2	-0.372705	0.0123409
Pofut2	-0.372576	0.00187026
Itga5	-0.372156	0.00054681
Rab3gap1	-0.371776	0.0284617
Gpx1	-0.371556	0.00915597
Aamp	-0.371412	0.00671005
A430005L14Rik	-0.370428	0.00604964
Qdpr	-0.370166	0.0242222
Ddx6	-0.369972	0.0025355
Islr	-0.36994	0.00350714
Adhfe1	-0.36962	0.0117911
Actl6a	-0.369571	0.00285259
Zc3h7a	-0.369559	0.0297409
Psmg2	-0.36913	0.000767129
Gnpnat1	-0.368786	0.000467587
Ppp1cb	-0.368722	0.000119408
Lamtor1	-0.368408	0.00074046
Drg2	-0.36802	0.00202286
2410002F23Rik	-0.367591	0.00884651
Dld	-0.367438	0.00754322
Fat4	-0.367021	0.000480687
Etnk1	-0.36702	0.00157731
Rbpj	-0.365137	0.00329865
Wdr61	-0.365104	0.0176639
Ppat	-0.364633	0.00026413
Rpn2	-0.364323	0.0469627
Lta4h	-0.364172	0.00017107
Gid4	-0.363736	0.00149843
Abhd2	-0.363624	0.00365749
Gdap2	-0.363227	0.00350714
Isoc2b	-0.363065	0.0237715
Ldha	-0.361978	0.0016672
Cspg4	-0.361941	0.000509051
Ssbp1	-0.361254	0.011583
Tecpr1	-0.361091	0.0086873
Rabl6	-0.360759	0.0327478
Sdk2	-0.360725	0.0374647
Cox4i1	-0.360709	0.0014008
Ppfia4	-0.36018	0.0304507
Nudt14	-0.360143	0.0101252
Cntfr	-0.359764	0.0347385
Wdyhv1	-0.359684	0.0254534
Csrp3	-0.359597	0.0282402
Hspb7	-0.359269	0.00449174
Wdr45b	-0.358647	0.00105238
Ndufb11	-0.358641	0.00700068
Poldip2	-0.358346	0.0215957
Wdr89	-0.357701	0.0152787
Naglu	-0.356814	0.0275902
Psmd5	-0.356779	0.0141659
Fbxo2	-0.3567	0.0123187
Sorl1	-0.356377	0.0236826
Ptprf	-0.355887	0.00277596
Bcar3	-0.355878	0.0148444
Hdac3	-0.355443	0.00618428
Gdi1	-0.354659	0.00514554
Prkag1	-0.353795	0.0446275
Rin3	-0.353672	0.0248152
Cpne3	-0.353654	0.00383987
Gstm7	-0.351983	0.0204499
Mindy3	-0.351241	0.0121792
Mettl6	-0.351018	0.00892307
Phb2	-0.350587	0.0137968
Gyg	-0.350057	0.0051147
P2ry14	-0.349901	0.0271821
Nek9	-0.349564	0.0459736
Scin	-0.349464	0.0220881
Rnpep	-0.349362	0.00282428
Celf1	-0.349185	0.00409015
Gnpda1	-0.34883	0.004665
Rasl11a	-0.348232	0.00989394
Irak1bp1	-0.347902	0.00472776
Srm	-0.347816	0.00874458
Afg1l	-0.347583	0.00634119
Dbt	-0.347359	0.019514
Fbxw17	-0.34689	0.00783042
Adh5	-0.346785	0.000565927
Trappc11	-0.346732	0.0204271
Hsd17b4	-0.346453	0.0259894
Sh3bp2	-0.346406	0.00196763
Gxylt2	-0.346359	0.00207238
Ppp6c	-0.346149	0.00164316
Abhd12	-0.345725	0.000301007
Ror1	-0.345445	0.00409015
Pcbd1	-0.345404	0.0421077
Saraf	-0.34497	0.00205626
Apip	-0.344755	0.000121474
Saa4	-0.344472	0.0103874
Tnfrsf1a	-0.344223	0.00664753
Dhrs4	-0.344209	0.0380862
Man2a1	-0.344191	0.0114824
Extl2	-0.344086	0.0345865
St3gal2	-0.34408	0.000575925
C4bp	-0.344049	0.0121639
Pdk3	-0.343779	0.000719396
Pccb	-0.343233	0.0132725
Dctn4	-0.343197	0.000711119
Actr2	-0.343179	0.00100096
Rftn2	-0.343124	0.00250915
Nbl1	-0.343016	0.0288345
Setd6	-0.342821	0.0303165
Comt	-0.342682	0.00164316
Coro1b	-0.342298	0.00109619
Atp6v1b2	-0.341915	0.000693293
Il6st	-0.341397	0.000175912
Psmb3	-0.339724	0.0361903
Ldah	-0.339673	0.000590901
Plbd1	-0.339087	0.0188276
Spata5l1	-0.338758	0.00991234
Mtx1	-0.338048	0.000613211
Hebp2	-0.337962	0.0103033
Anxa7	-0.337932	0.00457898
Capzb	-0.337677	0.00261236
Tbc1d22b	-0.33739	0.00861309
Scai	-0.336701	0.00128905
Tgfbr2	-0.336661	0.000708545
Wdr5	-0.336349	0.040092
Pnp	-0.33523	0.00539129
Agps	-0.335057	0.00503265
Col15a1	-0.334718	0.0133114
Thy1	-0.333258	0.000784965
Rap2c	-0.333187	0.00381753
Gtf2f1	-0.333141	0.00404185
Rnh1	-0.332604	0.00867253
Mrc2	-0.332527	0.0435317
Ccdc71l	-0.332327	0.00428481
Itga1	-0.330902	0.0334967
Rpn1	-0.330875	0.0223712
Aspa	-0.330812	0.0101252
Dlg4	-0.330766	0.00461228
Entpd5	-0.330744	0.0389386
Aldh6a1	-0.330645	0.00184253
Eif3i	-0.330532	0.0153763
Nhlrc2	-0.330354	0.000365618
Slc27a3	-0.330264	0.00112413
Casp6	-0.329413	0.0103033
Eif2b3	-0.329189	0.0103687
Pmpca	-0.328594	0.00143237
Sergef	-0.328542	0.00868618
Tamm41	-0.328116	0.00501286
Acot13	-0.327986	0.0429907
Tardbp	-0.327799	0.00119228
Cmpk2	-0.327039	0.00429755
Arf5	-0.325899	0.00857943
Sar1a	-0.325818	0.00880871
Tefm	-0.32562	0.00175508
Naa38	-0.32532	0.0045906
Rhot2	-0.325169	0.00824973
Coq10a	-0.324581	0.00360317
Hprt	-0.324475	0.0186761
Twf1	-0.324446	0.00696144
Mettl23	-0.324285	0.0221594
Pmpcb	-0.323788	0.00977416
Itih4	-0.323782	0.0443443
Ndufa3	-0.323541	0.0371703
Elavl1	-0.323158	0.000535293
Oplah	-0.32301	0.00165617
Ago2	-0.32295	0.024207
Zfpl1	-0.322857	0.032939
Ablim2	-0.32273	0.0421077
Serpinb6a	-0.322297	0.00711001
Chka	-0.322181	0.00227334
Odr4	-0.322028	0.0388321
Dars2	-0.321958	0.00358075
Nipsnap3b	-0.321204	0.0421244
Cercam	-0.321068	0.0231345
Smim8	-0.32038	0.00776923
Babam2	-0.320368	0.00100604
Ppcs	-0.31875	0.00508411
Mtarc2	-0.318433	0.00314098
Gstm4	-0.317556	0.00174507
Nudt5	-0.317473	0.00731266
Ints14	-0.317278	0.0227128
Tomm40	-0.316803	0.00843927
Mccc2	-0.316292	0.0065975
Thnsl1	-0.31587	0.0188462
Lcmt1	-0.314324	0.00729643
Dmxl1	-0.313932	0.0374406
Coq10b	-0.313824	0.00408257
Rnf6	-0.313086	0.00237729
Aldh9a1	-0.31308	0.00376523
Mogs	-0.312538	0.00045238
Fscn1	-0.3121	0.0379565
Oard1	-0.311951	0.0255357
Stoml2	-0.311827	0.000636941
Elk1	-0.311042	0.0225025
Ndufs1	-0.311042	0.0365675
Nos1ap	-0.310593	0.0170169
Ube2j1	-0.309661	0.00204231
Suclg1	-0.309636	0.00264775
Chst12	-0.309466	0.00289217
Rbks	-0.309178	0.0103033
Pitpnm1	-0.309098	0.00661983
Eif4a2	-0.308601	0.00123496
Eif2s3y	-0.308162	0.00378176
Ppp2r2d	-0.30809	0.00564942
Mrps10	-0.307888	0.0021568
Acan	-0.307743	0.0454895
Sema4b	-0.307639	0.0017393
Tesk1	-0.307235	0.0497014
Hmgcs1	-0.307109	0.00606963
Acox3	-0.306361	0.0110164
Phospho1	-0.306176	0.00711263
Chpf	-0.305917	0.012117
U2af2	-0.305635	0.00961819
Oxa1l	-0.305618	0.0364916
Rab33b	-0.305512	0.0093175
Tlnrd1	-0.305422	0.028506
Dguok	-0.305083	0.0417684
Paics	-0.304894	0.00339744
Gpx3	-0.304843	0.0100685
Lipc	-0.304185	0.0263105
Hykk	-0.304164	0.00194388
Fkbp8	-0.304138	0.00193259
E130311K13Rik	-0.304039	0.00433193
Lrrc14	-0.303901	0.00970603
Gpt	-0.303187	0.00513878
Celsr1	-0.302968	0.0250383
Pgghg	-0.302326	0.0051055
Mrpl35	-0.301159	0.0190381
Fbxo21	-0.30023	0.00592033
Srsf11	-0.299843	0.00896395
Otud1	-0.298398	0.0171007
Mettl21a	-0.2982	0.0377612
Gcdh	-0.297961	0.0253268
Gusb	-0.297861	0.0385549
Diablo	-0.297708	0.0187682
Ptbp2	-0.297602	0.000581154
Bcl2l1	-0.297331	0.00857201
Kyat3	-0.297138	0.0103699
Cpn1	-0.296749	0.011572
Psma5	-0.296525	0.0473939
Fam126b	-0.29608	0.0089677
Nat9	-0.296049	0.00617304
Gpx8	-0.295872	0.00251723
Rogdi	-0.295609	0.00482328
Coasy	-0.29539	0.0193035
Rela	-0.29502	0.000742447
Dglucy	-0.295008	0.00175381
Apcs	-0.294456	0.0492974
Mblac2	-0.293993	0.0062536
Arl6	-0.293886	0.0143826
Akr1e1	-0.293566	0.0099494
Memo1	-0.293254	0.00573935
Lifr	-0.292997	0.0141369
Mettl15	-0.292702	0.00461087
Socs2	-0.292394	0.00927902
Pdha2	-0.291924	0.0324784
Snrpd1	-0.291914	0.000409507
Nudt12	-0.291641	0.00416096
Oat	-0.29154	0.0094064
Wdr26	-0.291484	0.020518
Fcna	-0.29031	0.0416964
Wwp2	-0.290042	0.0241005
Klhl9	-0.289798	0.00747801
Mrps30	-0.289439	0.00194388
Myorg	-0.289298	0.00867253
Csad	-0.289015	0.0122368
Copz1	-0.288655	0.015374
Arpc4	-0.28842	0.0123187
Sfxn1	-0.288382	0.00113625
Bdh1	-0.288269	0.0236811
Isoc1	-0.288161	0.00711263
Mgat1	-0.287677	0.00381394
F11	-0.287223	0.0202439
Polr2h	-0.287169	0.04996
Strap	-0.28713	0.00662212
Epm2a	-0.286967	0.048728
Idh3b	-0.286833	0.0241888
Osgep	-0.28661	0.0454733
Got1	-0.285193	0.0307698
Utp15	-0.284871	0.0324791
Fbxo3	-0.284397	0.0242106
Mif4gd	-0.283845	0.00544021
Pgd	-0.282951	0.00467531
Nbea	-0.282874	0.0371703
Arhgef25	-0.282319	0.0321158
Tapbpl	-0.282221	0.0128979
Spg21	-0.281787	0.00219363
Pithd1	-0.281656	0.00532257
Xpnpep1	-0.281637	0.00132075
Wdr91	-0.281528	0.0203577
Dcxr	-0.281436	0.0146921
Fah	-0.280305	0.0421244
Mmaa	-0.2802	0.00732526
Apeh	-0.279967	0.00121972
Acadvl	-0.279684	0.037932
Cd200	-0.27968	0.0128979
Pygo2	-0.27956	0.0162207
Elp3	-0.278918	0.00883655
Cops6	-0.278653	0.0117989
Dcakd	-0.278626	0.0147259
Vps25	-0.278588	0.0485395
Smarcb1	-0.278219	0.0106028
Alcam	-0.278179	0.00665259
Dut	-0.277913	0.0152391
Capg	-0.277554	0.0112302
Angpt2	-0.276525	0.0183504
Agap1	-0.276336	0.0165136
Nup37	-0.275976	0.00947323
Mapk3	-0.274728	0.00599292
Dpp8	-0.274515	0.00155056
Layn	-0.274393	0.00388866
Dohh	-0.27417	0.0473315
Col4a6	-0.274063	0.0379565
Upf1	-0.274044	0.0225892
Exosc2	-0.273639	0.045671
Prps1l1	-0.273445	0.00465647
Coq5	-0.273319	0.0313895
Adsl	-0.273251	0.00099938
Amz2	-0.273226	0.0211921
Igkv14-126	-0.273112	0.0407391
Trim47	-0.272268	0.0163931
Wdr92	-0.272218	0.0262323
Spon2	-0.271967	0.0162105
Gorasp1	-0.271782	0.00868618
Bnip1	-0.271155	0.0180715
Arhgef10l	-0.270848	0.0257259
Inafm2	-0.270803	0.00663443
Rap1b	-0.270587	0.0368363
Cad	-0.270241	0.045528
Mettl5	-0.270104	0.012294
Psmg3	-0.269878	0.0431492
Aldh7a1	-0.269822	0.00472776
Foxred1	-0.269807	0.020143
Hibadh	-0.268817	0.0178823
Akap9	-0.268641	0.0246817
Mpped2	-0.268488	0.0247181
Rpl27	-0.268311	0.00157731
Mrpl37	-0.267157	0.00115303
Ndufaf6	-0.267049	0.00571928
Nudcd1	-0.266849	0.00782875
C1galt1	-0.26627	0.0127557
Insr	-0.26549	0.0452471
Rdh13	-0.265017	0.0119608
Parp9	-0.263978	0.0275902
Msi2	-0.26381	0.00619243
Ptp4a3	-0.263725	0.0104947
Fbxo4	-0.263691	0.00409015
Ppp2r2a	-0.263525	0.0464715
Casp3	-0.261657	0.0213356
Slc35a4	-0.261031	0.0129459
Mettl27	-0.260969	0.047361
Dusp3	-0.260815	0.0373659
Stt3a	-0.260642	0.0353205
Ftsj1	-0.260044	0.0361423
Rpl28	-0.25993	0.0114976
2700097O09Rik	-0.259788	0.0143218
Kirrel	-0.259565	0.00662802
Exosc7	-0.259404	0.0224619
Bcas3	-0.259358	0.0353876
Hdac6	-0.259304	0.0198139
Cant1	-0.259246	0.0202439
Cpne2	-0.259231	0.00690609
Tmed5	-0.259215	0.010271
Bbs5	-0.258987	0.00946118
Pfn1	-0.258883	0.0426421
Get3	-0.258783	0.0025855
Tbc1d25	-0.258767	0.0494912
Mrpl45	-0.258376	0.0111587
Mks1	-0.25799	0.0136551
Thoc6	-0.25795	0.029129
Hcfc2	-0.256733	0.0117258
Ahsa1	-0.256717	0.00329865
Gstz1	-0.256423	0.0297531
Phf24	-0.256308	0.042295
Dgkh	-0.256163	0.0266218
Nsdhl	-0.255657	0.014351
Gsr	-0.254844	0.00597487
Mtx2	-0.254808	0.0103546
Akr1b10	-0.254303	0.0209079
Dpysl4	-0.254081	0.00870678
Pi16	-0.254013	0.0266979
Ndufa10	-0.25393	0.00717899
Sigmar1	-0.253444	0.035978
Actr3	-0.253404	0.0167487
Tbl1xr1	-0.253284	0.00662006
Gsk3a	-0.253171	0.0172596
Tstd3	-0.252939	0.0379565
Txnrd1	-0.252616	0.0103016
Mapk8	-0.252309	0.0147075
Naa50	-0.25184	0.0313895
Wdr74	-0.251504	0.00970746
Gls	-0.251435	0.0448609
Fkrp	-0.250515	0.0407439
Nme7	-0.250277	0.0113166
Abce1	-0.249115	0.023284
Frk	-0.246844	0.0389775
Xpnpep3	-0.246535	0.0118854
Rabl2	-0.246351	0.0034094
Exosc3	-0.245534	0.00145004
Ctbp1	-0.245383	0.0328638
Amn1	-0.244833	0.00915597
Mmp23	-0.244431	0.0187192
Wdr54	-0.244125	0.0294134
Zer1	-0.244008	0.0483619
Asb1	-0.243793	0.00996681
Prpsap1	-0.243768	0.00872708
Cbr2	-0.242882	0.0144651
Gna13	-0.242725	0.0127247
Mcts1	-0.242447	0.0479936
Polg2	-0.241489	0.0406551
Nif3l1	-0.240606	0.0244569
Hps6	-0.240296	0.0102005
Uqcr10	-0.238635	0.0458263
Sgce	-0.238388	0.0178823
Ptp4a1	-0.237952	0.0280416
Pgam5	-0.237636	0.0113049
Tradd	-0.237583	0.0101175
Gmds	-0.236619	0.0174255
Cryzl1	-0.236515	0.0100657
Fam20b	-0.236365	0.00562624
Sord	-0.23595	0.0177063
Ndufs2	-0.235911	0.0183381
Irf5	-0.235653	0.0176551
Rbfox2	-0.235223	0.009874
Sik2	-0.235119	0.0277458
Uba3	-0.23509	0.00880871
Thoc3	-0.234921	0.0159068
Nfs1	-0.234891	0.0363201
Tcaf2	-0.234611	0.00573061
Mafg	-0.234369	0.015374
Dnpep	-0.234256	0.0227247
Nanp	-0.233964	0.0130587
Hccs	-0.233157	0.0151196
Ints9	-0.232825	0.0465943
Coq8b	-0.232567	0.0224619
Mrpl24	-0.232399	0.0213019
Rgl2	-0.230337	0.0243779
Selenon	-0.229516	0.0326276
Prune2	-0.229462	0.0497014
Tdrp	-0.229373	0.00629585
Cyb5r3	-0.229014	0.0107748
Tmed4	-0.228695	0.0267629
Kpna6	-0.228427	0.0168379
Vars2	-0.227639	0.0197224
Mrps25	-0.227423	0.0364822
Lancl1	-0.227053	0.00666309
Me2	-0.226418	0.00864895
Trdmt1	-0.226123	0.0222862
Llgl1	-0.225981	0.00370112
Endod1	-0.225942	0.033521
Itga9	-0.224948	0.0297316
Naa30	-0.224801	0.0186061
Tst	-0.224667	0.0183922
Sirt3	-0.224449	0.0104286
Lactb2	-0.22441	0.0205859
Selenot	-0.223963	0.0292675
Dvl1	-0.223633	0.0417684
Mocs1	-0.223519	0.0131906
Dctn3	-0.223121	0.00599079
Camkmt	-0.222732	0.0387077
Arhgap1	-0.222097	0.0104286
Gdi2	-0.221827	0.0222936
Ilk	-0.221431	0.0106983
Sar1b	-0.221179	0.0385209
Eef1akmt2	-0.221018	0.0434034
Pck2	-0.220009	0.0152892
Bpnt1	-0.219467	0.042155
Hectd3	-0.219242	0.0216085
Rcc1	-0.219056	0.0114976
Txnl1	-0.218568	0.0147259
Esd	-0.218021	0.0276139
Pon2	-0.217979	0.0335292
Cflar	-0.217458	0.044668
Chst14	-0.21616	0.0215647
Farsb	-0.215756	0.0067044
Fam151b	-0.215737	0.0473819
Surf1	-0.215471	0.00274131
Sh2b1	-0.214827	0.0175368
Nsf	-0.2148	0.0383079
Dda1	-0.214119	0.0426723
Ldb1	-0.213866	0.0444869
Qtrt2	-0.212561	0.0404186
Vps29	-0.211956	0.0329488
Mpi	-0.211889	0.0277283
Zfyve21	-0.211758	0.0103874
Slc25a20	-0.210808	0.0312322
Rabepk	-0.210653	0.00793494
Htra3	-0.208811	0.0278033
Eif3f	-0.207334	0.00936983
Pde12	-0.206371	0.0175227
Ears2	-0.205936	0.0067665
Pold2	-0.204847	0.0121406
Mgrn1	-0.204805	0.0136256
Snta1	-0.203582	0.0204113
Rps2	-0.203249	0.0116526
Tmem126b	-0.202849	0.044626
Prpsap2	-0.20264	0.0367371
Myd88	-0.202338	0.0260041
Atic	-0.202335	0.013061
Cyhr1	-0.201979	0.0313895
Uchl1	-0.201899	0.007392
Txnrd3	-0.201582	0.00880871
Ndrg4	-0.201225	0.0367415
Tial1	-0.20116	0.00662057
Gtpbp3	-0.201026	0.0316661
Papln	-0.200083	0.0294134
Gpcpd1	-0.200002	0.0169424
Celf2	-0.199592	0.0270722
Atp6ap2	-0.199457	0.0177927
Stn1	-0.199416	0.0115683
Ccnh	-0.199151	0.0173486
Nprl3	-0.197913	0.0326564
Gart	-0.197516	0.00593956
Etfb	-0.197232	0.0139505
Lrrc40	-0.196291	0.0224619
Metap1	-0.195945	0.00901215
Nadk	-0.195247	0.0379507
Pdp1	-0.194972	0.0407083
Ttc38	-0.194798	0.0389633
Spcs2	-0.194142	0.0270956
Pcbp2	-0.193835	0.0103033
Acp6	-0.193466	0.0463384
Stx5a	-0.193086	0.0267629
Mrpl48	-0.192937	0.0266979
Msto1	-0.192708	0.0388211
Fam3c	-0.192443	0.0144588
Pcyt2	-0.192035	0.031915
Psmg1	-0.191736	0.026547
Itfg1	-0.191645	0.0226678
Lap3	-0.191502	0.0434005
Atat1	-0.190219	0.0415135
Neo1	-0.189936	0.024207
Chid1	-0.189174	0.0364937
Car5b	-0.188553	0.0328379
Pcdhgc3	-0.187601	0.0335352
Birc2	-0.186896	0.0294134
BC004004	-0.183495	0.0486115
Napepld	-0.183474	0.0195766
Eci2	-0.183269	0.0259962
Abat	-0.182679	0.0435317
Tubgcp3	-0.182613	0.0407083
Tha1	-0.182123	0.03719
Ptbp1	-0.179459	0.0225025
Pnck	-0.178796	0.0313895
Slc3a2	-0.178408	0.0198621
Mfhas1	-0.177857	0.0144829
Ptcd2	-0.177231	0.0485395
Ndufaf7	-0.17651	0.0275726
Coq8a	-0.176174	0.0357921
Hnrnph3	-0.17491	0.0291725
Nudt19	-0.173903	0.0352939
Tbce	-0.173842	0.0454895
Sharpin	-0.17315	0.0308417
Elac1	-0.172183	0.049846
Grb10	-0.171374	0.0121639
Timm50	-0.170468	0.0141369
Rps17	-0.170359	0.0132705
Hnrnpf	-0.169835	0.0302188
Nptn	-0.169443	0.0485736
Hcfc1	-0.168745	0.0307979
Ptprs	-0.166868	0.0178823
Lman2	-0.166516	0.0485395
Itgav	-0.165968	0.0384655
Mvk	-0.165317	0.0296067
Farsa	-0.165242	0.0285633
Plxdc2	-0.16316	0.0440828
Puf60	-0.153929	0.0431363
Hint3	-0.123497	0.0494912

## Sheet: 1708 protein increase
Supplementary Table. The list of increased expression protein between DA vs ATA in MS data. (1708 proteins) Related to Extended Data Fig. 9f
Gene Name	DA-ATA_logFC	DA-ATA_sca,adj,pval
Isy1	2.57279	0.0236702
Chmp3	2.09553	0.00365024
Man1a2	1.93309	0.00197484
Col2a1	1.92224	0.0199124
Cbx3	1.88579	0.000193692
Marcks	1.72938	0.00271065
Atp6v1d	1.72145	1.0785e-05
Gja5	1.69635	0.00324651
Gps2	1.6895	0.00197484
Cul7	1.67348	0.00454122
Col24a1	1.67333	0.019944
Lzic	1.67182	0.00115245
Cd2bp2	1.6596	0.00498286
Gp6	1.5978	0.000140889
Tmem35a	1.58382	0.00260955
Pdpn	1.55927	0.000315477
Abcb9	1.5565	0.0131725
Clta	1.53082	0.00103772
Cmtr1	1.51754	0.00436457
S100b	1.50737	4.99249e-05
Ogfod1	1.49974	0.00401397
Myl1	1.48787	0.0177331
Gc	1.48654	6.14945e-05
Chmp4b	1.48325	0.007073
Sars	1.48202	0.00400037
Snx22	1.47887	0.0163108
Snx6	1.47331	0.0159965
Coch	1.47133	0.000126933
Crybg1	1.44466	0.00824973
Ctnnd1	1.42747	0.00857059
Cetn3	1.42108	0.00122568
Ubac1	1.40733	0.00103879
Retn	1.40543	6.94225e-05
Ola1	1.40486	7.05109e-05
Rbm8a	1.38207	0.00224981
Adh7	1.37438	0.00111715
Hmg20a	1.37383	0.0273524
Cltb	1.36872	0.00280086
Cnot10	1.3671	0.00440803
Psma3	1.36365	6.30298e-05
Hars	1.3541	0.000146809
Aldh3b2	1.35153	0.000524311
P4hb	1.33628	0.000603052
Cab39	1.33046	2.04517e-05
Terf2ip	1.32795	0.00575314
Snx30	1.32175	4.27235e-06
Ube4a	1.31977	0.0145095
H1f2	1.31885	0.0273524
Mtmr7	1.31552	0.0282639
Isg20l2	1.31144	0.00284789
Pdcl3	1.30897	0.00299627
Cab39l	1.30421	8.67894e-05
Cnpy3	1.29924	0.00011718
Thoc7	1.29784	0.000680189
Vps35	1.2974	0.00515996
Tceal6	1.29207	0.0171007
Tspan7	1.28104	0.00568327
Mylk2	1.27951	4.55423e-05
Ppp2r5e	1.27799	0.00865734
Rars	1.26875	0.0037823
Vcp	1.26466	0.000733872
Kpna4	1.26458	0.000173402
S100a9	1.25907	0.031915
Col1a1	1.25499	0.0116162
Pls1	1.2549	0.00583279
Kera	1.25363	2.75101e-07
Pvalb	1.25101	0.00680021
Nrbp1	1.25087	0.00104859
Kifbp	1.24828	0.00105878
Stx2	1.24654	0.00325418
Tfam	1.24525	0.00074046
Pdcd6ip	1.24423	0.00492442
Cmpk1	1.24144	6.30298e-05
Cnpy4	1.24137	2.05567e-05
Ckm	1.24126	0.000193405
Rpl19	1.24061	0.0123541
Cetn2	1.23776	0.0013974
Atp6v1c1	1.22878	0.00995783
Hnrnpr	1.22788	0.00375861
Uba2	1.22677	0.00424511
Api5	1.22281	0.000295141
Rab3il1	1.22227	0.00012345
Gbp2	1.22095	0.0236757
Utp11	1.21964	0.000723525
Pdia3	1.21857	0.00122568
Smap1	1.21842	0.000428755
Med7	1.21206	6.01746e-07
Osbpl1a	1.20517	0.00104804
Hspa2	1.20508	0.0299126
Eef1d	1.20335	0.000805827
Anxa3	1.20102	2.82395e-05
Dnajc25	1.20065	0.0128315
Ehd3	1.20021	4.77779e-06
Fam167a	1.1975	4.23595e-06
Snca	1.19616	0.00357387
Yars	1.19531	0.00125585
Septin2	1.18957	4.94047e-05
Parvb	1.18715	0.000185722
Yy1	1.18526	0.0417472
Relch	1.18463	0.00778549
Stk25	1.183	0.000535293
Ppp1r12b	1.18174	0.0458743
Cav2	1.17855	0.00730706
Pds5b	1.17688	0.000549934
Fmnl2	1.17458	0.00935718
Vps53	1.17455	0.00564556
Plcd1	1.17262	0.0107308
Rcn2	1.16426	0.00296175
Pa2g4	1.16175	0.00245349
Pak2	1.16151	0.000261293
Skp1	1.16123	1.36997e-05
Rpl4	1.15519	0.0117366
Tnfaip8l3	1.15506	0.00109481
Mnat1	1.15226	0.00289493
Wtap	1.15219	0.00625614
Rap1gds1	1.15063	0.000225122
Afm	1.1484	0.00123934
Mlx	1.1477	0.0266979
3110082I17Rik	1.14237	0.000120888
Plcxd3	1.14202	0.000139119
Zfhx4	1.13954	0.0123409
Becn1	1.13609	0.0102574
Atpif1	1.13386	0.0285045
Dnaja1	1.13309	0.00380229
Faf2	1.13111	0.000412519
Apoa1	1.13068	0.000571716
Syncrip	1.12926	0.00330868
Ccsap	1.12483	0.000733872
Mybpc1	1.12066	0.00132467
Zfp64	1.12025	0.00124483
Exoc6	1.11994	7.21284e-05
Mtres1	1.11651	0.00393756
Praf2	1.11472	0.00432615
Dtnbp1	1.11395	0.0192228
Panx2	1.11392	0.00458512
Tnnt3	1.111	0.000295371
Arhgap18	1.1094	4.74006e-05
Actn4	1.10019	0.0193008
Eef1a2	1.09883	0.00240758
Nfkbib	1.09809	9.22125e-05
Mylpf	1.09747	0.0473918
Washc3	1.09677	6.36963e-07
Acsbg1	1.09492	2.7532e-07
Rps25	1.0942	0.0205042
Taldo1	1.08936	2.82395e-05
Ccdc3	1.08776	1.26876e-05
Hmgn3	1.08435	0.0128979
Cluh	1.08318	0.00134818
Apoa4	1.08055	0.00276047
Pdia4	1.07782	0.0256848
Tceal9	1.07332	0.0121574
Vrk1	1.07239	0.00216467
Fmr1	1.07218	0.00951691
Psmd12	1.06996	0.000291574
Ccdc127	1.06821	0.00174499
Actn1	1.06415	0.024331
Cul2	1.06407	0.00426541
Pitrm1	1.06095	0.000707588
Dhx36	1.06091	0.0122334
Smndc1	1.05671	0.00381621
Sbds	1.05588	0.000545646
Spata2	1.05381	0.00167401
Hspa8	1.05252	0.0332466
Rcn1	1.05143	0.0213758
Smoc1	1.05139	1.86585e-05
Prkar2a	1.051	0.00195273
Maskbp3	1.05074	0.00116736
Trap1	1.048	0.00238073
Tgoln1	1.0476	0.0319883
Anxa6	1.04758	0.0186787
Mvp	1.04752	0.00106641
Fbln7	1.04675	3.24082e-06
Spta1	1.04664	0.000146456
Kars	1.04611	0.00307735
Klc3	1.04304	0.00711263
Atp12a	1.04189	0.0172958
Macroh2a1	1.03939	0.00104638
Car2	1.0393	0.0071741
Tmod2	1.03885	0.00031416
Sf1	1.03627	0.000173195
Psmd3	1.03474	0.00313987
Alb	1.03152	0.0362543
Pcsk1n	1.03131	0.00250915
Caprin1	1.02998	0.0165565
Smyd5	1.02935	0.00161427
Hspa9	1.02878	0.0328442
Rcn3	1.02613	7.05109e-05
Vcl	1.02605	0.0364485
Polb	1.02286	0.00021688
Fgfr1op2	1.01901	0.00497812
Cops2	1.01873	0.0160872
Gpsm3	1.01856	4.01338e-05
P4ha1	1.01743	0.000207243
Cul5	1.0164	0.00465037
Usp5	1.012	0.0016672
Tma7	1.00982	0.00836867
Zfp449	1.00977	0.0276934
Zbtb7a	1.00756	0.00278247
Selp	1.00749	0.00889144
Espl1	1.00723	4.94047e-05
Snx5	1.00162	0.0134212
Tnks	0.999842	0.00545425
Tnpo1	0.997218	0.00778549
Pym1	0.993704	6.36963e-07
Dnm2	0.993555	0.00175381
Hpse2	0.99182	0.0457086
Bcap31	0.991088	0.0277458
Marcksl1	0.990953	0.000126866
Lrrc47	0.989788	0.000533834
Ggt5	0.98943	0.000383252
Scrn3	0.988335	0.000135172
Fstl1	0.987245	0.000774663
Kpnb1	0.986901	0.00276861
Nap1l4	0.985273	0.0300716
Itgb6	0.983809	3.03249e-05
Pex14	0.983376	0.000524633
Tnnc2	0.982368	0.00662006
Hmga2	0.981578	0.000185944
Tmem109	0.979952	0.00164271
Stambp	0.979849	0.00608762
Eef1g	0.977555	0.000754768
Ywhab	0.97743	4.94047e-05
Stub1	0.977212	0.00161467
Cyp2e1	0.976945	0.0012327
Ube4b	0.976374	0.0010865
Rplp2	0.975826	1.02136e-05
Klc4	0.974946	0.0155794
Rangap1	0.973358	0.00557961
Ckmt2	0.971827	0.000509051
Nup62	0.971046	0.000295761
Ywhah	0.96999	5.38978e-05
Procr	0.969649	3.29968e-05
Ampd2	0.968996	0.00779661
Col1a2	0.96745	0.0247988
Samhd1	0.96735	0.00902115
Hspd1	0.965587	0.000611845
Hadha	0.964986	0.000429406
Dnaja2	0.964975	0.000285756
Car1	0.964852	0.0120886
Ccnk	0.963374	0.000507637
Dab2	0.962707	0.000156039
Dnaja4	0.962286	0.00454122
Vegfd	0.961336	3.19355e-06
Olfr560	0.957775	0.00185583
Pcif1	0.955447	0.00339635
Apex1	0.952419	0.00220851
Pls3	0.952296	0.000190402
Cacybp	0.95124	0.0152535
Prkg1	0.950561	0.00350802
Hmox2	0.948426	1.20101e-05
Ide	0.947218	0.000281858
Irf6	0.946071	0.00317711
Sfpq	0.945606	0.038627
Taf6	0.945461	0.000225745
Ssc5d	0.94518	0.0151196
H2ac21	0.944929	2.84526e-05
Hyou1	0.944803	0.0413056
Git1	0.943966	0.0161479
Vps50	0.94395	0.0217354
Zc3h18	0.943638	0.00149275
Mrtfb	0.942113	0.000210696
Rpl3	0.941984	0.0051985
Ptpn11	0.941609	0.00754322
Sec23ip	0.939168	0.00119228
Prpf31	0.936933	0.00512957
Ikbip	0.934989	0.00459273
1700001C19Rik	0.934958	0.0041552
Haus1	0.932967	0.000159948
Ipo9	0.932534	0.00368206
Eef1b2	0.930939	8.29461e-05
Cd36	0.930261	0.00979522
Usp14	0.929996	0.000636941
Palld	0.929574	0.000591257
Lars	0.929147	0.00834446
Zfx	0.928996	0.0305851
Snx7	0.928246	0.00170768
Trf	0.927874	2.95221e-05
Cartpt	0.925903	0.00901864
Pde5a	0.924873	0.00460054
Ubr7	0.923046	0.000832871
Cul1	0.922353	0.00759934
Ppp2r5d	0.92052	0.0155367
Pcmtd1	0.919974	0.0018884
Cep95	0.919879	0.0179021
1810024B03Rik	0.919543	0.00385563
Tars	0.919181	0.0318852
Manf	0.917947	6.94225e-05
Rala	0.915907	2.46963e-05
Lrpap1	0.915701	0.0345607
Leng1	0.915617	0.00482328
Ttc4	0.915382	0.00501286
Nptx2	0.915122	0.000471025
Dnajc9	0.91444	0.0273386
Tsg101	0.914187	0.000535293
Rpl6	0.914185	0.0425375
Ddx1	0.913766	0.00159636
Entpd2	0.913136	0.00436457
Fkbp5	0.912999	0.00245349
Bin3	0.912448	0.00412486
Gopc	0.911965	0.00172642
Bag5	0.911272	0.00594001
Zscan26	0.9111	0.0139672
Col5a3	0.910003	0.0251078
Bag2	0.909564	4.77779e-06
Dusp13	0.906838	0.000605746
Nelfb	0.906215	0.000560254
Des	0.905646	0.0485395
Ppp1r1a	0.905381	0.00010447
Chchd6	0.90446	0.0075558
Ddx18	0.902447	0.00124483
Aars	0.902161	0.00101957
Dcn	0.902001	2.32202e-06
Psmc1	0.901369	0.0156441
Mbd3	0.900196	0.00226829
Rsl1d1	0.899195	0.0191973
Dnm1	0.898276	0.000461546
Zyg11b	0.895898	0.00264674
Trim36	0.894728	0.0134277
Coa6	0.892364	0.000115361
Mtrfr	0.89225	0.000636941
Gfer	0.891089	0.00232598
Enpep	0.889422	1.60959e-05
Ddx5	0.886783	0.0115396
Cct5	0.883415	0.00136656
Gatad2b	0.882655	0.0313895
Jagn1	0.881659	0.0415135
Dis3	0.878397	0.00388639
Aqr	0.878215	0.00115545
Chmp2b	0.877457	0.00400004
Flii	0.876744	0.0175227
Trappc10	0.875905	0.000582277
Psmd7	0.87523	0.0376514
Ntn1	0.874748	0.00033251
Ank1	0.874496	0.00472374
Gpc6	0.873845	0.000365618
Srpx	0.872621	0.000132585
Pik3r1	0.871963	0.0231374
Ate1	0.871766	0.0156912
Nol3	0.870589	0.000583076
Niban1	0.869916	0.00899741
Dpf2	0.86939	0.0152892
Stat2	0.867217	8.68119e-05
Bgn	0.867216	0.000138748
Timm13	0.867032	0.00227922
Gspt1	0.866558	0.00662006
Gga3	0.866262	0.00861309
Rwdd1	0.8656	0.00270181
Brox	0.864757	0.000225582
Patz1	0.863123	0.0152391
Chmp2a	0.862801	0.00104586
Hoxa5	0.859907	2.59385e-05
Septin5	0.859841	0.0124529
Ehd1	0.859321	1.60959e-05
Msr1	0.858968	0.00255632
Cops9	0.858904	0.00118351
Pip4k2b	0.857125	0.00187883
Bst2	0.856928	0.013916
Bag3	0.856691	0.00418297
Cog6	0.856549	0.0101252
Timm9	0.855872	0.00514833
Fchsd1	0.854937	0.00342806
Pla2g2d	0.85493	0.000309035
Gfpt2	0.854829	0.00392
Faf1	0.854017	0.0017598
Flnb	0.853789	0.00937218
Ppp2r5a	0.851041	0.0191306
Thoc1	0.850925	0.00959925
Gabpb1	0.848512	3.70724e-06
Hmg20b	0.848276	2.95221e-05
Mrps31	0.848073	0.00995544
Pspc1	0.847971	0.00722075
Ptms	0.846614	0.0378623
Hnrnpd	0.846155	0.0147654
Dnajb4	0.846043	0.00994148
Dnajc28	0.842862	0.00278636
Reep5	0.842762	0.0454733
Pak4	0.842252	0.000573415
Blm	0.842204	0.000220106
Col14a1	0.842097	0.00936983
Mrpl40	0.841649	0.000433839
Lrpprc	0.841374	0.0104936
Tln1	0.84087	0.045558
Cog3	0.840268	0.00872708
Letm1	0.839756	0.0107577
Mphosph6	0.837508	0.000117342
Fkbp4	0.837175	0.00216467
Itgb1	0.835789	0.00109221
Stxbp1	0.835576	0.00137793
Mapre2	0.833909	0.000680189
Prepl	0.832918	0.0019211
Dmap1	0.832426	0.00577137
Rpf2	0.831974	0.0352884
Sap130	0.830561	0.0403976
Mme	0.829568	0.00454122
Stat1	0.82901	0.000345443
Cct6a	0.828553	0.00118561
Pabpc1	0.828551	0.00546327
Arrb1	0.826084	6.58721e-05
Gprc5a	0.825164	0.000805827
Kras	0.825047	0.00455054
Pygb	0.82472	0.000537557
Chmp4c	0.82419	1.11292e-05
Rrm1	0.824098	0.000720789
Ptk2	0.82364	9.54186e-05
Ncan	0.823548	0.000363382
Cyfip1	0.823115	0.0216085
Gng10	0.822605	0.0108362
Morf4l1	0.822275	0.00307515
Igbp1	0.821958	0.00571928
Ywhaz	0.821795	0.000228068
Gpc4	0.820671	0.0025608
Afg3l2	0.820648	0.00337429
Rlim	0.820167	0.00642469
Vstm2b	0.819957	8.1941e-05
Taf11	0.819578	3.27858e-05
Gucy1a1	0.815587	0.0073601
Bzw1	0.81337	0.0119942
Itgb4	0.813211	0.000155923
Steep1	0.813149	0.00476393
Hk1	0.812821	0.00717899
Thap4	0.812189	0.0277236
Kat8	0.811922	0.0492518
Eprs	0.811227	0.0202439
Nfix	0.811219	0.000102046
Itgb2	0.810769	0.000330921
Clec10a	0.809903	8.29461e-05
Helz2	0.807577	0.000147692
Pygl	0.806325	0.000400002
Aspn	0.805139	2.03034e-05
Tpp2	0.804781	0.0074133
Naalad2	0.804433	2.56067e-06
Crlf3	0.802978	0.00104586
Hrg	0.802828	0.00722075
Psma8	0.801545	0.000279999
Zw10	0.800502	0.0183069
Cand1	0.799523	0.0283154
Slmap	0.796921	0.0318082
Arhgap17	0.796559	0.00467379
Ppp1r2	0.795406	0.000188676
Mrrf	0.793314	0.00271118
Nfib	0.792305	0.000727184
Fez2	0.791385	0.00507384
Cdc37	0.790722	0.0290882
Proser2	0.790398	2.58921e-05
Garre1	0.789823	1.84713e-05
Col19a1	0.786653	0.00146187
Rprd1b	0.785985	0.013615
Max	0.784706	1.48791e-05
Vars	0.784354	0.00296175
Ttc5	0.782534	7.28633e-05
Acbd6	0.782014	0.000460082
Rngtt	0.780707	0.00254835
Rasal2	0.780464	0.0408273
Cul3	0.780185	0.00270364
Fkbp3	0.779302	0.000638777
Fgg	0.778974	0.020641
Sarnp	0.778716	0.00515996
Nono	0.777994	0.0343893
Tmem65	0.777183	0.0159068
Ipo4	0.777005	0.00680809
Cps1	0.776784	0.0231442
Sestd1	0.774728	0.00204154
Erg28	0.774163	0.00947154
Npepps	0.772712	0.000287793
Plek	0.772227	0.0043579
Ipo5	0.771834	0.0163315
Spag7	0.771457	0.0112302
Prph	0.771307	0.0344669
Serpinb2	0.770082	0.0229258
Cars	0.769472	0.0285774
Ruvbl1	0.769415	0.000708545
Denr	0.769269	0.000116085
Trim11	0.768633	0.000409966
Saal1	0.768122	0.000809129
Car3	0.764596	0.00250915
Glg1	0.763607	0.0421423
P3h1	0.763045	0.000173402
Psmc6	0.763029	0.00314098
Macroh2a2	0.760135	0.0268451
Rasa3	0.758826	0.00421253
Psme1	0.758232	0.00864422
Unc45a	0.758137	0.0109071
Txndc9	0.758075	0.00115461
Arr3	0.757128	9.17757e-05
Ube2q2	0.756448	6.14945e-05
Uggt1	0.756138	0.00365749
Ppm1b	0.755243	0.000287735
Phc3	0.755019	0.0351736
Tjap1	0.754626	0.0346928
Plcg2	0.752627	0.0131527
F12	0.750845	0.000677291
Tomm70a	0.75079	0.0222053
Gfpt1	0.749896	0.000301007
Tmod4	0.749574	0.0147435
Usp7	0.74943	0.0239471
Nln	0.749407	0.000156039
Nmi	0.749309	0.00299627
Dnaaf5	0.749015	0.00178716
Plcg1	0.747659	0.00115565
Pitpna	0.746835	6.99714e-05
Stx16	0.745549	0.000186252
Ccdc137	0.74548	0.0176382
Psmd2	0.745414	0.0367314
Tmod3	0.744755	1.78021e-05
Exoc3	0.74359	0.00681194
Tfe3	0.743548	0.0103845
Mbd4	0.742533	0.000456855
Mrgbp	0.74081	2.36477e-05
Ift20	0.739519	4.94047e-05
Sema3a	0.739506	0.000255488
Abcf2	0.739326	0.0315575
Emc2	0.738955	0.00283254
Cc2d1a	0.738784	0.00877893
Gm36028	0.738605	0.00299568
Gstm3	0.738058	0.00170538
Suco	0.737735	0.0158522
Grk2	0.735843	0.00134818
Itgb7	0.735588	0.0448286
Vps18	0.735287	0.0206423
Chordc1	0.734384	0.0119858
Cog2	0.733948	0.0388332
Hp1bp3	0.733542	0.049461
Niban2	0.733411	0.00479696
Stxbp2	0.732775	0.00149168
Prpf18	0.732421	0.00137121
Trim28	0.7308	0.0349937
Usp25	0.73009	0.026547
Tnr	0.729634	0.000320132
Dmtn	0.729433	0.00341294
Tmem119	0.729269	0.000799648
F3	0.728229	5.74573e-05
Ddx39a	0.726134	0.0331
Ptges3	0.725616	0.0155367
Copg1	0.725493	0.012781
Bmx	0.723924	0.0320729
Matn2	0.723691	0.00748194
Tppp3	0.722862	2.30459e-06
Tmpo	0.721655	0.0407083
Abhd5	0.720613	0.000959661
Hk2	0.720022	0.000799661
Ece1	0.718917	0.000335939
Strip1	0.717603	0.000487087
Ankmy2	0.71712	0.00469086
Fus	0.716965	1.21095e-06
Spon1	0.715602	0.00721047
Capn2	0.715098	0.00841096
Stk39	0.714763	0.00474929
Rfx5	0.714672	0.00722075
Ralb	0.714616	0.00156013
Gm13889	0.713895	0.000614393
Snx9	0.713708	0.00303914
Stk4	0.713502	0.00163044
Pdia5	0.71246	0.00213934
Ctnnbl1	0.712377	0.039087
Ubtf	0.712275	0.0218063
Casp1	0.711915	0.000188676
Mbnl1	0.710596	7.20612e-05
C1qbp	0.710237	3.6631e-06
Prpf4	0.710049	0.000229456
Pus7	0.710008	0.0103319
Ube2h	0.709399	0.0294919
Fam114a2	0.709316	0.00996681
Tmbim1	0.709055	0.0290203
F9	0.708622	0.00100604
Rab44	0.708551	0.0209663
Psmc3	0.708519	0.00682438
Reck	0.70835	0.000194107
Cd274	0.707142	0.00067111
Prkar2b	0.706932	0.000104492
Ccdc59	0.70669	0.0368824
Chmp6	0.705734	2.1635e-05
Polr2m	0.704658	4.94047e-05
Trim21	0.704447	0.0100967
Adgrg5	0.704346	0.0345965
Ric3	0.703847	0.00759883
Vps35l	0.70383	0.00041754
Glmn	0.703743	0.0095998
Atxn10	0.703528	0.000919288
Usp13	0.703503	0.000537557
Ccbe1	0.702932	0.00100096
Sh3gl1	0.702614	0.0245451
Pabpc4	0.702469	0.00619243
Zfp362	0.702431	0.00313987
Dync2li1	0.701902	0.0012327
Arl6ip5	0.701845	0.0103267
Clns1a	0.701727	9.0502e-05
Pdcd10	0.700746	3.94814e-05
2310011J03Rik	0.700016	0.00401074
Ppp1r7	0.699775	1.92278e-05
Nsun2	0.699551	0.00114732
Hapln1	0.698505	0.0021614
Ecpas	0.698395	0.013118
Ski	0.698288	0.0101902
Stx4a	0.698247	0.0342834
Podn	0.698247	2.72684e-06
1700025G04Rik	0.698139	0.00365024
Aldh1a3	0.697008	0.000104139
Stam2	0.69645	0.013065
Tnxb	0.696207	0.00195332
Anapc2	0.695981	0.020518
Epha3	0.695746	0.000220106
Hnrnpab	0.695645	0.0206227
Sh3kbp1	0.694999	0.0250084
Dbnl	0.694241	0.00381753
Polr2a	0.694095	0.0101252
Tcea1	0.693817	0.00892307
Wrnip1	0.693741	0.0281109
Ppfibp2	0.692711	0.00187883
Ppp2r5b	0.692075	0.000173402
Acat2	0.691556	0.0136683
Ankrd49	0.691249	6.90495e-06
Trim56	0.690969	0.0160568
Eef1a1	0.69087	0.00594272
Ccdc22	0.689585	0.00309341
Cltc	0.688922	0.00435268
Triap1	0.688824	0.00140923
Efl1	0.68859	0.00974981
Septin10	0.688365	0.0130178
Grpel1	0.688048	5.74573e-05
Ifit2	0.687901	0.00673701
Gars	0.687578	0.00239304
Cstf3	0.686995	0.0051147
Pgm2l1	0.686038	0.000536925
Zfp384	0.685954	0.000471025
Clstn1	0.685659	1.22287e-05
Ccdc68	0.685203	0.00262377
Zcchc8	0.685026	0.0017393
Mrps15	0.684969	0.000188676
Nmt2	0.684919	0.00729572
Rps6	0.683882	0.0214797
Grk5	0.682901	0.00163372
Ash2l	0.682871	0.00557599
Cdv3	0.68265	3.45369e-06
Rgs7	0.681491	0.000220106
Cav1	0.681411	0.0486115
Slc9a3r1	0.680421	0.00915597
Cuedc1	0.679917	0.0121247
Iars	0.679608	0.00297128
Serpina1c	0.67859	0.0142451
Nde1	0.676617	0.034969
Thsd7a	0.676286	0.00351719
Ldlr	0.67616	0.00250955
Paip1	0.676132	1.7846e-05
Tppp	0.676024	0.00174968
Otud4	0.675216	0.000682125
Icam2	0.674936	0.000114057
Agl	0.673763	0.011848
Chn1	0.672842	0.0415302
Pex19	0.671874	0.00293709
Lig3	0.67158	0.00239304
Uso1	0.671312	0.0300647
Pdrg1	0.67024	3.55165e-05
Nog	0.66985	0.000108864
Cul4b	0.669584	0.032828
Prim2	0.668873	0.000400631
Fgd4	0.668445	0.00322694
Ppp2r1b	0.668437	0.00778549
Nub1	0.668422	0.0168924
Snapin	0.668038	0.00257574
Pcnt	0.667273	0.00636936
Sun2	0.666781	0.00379063
Ptpn6	0.66644	0.0426363
Cyth3	0.666021	0.00262395
Tsc22d3	0.665584	4.94047e-05
Slc4a1	0.664989	0.0288345
Etv6	0.6645	0.000390132
Mindy2	0.66422	0.0410629
Ewsr1	0.663443	4.88606e-06
Col12a1	0.66315	0.00633687
Sparc	0.662515	1.38137e-06
Sptan1	0.661264	0.0393885
Lman1	0.661065	0.0145102
Cnst	0.660958	0.00299678
Magi3	0.660625	0.000655543
Xrcc6	0.660193	0.0218947
Psma4	0.660045	0.000107633
Eif1ax	0.659998	0.000756578
Katnal1	0.659121	0.00132706
Aldh3a1	0.659032	0.00415136
Sdf4	0.658519	0.00908761
Psap	0.657655	0.0187475
Ccdc97	0.65762	0.00611856
Chn2	0.655859	6.12113e-06
Pmepa1	0.655371	0.000480738
Lamc1	0.654314	0.0230042
Mapkapk2	0.652787	0.000844219
Gtf2e2	0.652447	0.000745525
Olfml3	0.652362	0.00293025
Naa15	0.651108	0.0444869
Dsn1	0.650138	0.00570882
P3h4	0.650084	0.00187026
Rps6ka3	0.649959	0.000832871
Cog7	0.649091	0.0021269
Vac14	0.648577	0.0122659
Scd1	0.648419	0.00578919
Cp	0.647125	0.000294798
Mpp7	0.647119	0.00276513
Il1rn	0.646728	0.0378607
Cep104	0.646707	0.00856469
Dnajc12	0.646476	0.000307616
Frzb	0.644612	0.00265859
Bbip1	0.644568	0.00130617
Crebl2	0.644173	0.00031343
Ppp2r1a	0.643019	0.000535293
Snx18	0.642544	0.00678958
Col5a2	0.641628	0.00104586
Ppp4r1	0.640343	0.0106126
Hsbp1	0.640099	0.000944658
Fga	0.639821	0.016202
Pygm	0.637978	0.00330542
Gtf2a1	0.637419	0.0187443
Ilf3	0.637036	0.0415293
Cask	0.636062	0.0055738
Rasip1	0.63599	0.00394717
Ccdc51	0.635905	0.0183516
Cwf19l1	0.635863	0.000135172
Mtr	0.635848	0.00250915
Cfh	0.632816	0.0245119
Scube3	0.632336	0.00755763
Pip4k2a	0.632209	0.00459273
Cdc42ep3	0.631941	9.84732e-06
Gas6	0.631326	0.0113007
Sdc4	0.631219	0.0137639
Cma1	0.630882	0.0177063
Col6a6	0.630746	0.0134218
Tmx4	0.630452	0.0129036
Trim33	0.630031	0.00383376
Dnm1l	0.628625	0.00274356
Usp4	0.627878	0.026715
Mif	0.627058	0.016208
Gga1	0.626701	0.000928308
Dad1	0.626211	0.0271821
Plekho2	0.626178	0.0491979
Nup107	0.625926	0.00630836
Abi3bp	0.624611	7.29848e-05
Maged2	0.624607	0.0301052
Col6a5	0.62438	6.94225e-05
Nfia	0.623334	0.0141659
Srp68	0.623074	0.00870125
Pkia	0.623023	0.00118561
Washc4	0.62282	0.0473819
Ikbkb	0.6225	0.0160863
Gimap4	0.622263	0.00265859
Ube2r2	0.622186	0.000121686
Strn3	0.622132	0.00799623
Dlgap4	0.620537	0.0326956
Gskip	0.6205	0.00564556
Rpl22l1	0.61962	1.84713e-05
Zmym3	0.619457	0.00801486
Sptb	0.619364	0.0307561
F2	0.619261	0.000301007
Mpp1	0.618829	1.84055e-05
Pak1	0.618606	0.00325799
Vti1b	0.617152	8.27894e-05
Ndufv3	0.617123	0.0150962
Oxsr1	0.616568	0.000100126
Pdcd4	0.616568	0.00573935
Gnl1	0.616039	0.0393111
Arap1	0.614969	0.00121972
Ttc37	0.614228	0.026684
Iqcb1	0.613973	0.0310566
Exoc1	0.613518	0.00935718
Ppid	0.613271	0.000272622
Nol6	0.61184	0.0198633
Cfd	0.610644	0.00260834
Hectd1	0.61058	0.0279699
Plin1	0.610509	0.0475137
Meaf6	0.6105	0.000324226
Arhgap44	0.610372	0.00571928
Rpgr	0.608801	0.00977416
Coa7	0.6088	9.17621e-05
Nrbf2	0.608632	0.000404041
Pea15a	0.608369	3.92966e-06
Ric8a	0.60794	0.049461
Casq1	0.606729	0.0123813
Cabp5	0.606675	0.000954593
Timm8b	0.604552	0.00137026
Pafah1b1	0.604507	0.017132
Trnt1	0.604467	0.000456013
Anapc13	0.603019	0.0103033
Bnip2	0.602305	0.0301985
D8Ertd738e	0.602181	5.41571e-06
Cdkn2c	0.601936	9.03481e-05
Cog4	0.601689	0.00783662
Samd9l	0.600687	0.00317711
Ndufa4l2	0.600506	0.00550138
Afap1l2	0.599977	0.0434034
Smg8	0.599613	0.00675382
4930430F08Rik	0.599424	0.000108733
Hnrnpul1	0.599384	0.0256602
Calr	0.598944	0.0194436
Setdb2	0.596517	0.0374647
Exoc7	0.595587	0.0345307
Ttc33	0.59551	0.000255127
Stk24	0.594741	0.0300376
Trir	0.594542	0.00250653
Ncoa3	0.59452	0.0121639
Parva	0.59432	0.00158804
Sdc1	0.593991	0.000840585
Gucy1b1	0.593747	0.0203975
P3h3	0.593514	0.0001012
Lactb	0.593152	0.00250915
Zfp622	0.592918	0.0132163
Pcgf6	0.592849	0.0197048
Haus2	0.592653	0.000655867
Proc	0.591454	0.00117221
Pias1	0.590637	0.00907318
Nup50	0.590563	0.0237089
Iqgap1	0.590283	0.0196026
Myo1d	0.59025	0.0290548
Ints12	0.589611	0.00166995
Mxra7	0.58927	0.0033838
Septin4	0.587433	0.00299328
Wrn	0.586944	0.0101175
Irf2bpl	0.586243	0.0180598
Apbb1ip	0.585775	0.0100477
Cd209f	0.584948	0.00533202
Snx8	0.584913	0.00119597
Irgm2	0.584884	0.000707588
Clpx	0.584441	0.0221594
Ddah1	0.584416	0.000172372
Cul4a	0.583706	0.0225025
Pdia6	0.583055	0.000140135
mt-Co2	0.582986	0.0124419
Dlg1	0.581725	0.0316824
Cetn4	0.58163	0.00356113
Sgo2b	0.580806	0.0196407
Lyve1	0.580569	0.00544021
Fgb	0.579876	0.00742029
Trit1	0.579584	0.00121386
Creld2	0.579151	0.00424511
Cox6b1	0.578097	0.0117911
Fam172a	0.577873	0.000233386
Inppl1	0.577486	0.00220851
Anapc7	0.576771	0.00227334
Rab3gap2	0.576523	0.0259908
Hgs	0.576366	0.0473819
Rpap2	0.575336	0.0247309
Ciapin1	0.575178	8.71297e-06
Foxc1	0.575075	0.00319226
Ndufb1	0.573455	0.0058814
Sowahc	0.573438	0.00114355
Mtss2	0.573339	0.0202286
Dnajb12	0.573214	0.00616944
Fosb	0.572432	6.88692e-05
Sirpa	0.572182	0.000172372
Ctsc	0.572123	0.0149435
Tsnax	0.572083	0.0042349
Pcnp	0.571864	0.00349852
Cd47	0.571587	0.00239899
Rpl23a	0.571579	0.0316564
Acp5	0.571026	0.00039861
Dapk1	0.570584	0.00915597
Hoxa7	0.570389	0.00110511
Ddx17	0.569971	0.00871436
Dcp1b	0.569396	0.00123934
Arid1a	0.568993	0.048641
Ada	0.568982	8.43153e-05
Fancc	0.568496	0.0103097
Crot	0.568083	0.00623398
Arhgap5	0.567751	0.0193569
Stxbp3	0.567255	0.025191
Podxl	0.567198	0.0152535
Fth1	0.566587	4.39984e-05
Mgl2	0.565246	0.000507637
Ppp5c	0.564934	0.00436457
Mtrf1l	0.563895	0.000840776
Cyth1	0.563264	0.0316405
Ppp2r5c	0.563153	0.0466604
Sparcl1	0.563061	0.0342088
Epx	0.562369	0.0144385
Pfdn6	0.561927	4.66436e-05
Elf1	0.561926	0.0251487
Eftud2	0.561705	0.0144943
Sugt1	0.559833	0.0113477
Uqcrh	0.559342	0.00165204
Lyrm7	0.559106	0.00121158
Hps5	0.558567	0.0393111
Angpt1	0.557167	0.00272554
Dnaja3	0.556944	0.00741789
Scyl1	0.55684	0.00809776
Hgf	0.556744	0.00473192
Rfc4	0.55673	0.000300874
Sbspon	0.555691	0.00378787
Chp2	0.554967	0.00935718
Scyl3	0.554475	0.0138129
Edem3	0.552973	0.00021688
Sfrp4	0.552781	0.00170538
Ppp1r1b	0.552504	0.000438078
Psma7	0.551723	0.000309035
Arhgdib	0.551581	2.82395e-05
Hexim2	0.550426	0.0393371
Nop16	0.549847	0.0265037
Brix1	0.549758	0.0485395
Nop9	0.54946	0.000316683
Atp6v1e1	0.548837	0.000400002
Fxr1	0.548825	0.0262739
Nfic	0.548605	0.00104586
Ube2i	0.547955	0.000643896
Chchd4	0.547832	0.0025608
Smo	0.547328	0.000852962
Psmc4	0.546364	0.00371567
App	0.545006	0.0109946
S100a1	0.544688	0.000658319
Th	0.543044	9.22125e-05
Csf1	0.54288	2.37184e-05
Urm1	0.542573	0.000335046
Hadh	0.54244	0.00433193
Ctdp1	0.541878	0.00457376
Ltbp4	0.538975	0.0360779
Shoc2	0.5366	0.0297354
Dnajb1	0.536169	0.0033001
Nt5e	0.536029	0.000442138
AI413582	0.535982	0.000183449
Lsm14a	0.53491	0.0257259
Cog5	0.534884	0.0498848
Tnc	0.534444	0.0034654
Hs1bp3	0.533471	0.00043432
Tfeb	0.533017	0.000696745
Nup54	0.533008	7.9351e-05
Mgat5	0.532322	0.00508411
Pwp1	0.532073	0.0250718
Aimp1	0.531919	0.00252521
Thop1	0.530657	7.05109e-05
Myo1e	0.530528	0.0127861
Ilkap	0.530444	0.000657316
Canx	0.529615	0.0353205
Itgb3	0.529117	0.000119309
Eps8l2	0.52777	0.00765975
Glt28d2	0.527058	0.0153763
Brap	0.52662	0.00114139
Polr3c	0.525967	0.000194271
Anapc5	0.525646	0.0208284
Gng11	0.524996	0.00436252
Aplp2	0.524615	0.000395251
Myt1	0.523582	0.00386945
Fam118b	0.523218	0.000842031
Rps6kb1	0.522629	0.000611948
Nup93	0.52259	0.00879807
Kdm4b	0.521858	0.00552227
Vps33b	0.519878	0.0301232
Kif5b	0.519826	0.0133865
Slit2	0.5195	0.000102012
Cdc42ep5	0.519344	0.0109243
Tomm34	0.519266	0.017427
Arhgef1	0.519171	0.0312299
Cst6	0.518605	0.000489895
Folh1	0.518591	0.0101902
Tbck	0.518307	0.00189045
Mrpl52	0.518079	0.0137704
Ltbp1	0.517981	0.01338
Arfip1	0.517461	0.0223087
Arhgap23	0.517427	0.0123849
Adh1	0.517053	0.0418149
Gucy1a2	0.517029	0.00263465
Edf1	0.51701	2.32191e-05
Ptges	0.516679	0.0286528
Zfp346	0.516602	0.00033251
Mmrn2	0.516339	9.03177e-05
Kpna3	0.514891	0.00228659
Foxp1	0.514671	0.0455725
Xpot	0.514529	0.0268985
Acaca	0.514355	0.00133938
Cela1	0.513649	0.0221161
Col5a1	0.513355	8.29461e-05
Arhgef2	0.513097	0.0320729
Wwc1	0.512824	9.50687e-05
Abcc1	0.512716	0.00144096
Mrpl51	0.512493	0.00760402
Homer3	0.51202	0.000121686
Apoe	0.511461	0.0144651
Eef2	0.51122	0.0225025
Myh14	0.510911	0.00564556
Erlin1	0.510509	0.00971272
Prr15	0.510465	9.22125e-05
Plcd3	0.510388	0.0222459
Sdc2	0.510167	0.0069597
Apoc4	0.510112	0.00379777
Pcx	0.510046	0.0202439
Cct3	0.509611	0.00559372
Fibp	0.509591	9.39118e-05
Syn3	0.509245	0.0361423
Cpa3	0.509023	0.0266103
Kbtbd11	0.508789	0.000275181
Zfp629	0.508703	0.00216467
Cdkn1c	0.507832	0.000121686
Senp7	0.507651	0.00513878
Ces1f	0.507376	0.00329865
Psmd11	0.506692	0.000132761
Lamtor5	0.506662	0.00306706
Pbdc1	0.506518	0.000532092
Scoc	0.506246	0.00535768
Mtrr	0.505695	5.65048e-05
Pfdn2	0.505592	9.90661e-06
Eif4g2	0.50486	0.0299802
Phka2	0.504791	0.0017598
Rpusd2	0.504302	0.00562143
Anapc16	0.504248	0.0148625
Pals1	0.504114	0.0332661
Creb1	0.504078	1.02136e-05
Adamts2	0.504023	0.0130507
Col3a1	0.503962	0.000433069
Chst3	0.503489	0.00212387
2310039H08Rik	0.50285	0.000591257
Stam	0.502637	0.00896068
Mrpl50	0.501332	0.00017107
Arhgap21	0.50131	0.0202439
Hnrnpdl	0.500822	0.0167934
Vsig10	0.500294	0.000254446
Snx4	0.500157	0.00425145
Eif2b2	0.499968	0.021558
Cd163	0.499915	0.000172372
Tsc22d1	0.499646	0.0124914
Atad3a	0.499113	0.0296067
Cd81	0.498958	0.0312221
Ddx58	0.497762	0.0242771
Rwdd4a	0.496091	2.85394e-05
Sfn	0.495329	4.77779e-06
Ddx47	0.495318	0.011583
Lars2	0.495016	0.000658319
Pex5	0.494601	0.00197922
F5	0.494218	0.0454437
Rbsn	0.493975	0.016202
Taf5	0.49352	0.00063269
Uhrf2	0.492766	0.000430508
Dnajb11	0.492382	0.0104942
Smchd1	0.492321	0.0217433
Pten	0.492227	0.0144263
Tpd52	0.492086	0.00117398
Pip4k2c	0.491942	6.42758e-05
Ptpn23	0.491236	0.0422519
Smap2	0.491184	6.24249e-05
Ecm1	0.488262	0.000789367
Scrn1	0.488055	0.00281554
Nsfl1c	0.487644	1.78984e-05
Adm	0.487193	0.00310813
Nampt	0.486921	6.99714e-05
Ppm1a	0.485924	0.000534403
Mycbp	0.485896	0.0018714
D17H6S53E	0.485095	0.0204163
Myrip	0.484031	0.0208696
Rilp	0.483428	7.73042e-05
Efhd2	0.483241	7.20612e-05
Trmt10c	0.483043	0.00104586
Aida	0.482651	0.000471025
P2rx1	0.481218	0.0129036
Dctn2	0.480459	0.00299328
Arih2	0.480288	0.00239304
Slk	0.48004	0.0034516
Psmd6	0.480026	0.0181876
Ppp1r13b	0.47972	0.0363109
Usp39	0.478303	0.0379565
Sgk3	0.477331	0.00285259
Chuk	0.477046	0.0135163
Fxr2	0.476353	0.00986274
Med8	0.475671	0.00204205
Bpgm	0.475653	0.00345122
Ctnnbip1	0.475508	0.000639886
Traf5	0.475423	0.012113
Ppa1	0.474622	0.000361945
Nae1	0.474269	0.0123226
Toe1	0.474216	0.0175011
Lemd2	0.473815	0.00423556
Bcl9l	0.473794	0.0168845
Mtif3	0.473695	0.000400002
Pcdh1	0.473623	0.00263465
Fmnl3	0.473136	0.0236779
Qars	0.472344	0.00814047
Rpl5	0.471931	0.0315955
Taco1	0.471743	0.00161676
Sptbn1	0.471234	0.00359667
Mettl16	0.469501	0.000534403
Polr1d	0.469194	0.00053138
Med10	0.469095	0.00935718
Arhgap29	0.468559	0.00147655
Stag2	0.468219	0.0139442
Fhod1	0.467927	0.0465943
Mknk1	0.46782	0.00457376
Fermt3	0.46754	0.0208696
Sult5a1	0.46751	0.00503463
Clic5	0.466939	0.00195014
Tes	0.466916	0.0292675
Hoxb6	0.466457	0.00307735
Agrn	0.466405	0.00929014
Cd151	0.465794	0.0448286
Man1b1	0.465431	0.0433653
Aco2	0.4652	0.00391709
Med9	0.464451	0.00478095
D16Ertd472e	0.463701	4.94047e-05
Retreg2	0.463601	0.00654253
Cacna2d1	0.462955	6.42136e-05
Purb	0.462007	0.00608357
S100a10	0.461681	0.00202864
Nrf1	0.461561	0.000262557
Pals2	0.461225	0.00192564
Parp2	0.461155	0.00665259
Rabep2	0.461134	0.0131527
Ppa2	0.460511	1.02136e-05
Chsy3	0.458878	0.0276441
Fn1	0.457888	0.00840349
H2-Q7	0.45623	0.0454895
Mbd2	0.455409	0.0151361
Hpf1	0.455128	0.00564591
Med28	0.453979	0.0187533
Sulf2	0.453933	0.000784965
Wdr46	0.453925	0.038716
Vwf	0.452208	0.0213932
Lin9	0.45203	0.0293965
Lum	0.451857	0.00501966
Phkb	0.451298	0.00491236
Ssna1	0.450766	0.000104139
Supv3l1	0.449295	0.00740519
Dkk3	0.449222	0.00400037
Vipas39	0.449011	0.0317536
Stau2	0.448104	0.0127861
Rpusd3	0.447799	0.020518
Fasn	0.447261	0.0107781
Actr5	0.446985	0.00031416
Snap29	0.446359	0.000281858
Fam168a	0.446112	0.0205476
Hook3	0.445675	0.0345241
Ndufa8	0.445408	0.000926834
Sco1	0.444083	3.56856e-05
Rprd1a	0.443607	0.00757515
Olfm1	0.443565	0.000609272
Nat10	0.443542	0.0271821
Psmc2	0.443245	0.0341024
Fibin	0.442951	0.0118714
Pkn2	0.442757	0.0177331
Tab3	0.442057	0.0153264
Cap1	0.441872	0.0204335
Wtip	0.441184	0.0226089
Ankrd44	0.440905	0.00061081
Bloc1s2	0.440586	0.000614393
Tmod1	0.440171	0.00617651
Prrx1	0.440087	0.0036391
Tnip2	0.440072	0.0419569
Ppp1r21	0.439642	0.0264925
Rasa1	0.439195	0.0172616
Khdrbs1	0.439112	0.00977416
Ndrg1	0.438747	7.04434e-05
Cmc1	0.438108	0.00634711
Tinag	0.43787	0.00294294
Stx18	0.437496	0.0121862
Znfx1	0.436328	0.0463201
Ccdc25	0.436125	0.000865376
Gng7	0.435027	0.00244968
Nectin1	0.434995	0.00302895
Hdac4	0.4349	0.00395889
Ube3c	0.434693	0.00627086
Slc25a24	0.43448	0.0125214
Zfp688	0.434068	0.0486115
Qk	0.433487	0.000707588
Map2k1	0.433113	0.000108733
Sp3	0.431816	0.00550138
Ess2	0.430058	0.0178783
Arfgap2	0.429961	0.00834446
Fetub	0.429173	0.00237729
Pcp4l1	0.428101	0.00469086
Dnajc13	0.427502	0.0333411
Mrpl34	0.427384	0.00824973
Rnf146	0.426803	0.0299074
Dtd1	0.425269	0.00440753
Fmo1	0.424904	0.00557599
Gpsm2	0.424659	0.00114139
Rgcc	0.423832	0.00433235
Vps51	0.423405	0.000701262
Sema3c	0.423316	0.000707588
Isg20	0.422516	0.00231639
Tnfaip3	0.422046	0.00615893
Mapk7	0.421338	0.00123496
Gcsh	0.421219	0.00246062
Ppif	0.420419	0.0497208
Cbl	0.420383	0.0307508
Borcs7	0.419701	0.000707588
Dpep1	0.419634	0.00258519
Idh2	0.419559	0.000507637
Svbp	0.418263	0.0291219
Tpbg	0.418092	0.000771513
Rrp7a	0.417925	0.020518
Thumpd3	0.417836	0.028284
Fxn	0.417573	0.0105509
Efnb2	0.417306	0.00117894
Rtraf	0.417153	0.0001713
Ripk2	0.416296	0.00518039
Foxp2	0.416151	0.0238888
Top3b	0.415526	0.00944375
Enpp3	0.415281	0.00458125
Usp47	0.41484	0.0244908
Sik3	0.414647	0.00136353
Erlec1	0.414031	0.000915063
Glrx	0.411214	0.0221621
Pecam1	0.411167	0.00492442
P3h2	0.411108	0.0014282
Rgs10	0.410572	0.000922212
Spg7	0.410399	0.00731515
Bche	0.410124	0.0167066
Inpp5b	0.409999	0.00745683
Ampd3	0.409701	0.00555066
Uqcc3	0.408404	0.00204154
Rnf187	0.407408	0.00250915
Ten1	0.406845	0.0472307
Mrps26	0.406583	0.00849713
Bloc1s5	0.406309	0.000325064
Sp1	0.406171	0.00148369
Trp53bp2	0.405755	0.0212248
Mthfr	0.405642	0.00501286
Tgfb1	0.405241	0.00115245
Lin54	0.405011	0.0247181
Parp4	0.403571	0.026547
Vcpip1	0.403457	0.0335352
Dcaf1	0.403366	0.00580058
Itga11	0.402731	0.017643
Apbb2	0.402381	0.00858138
Vldlr	0.401955	0.0134814
Chmp1a	0.401849	4.94047e-05
Tspan9	0.401311	0.00653666
Vps36	0.400742	0.0113166
Gmps	0.400707	0.00306039
Ube2l3	0.400692	4.39984e-05
Isg15	0.399567	0.0425015
Retnla	0.399214	0.0215727
Mcrip1	0.398989	4.21833e-05
Borcs8	0.398775	0.0317752
Scarb2	0.398604	0.00317711
Tsc2	0.398117	0.00636936
Ccdc85c	0.397735	0.0150446
Myl9	0.397728	0.000936233
Gdf10	0.397602	0.00083252
Cxcl12	0.39756	0.0020014
Srf	0.396572	0.00424511
Rbm12	0.396381	0.0159355
Pfdn5	0.394918	0.0211864
Med27	0.394875	0.00572895
Abr	0.394167	0.00253123
Scara5	0.394026	0.00282871
Fyb	0.393631	0.0403976
Nptxr	0.393146	0.0147075
Parm1	0.393012	0.0443957
Pfkfb3	0.39299	0.0221621
Stard10	0.392314	0.000347968
Ppme1	0.392023	0.00276047
Cep41	0.391574	0.00041828
Grk6	0.390953	0.000677291
Gtf3c6	0.390596	0.00226406
Cgref1	0.390464	0.032196
Cnpy2	0.390002	0.000860963
Hypk	0.389623	0.000335046
Zc3h12c	0.389394	0.0226047
Sema3d	0.389198	0.0161379
Psmd4	0.389019	0.00102231
Taf8	0.388397	0.000410012
Pik3c3	0.388067	0.0172596
Susd5	0.388037	0.0378607
Ddt	0.387923	0.0067665
Was	0.387614	0.00292658
Pus10	0.387599	0.0454733
Usf1	0.38754	0.000288184
Sdhaf2	0.386581	0.000471025
Slfn5	0.386307	0.0179864
Pigbos1	0.38625	0.0406551
Cdh5	0.386241	0.007392
Haus7	0.385803	0.0369806
Ythdf2	0.385717	0.0490823
Atp6v1f	0.385237	0.0207185
Dyrk1a	0.385066	0.0379062
Hexim1	0.384259	0.0407083
Prkcsh	0.383872	0.0285146
Timm22	0.383352	0.0388614
Cnn3	0.382887	0.0114691
Dapk2	0.382044	0.000501428
Bbs4	0.381829	0.0340936
Coq4	0.381819	0.000790735
Dck	0.381052	0.0414683
Csf1r	0.380939	0.00901864
Pdcd5	0.38081	0.00223818
Cdc42ep2	0.380764	0.00930724
Npdc1	0.38018	0.00329865
Ctso	0.379603	0.00678535
Atp6v1h	0.379499	0.0192083
Tcp11l1	0.379306	0.00423556
F13b	0.379094	0.0194436
Cyp4b1	0.379076	0.0320729
Epn1	0.379034	0.0347334
Tubgcp2	0.378997	0.0152832
Ulk3	0.37875	0.00449174
Selenos	0.378421	0.0266979
Larp4	0.377755	0.0434498
Nars	0.377333	0.0488595
Serpine2	0.376378	0.0065426
H2-D1	0.376296	0.00302271
Erg	0.375467	0.036684
Tpm2	0.374366	0.0152892
Eea1	0.374	0.00129777
Adamts14	0.373161	0.00139137
Itih3	0.372631	0.00491236
Prune1	0.372323	0.0086522
Dcp1a	0.372249	0.000456855
Rrp8	0.371388	0.0349967
Mterf3	0.370508	0.00187005
Nans	0.370302	0.00314328
Cibar1	0.369277	0.0218947
Lamb2	0.36906	0.0315575
Camk1d	0.368261	0.0255816
Hmgn1	0.367684	0.033238
Lsm3	0.367631	0.00785239
Esam	0.367518	0.00562143
Vps37b	0.367486	0.00984721
Hmgcs2	0.365547	0.00899405
Grsf1	0.364137	0.0144943
Prdx6	0.363963	0.00137121
Atp6v1g1	0.363677	0.00831954
Napb	0.363387	0.00814047
Cdk19	0.363381	0.00970746
Irf2bp1	0.363113	0.0404186
H2-K1	0.362248	0.0028311
Map3k7cl	0.361898	0.0115994
Rint1	0.36074	0.0383704
Tcf25	0.360446	0.0455466
Zfp871	0.360188	0.0127549
Zfp207	0.359955	0.00683894
Adamts8	0.359838	0.00814308
Pin4	0.359716	0.00143871
Tank	0.359355	0.0273518
Morf4l2	0.359047	0.00695614
Dock9	0.358289	0.000828847
Xpa	0.358238	0.00355641
Serpinb1a	0.358219	0.00659664
Bcas2	0.358063	0.000157686
Polr2i	0.357403	0.00125146
Med15	0.357364	0.00454122
Mtmr12	0.357317	0.0176639
Psmf1	0.357253	0.000234117
Spindoc	0.356771	0.0058814
Katna1	0.356748	0.00682721
Camkk2	0.356409	0.00883403
Serpina1b	0.356076	0.00975006
Fads3	0.3559	0.0464514
Tmed8	0.355739	0.000474143
Fto	0.355491	0.0087244
Lrrc32	0.354736	0.00415136
Lcp1	0.353821	0.00265911
Uba7	0.353785	0.00170538
Cd93	0.353324	0.0117335
Pcdhgb2	0.352848	0.0364485
Cog8	0.352579	0.0286373
Ccdc58	0.352076	0.0192087
Ndel1	0.35198	0.00146446
Rps3a1	0.351893	0.047361
Apoc3	0.351675	0.0124011
S100a13	0.35167	0.00632718
Parp1	0.351636	0.0153744
Senp1	0.350703	0.0395048
Efhd1	0.350304	0.000338674
Aup1	0.349123	0.0497208
Cnp	0.348883	0.000976066
Fli1	0.348025	0.00759364
Cdc123	0.347131	0.0051985
Zgpat	0.345957	0.0314187
Uba5	0.345816	0.00219363
Gng5	0.345773	0.0322919
Erp29	0.344987	0.00283254
Ahsg	0.344857	0.0364822
Ankrd54	0.344535	0.00308278
Sh3glb1	0.343886	0.000159948
Oga	0.342728	0.0255057
Yeats4	0.342568	0.00909039
Uxs1	0.342121	0.00160371
Pycard	0.342036	0.0147023
Xdh	0.341638	0.00681194
Epm2aip1	0.34102	0.00272554
Zfp219	0.340728	0.00935718
Trip4	0.340196	0.0491979
Ovgp1	0.340066	0.0438597
Tceanc2	0.339956	0.00357387
Mcm5	0.339757	0.0313349
Ywhae	0.339692	0.00164095
Rel	0.339569	0.00379095
Ncf4	0.339547	0.0222936
Msl3	0.339485	0.0496061
Brk1	0.33882	0.00949629
Camk1	0.338339	0.000571716
Apoc1	0.337249	0.0457086
Cdh19	0.336917	0.00814308
Cebpb	0.335815	0.0110845
Tnfaip8	0.335587	0.026145
Fcgr3	0.335476	0.0113213
Dync1li2	0.33466	0.0486115
Cox19	0.334488	0.0208284
Chmp1b	0.334126	0.000680189
Gatb	0.333055	0.00257164
Nckap1	0.332908	0.0194436
Mapre1	0.332512	0.00522036
Gipc2	0.332152	0.00122554
Mrfap1	0.330198	0.00204691
Ash1l	0.330096	0.0103033
Fcer1g	0.32998	0.00947323
Pet117	0.329928	0.0247063
Ccdc130	0.329198	0.00648384
Mcfd2	0.329117	0.03184
Ugp2	0.328516	0.00157698
Cstf2	0.328493	0.000790735
Gsdmd	0.327814	0.0234118
Ccdc28a	0.327462	0.00456666
Adam22	0.327458	0.00322694
Zfp131	0.327265	0.0224952
Raf1	0.326517	0.00880871
Tle5	0.326509	0.000202692
Scnm1	0.326459	0.0375356
Cpsf4	0.325583	0.0153175
Plin3	0.325526	0.0377612
Serpinc1	0.325356	0.00163903
Snx21	0.325131	0.00155286
Zfp532	0.324908	0.0151445
Fcgr2b	0.324856	0.0150267
Nedd1	0.324471	0.00867253
Cox6a1	0.324456	0.00961632
Adap2	0.323966	0.0204729
Susd2	0.32353	0.0115685
B230219D22Rik	0.32322	0.0295692
Fam20c	0.323092	0.0225025
0610030E20Rik	0.322431	0.0407574
Fam120c	0.322033	0.0182284
Ube2f	0.321893	0.0129459
Ogn	0.321035	0.0217506
Mthfd1l	0.319869	0.022645
Ino80c	0.319787	0.000416164
Foxo1	0.319787	0.00499823
Mrps36	0.31936	0.00219259
Mgp	0.319068	0.0364485
Strn4	0.318983	0.00671005
Spred1	0.318691	0.0229123
Fam107b	0.318435	0.010925
Pfdn1	0.317409	0.000150823
Habp2	0.316823	0.00745683
Nfyc	0.316494	0.0400361
Ywhaq	0.316288	0.00116855
Abra	0.316109	0.0153756
Atg10	0.315698	0.0343366
Qpctl	0.31542	0.00415288
Gpc1	0.314307	0.0069845
Krit1	0.313393	0.0415731
Jpt2	0.312467	0.00352514
Hpcal1	0.312181	0.00187395
Fadd	0.312012	0.00299678
Mrpl12	0.311945	0.0149789
Apon	0.311936	0.00433193
Mturn	0.311791	0.0058531
Pold1	0.311526	0.0247162
Syn1	0.310686	0.0183029
Rpl26	0.310241	0.000959661
Ctnna2	0.310223	0.0155794
L1cam	0.308913	0.0322969
Ralgapa1	0.308844	0.0255941
Sigirr	0.308669	0.041301
Anxa2	0.308514	0.00122793
Fkbp7	0.308419	0.00329865
3110040N11Rik	0.308325	0.00108685
Acyp2	0.308217	0.0351799
Appl2	0.307641	0.0432635
Sptlc2	0.307327	0.00897738
Cyp1b1	0.307004	0.0485395
Svep1	0.306426	0.048975
Igfbp4	0.306275	0.0425619
Snx15	0.306147	0.00217167
Ubp1	0.306119	0.0277283
Nucb1	0.305765	0.0431711
Loxl2	0.305682	0.0104936
Yap1	0.305678	0.00168363
Gmeb2	0.305454	0.00209624
B3gat3	0.304721	0.0455964
Notch2	0.3045	0.0168924
Adamtsl3	0.303639	0.00273726
Pros1	0.303207	0.00260879
Nudt9	0.302621	0.00106282
Usp11	0.302279	0.00144096
Gatd3a	0.302268	0.000308266
Smarcd3	0.301214	0.0204537
Atxn3	0.30113	0.0142242
Pfdn4	0.300855	0.0254775
Akap7	0.300811	0.00577137
Tbcd	0.30027	0.0360747
Banf1	0.299695	0.0145073
Herc4	0.299513	0.0271543
Zfp740	0.298631	0.0430341
Eif4ebp2	0.29859	0.0061899
Prkaa1	0.297191	0.0491979
Cdc42ep1	0.296029	0.000549998
Ensa	0.295637	0.0362326
Por	0.295506	0.0412239
Cib1	0.295386	0.0169734
Dgka	0.295179	0.00361725
Thbs4	0.294994	0.0186351
Sra1	0.294946	0.00910027
Usf2	0.294174	0.00123496
Gtf2h1	0.293844	0.00962229
C7	0.293333	0.0207106
Cdkn2aipnl	0.292647	0.0415207
Sfr1	0.29239	0.0344772
Galnt15	0.2923	0.0283025
Rbp4	0.291737	0.0465943
Tle3	0.291424	0.0422519
Szrd1	0.291233	0.0109941
Dap	0.290723	0.00160996
Pgrmc1	0.290708	0.000549998
Dcaf6	0.290558	0.0291725
Cuedc2	0.290328	0.000324226
Trim14	0.289951	0.0315906
Man2b2	0.289535	0.0405642
Prrg3	0.288784	0.00400037
Vcan	0.288413	0.0103117
Slc9a3r2	0.288149	0.00216504
Zfp513	0.288055	0.0377612
Dnajb2	0.288011	0.00157731
Adk	0.287795	0.000535293
Mrps33	0.287491	0.00948651
Mbip	0.28746	0.0163121
Rbms3	0.287334	0.048641
Ssr1	0.285973	0.0348091
Heg1	0.285221	0.00174756
Golph3	0.285212	0.00261236
Clec7a	0.284821	0.0127667
Ccdc124	0.284748	0.0439645
C1qtnf5	0.284569	0.0205071
Med22	0.283483	0.00140226
Reps2	0.283196	0.00666928
Elp1	0.283121	0.00308607
Hax1	0.281701	0.0448286
Myl6b	0.281665	0.0208696
Peg3	0.281506	0.0428481
Enpp1	0.280492	0.00585728
Mtfr1	0.280306	0.00344732
Bckdk	0.278967	0.000471025
Gphn	0.278911	0.00289493
Evl	0.278447	0.022641
Cys1	0.277042	0.0280509
Cdkn1b	0.276529	0.00178932
Crcp	0.276396	0.032939
Ppp1r8	0.276336	0.00155056
Pomp	0.276281	0.0415293
Armc9	0.275562	0.0272484
Grwd1	0.275485	0.00330451
Aven	0.27416	0.0275433
Vbp1	0.273565	0.00858138
Slit3	0.272532	0.048885
Chdh	0.272015	0.0258852
Nfat5	0.271983	0.0105509
Csnk2b	0.271843	0.00667021
Atg12	0.271689	0.00883842
Mrpl47	0.271369	0.00761175
M6pr	0.271368	0.0144943
Twsg1	0.270906	0.0205967
Plat	0.270632	0.017795
Cisd2	0.270529	0.0123226
Rflnb	0.26984	0.00187277
Mthfd2	0.269494	0.0373455
Sod3	0.269383	0.00690609
Ccdc115	0.268949	0.021453
Mageh1	0.268417	0.0147975
Nhp2	0.268099	0.00754215
Klk10	0.267951	0.015079
Zfp574	0.267688	0.0260701
Anxa1	0.266525	0.00306379
Ctps	0.266181	0.0103699
Mcam	0.2655	0.0034659
Acbd5	0.265441	0.00577336
Irak4	0.265113	0.0288767
Eny2	0.264819	0.0473162
Sf3a2	0.264689	0.0185717
Sf3b4	0.264345	0.00255632
Mtcp1	0.263576	0.0252869
Pnpla8	0.263559	0.0114302
Smarcd1	0.263453	0.0472852
Zbed3	0.263265	0.00412486
Atg3	0.262848	0.0357363
Cd44	0.262675	0.00600708
Rin2	0.262108	0.039087
Ncald	0.26029	0.00935718
Plac9a	0.259572	0.0275902
Ndufb4	0.257956	0.0390439
Ngrn	0.257276	0.0291725
Ndufs5	0.257113	0.0275279
Mkln1	0.256917	0.0100227
Scp2	0.256322	0.00947323
Hhip	0.256254	0.0212991
Dnajc4	0.256022	0.00930724
Crtc1	0.255717	0.0132725
Qrich1	0.254897	0.0118854
Uba6	0.254089	0.0194411
Inmt	0.254055	0.0327478
Mthfsl	0.253261	0.038716
Ehd2	0.252718	0.00899478
Ntn4	0.252553	0.00250446
Zdhhc6	0.251481	0.0313349
2310022B05Rik	0.251254	0.00673432
Prelp	0.250774	0.0272859
Foxp4	0.250442	0.035978
Acp2	0.250384	0.0147346
Mapre3	0.248668	0.0106446
Fam136a	0.24822	0.0334967
Tsc22d4	0.248161	0.00811912
Mrpl1	0.24755	0.0212248
Snx24	0.246662	0.00781676
Rps6kb2	0.246125	0.0296067
Trip12	0.24599	0.0224619
Casp7	0.24545	0.00365749
Cfhr2	0.244573	0.0367449
Fnta	0.244443	0.0363217
H2-Q4	0.243966	0.013268
Arl14ep	0.243719	0.0175368
Pgm2	0.243001	0.0141235
Ube2z	0.242875	0.0022084
Igfbp5	0.242754	0.00499218
Stx17	0.241754	0.0418149
Bloc1s4	0.241052	0.0404175
Acss3	0.239557	0.0413236
Gclc	0.239107	0.0463298
Lsm14b	0.238489	0.0366992
Pycrl	0.238414	0.0302188
Jcad	0.238263	0.0384655
Adamts1	0.238132	0.0184132
Khdc4	0.236768	0.0208312
Zfand2b	0.235475	0.0450048
Yae1d1	0.235141	0.0435317
Htra1	0.235035	0.0017467
Sptlc1	0.234831	0.028486
Pdgfc	0.234455	0.0238891
Lias	0.233874	0.013799
Olfml2b	0.231528	0.0192205
Ppp1r11	0.231297	0.0385052
Ergic3	0.229674	0.0416869
Il13ra1	0.228649	0.00691519
Taf4	0.22818	0.0188018
Gtf3c5	0.2271	0.0275592
Ccm2	0.226753	0.0103033
Crtc3	0.226363	0.0190297
Snrpa1	0.226327	0.0160568
Golga7	0.225761	0.0372934
Pus1	0.225685	0.0332661
Med6	0.224129	0.00975654
Dnph1	0.223988	0.0304009
Crispld2	0.223906	0.00596414
Fam13c	0.223726	0.0286641
Hip1r	0.223129	0.0495341
Abca5	0.22307	0.0313895
Sil1	0.222368	0.0113213
Prnp	0.222046	0.0141369
Kctd7	0.221702	0.0222936
St13	0.221539	0.0357921
Cct2	0.221521	0.0291725
Haus8	0.220806	0.0187533
Scyl2	0.220448	0.00718002
C1d	0.220402	0.0255816
Uchl3	0.219946	0.0378979
Nfyb	0.219369	0.0466967
Cpox	0.217164	0.0117366
Tgfbi	0.216158	0.0460724
Plekhf2	0.215939	0.0353684
Clic4	0.215822	0.0136551
Nfkb2	0.215	0.0489622
Phex	0.213255	0.0464715
Ist1	0.211186	0.0397044
Lysmd1	0.210714	0.0124
Hscb	0.210035	0.0141369
Cep20	0.209078	0.00184253
Rnf181	0.208737	0.0388181
Smug1	0.207298	0.0208696
Abi2	0.205755	0.0172596
Cstf2t	0.205419	0.0203273
Trub1	0.205404	0.0183381
Ddah2	0.204458	0.0169734
Inhba	0.204456	0.0473918
Ano6	0.204427	0.0456018
Snx33	0.203849	0.0401173
Rbms1	0.203387	0.0349937
Bag1	0.202948	0.0320896
Dcun1d2	0.199956	0.011192
Dag1	0.199374	0.0130507
Myh10	0.199025	0.0375416
Sh3bp1	0.1988	0.0247309
Gabpa	0.198643	0.0243117
Egflam	0.196664	0.038326
Nfkbia	0.195875	0.0213275
Cbfb	0.195098	0.026038
Ankrd29	0.19323	0.0409865
Gtf2f2	0.192806	0.0131842
Mrpl46	0.192139	0.0103319
B3gnt2	0.191541	0.0313458
Oscp1	0.190688	0.0304856
Ak2	0.190553	0.0205859
Cfap410	0.187556	0.0259571
Hddc2	0.187485	0.0358867
Wfdc1	0.187115	0.0335937
Fndc1	0.184919	0.0453886
Rbbp7	0.183336	0.0213748
4833439L19Rik	0.183268	0.0432868
Vps37a	0.181496	0.0175528
Pgk1	0.179185	0.0379565
Nisch	0.176629	0.0211998
Borcs5	0.175218	0.0159965
Atg4c	0.173786	0.0275279
Tulp3	0.170265	0.043229
S100a16	0.166004	0.0414138
Rbm7	0.160098	0.0379521
Cpe	0.158582	0.0393494
Prkab1	0.156596	0.0277283
Nup35	0.155723	0.0304081
Tom1	0.131691	0.0384525

## Sheet: 1318 protein decrease GO_Cellul
Supplementary Table. GO cellular component analysis of downregulatd genes between DA vs ATA in MS data. (1318 proteins) Related to Extended Data Fig. 9f
Term	Overlap	P-value	Adjusted P-value	-log 10 adjusted P-value	Genes
mitochondrial matrix (GO:0005759)	83/348	2.02307e-25	7.22236e-23	22.1413	ACADVL;HIBADH;ABAT;ACSM4;MRPL37;ETFB;TFB1M;MRPL35;YARS2;MAIP1;GLS;FARS2;DHTKD1;NADK2;HYKK;ALDH2;ACP6;FPGS;DBT;IDH3B;PDK3;MLYCD;ME2;AASS;MCCC2;ACAD8;ACOT9;GPX1;MARS2;BCKDHB;DARS2;MRPL48;COASY;SIRT3;OXA1L;BDH1;POLG2;TST;LACTB2;PDE12;PCCB;NDUFS2;SUCLG1;NDUFS1;ALDH7A1;DLD;LIPT2;GCDH;LIPT1;OAT;POLDIP2;MRPL18;TYMS;DGUOK;CCNB1;NFS1;PDPR;DGLUCY;RPS3;THEM4;CBR4;PCK2;TEFM;PDHA2;MMAA;MTERF2;ADHFE1;GSR;GOT2;…
mitochondrial membrane (GO:0031966)	97/469	1.72304e-24	3.07563e-22	21.5121	NDUFA11;TAMM41;NDUFA10;CISD1;PHB2;PMPCB;PMPCA;TMEM14C;MRPS18A;BCS1L;SDHA;GCAT;RAB32;OXA1L;DNAJC30;GPD2;VDAC3;VDAC2;VDAC1;TMEM126B;UQCRC2;NLRX1;MAOB;MTARC2;MAOA;NDUFB11;MRPL18;PSEN1;TIMM50;PGS1;RHOT2;CYB5R3;RHOT1;RDH13;PRODH;UQCC1;MRPL24;COQ5;NDUFAF6;ADCK1;BCL2;NDUFAF2;MCU;BCL2L1;COX20;SLC25A1;MRPS17;SLC25A3;COX7B;ACADVL;COX4I1;MRPS10;MRPL37;MRPL35;MAIP1;AIFM1;AIFM2;TSPO;UQCRFS1;MRPS25;TIMM23;MRPL…
mitochondrial inner membrane (GO:0005743)	74/328	3.01702e-21	3.59025e-19	18.4449	MRPS17;SLC25A1;COX7B;ACADVL;SLC25A3;NDUFA11;TAMM41;COX4I1;NDUFA10;MRPS10;MRPL37;PHB2;MRPL35;MAIP1;AIFM1;PMPCB;UQCRFS1;PMPCA;TMEM14C;MRPS25;MRPS18A;TIMM23;MRPL48;BCS1L;MRPL45;SDHA;MRPS6;GCAT;BDH1;DNAJC30;SLC25A19;GPD2;TMEM126B;UQCRC2;L2HGDH;SLC25A12;SLC25A5;SLC25A11;SLC25A4;SLC25A13;STOML2;TOMM40;DMAC1;NDUFB11;SRC;MRPL18;MRPS30;UQCR10;PSEN1;TYMS;PPOX;FOXRED1;TIMM50;PGS1;RPS3;RDH13;SLC25A20;PRODH;T…
organelle inner membrane (GO:0019866)	69/346	7.28339e-17	6.50043e-15	14.1871	MRPS17;SLC25A1;COX7B;SLC25A3;NDUFA11;TAMM41;COX4I1;NDUFA10;MRPS10;MRPL37;PHB2;MRPL35;MAIP1;AIFM1;PMPCB;UQCRFS1;PMPCA;TMEM14C;MRPS25;MRPS18A;TIMM23;MRPL48;BCS1L;MRPL45;SDHA;MRPS6;GCAT;DNAJC30;SLC25A19;GPD2;TMEM126B;UQCRC2;L2HGDH;SLC25A12;SLC25A5;SLC25A11;SLC25A4;SLC25A13;STOML2;TOMM40;DMAC1;NDUFB11;SRC;MRPL18;MRPS30;UQCR10;PSEN1;TYMS;FOXRED1;TIMM50;PGS1;RPS3;RDH13;SLC25A20;PRODH;TIMMDC1;AGK;UQCC1;…
intracellular organelle lumen (GO:0070013)	120/848	8.39923e-16	5.99705e-14	13.2221	ABAT;ACSM4;APEH;YARS2;GLS;LIPC;HYKK;PNP;FPGS;PDK3;MLYCD;MCCC2;ACOT9;OMD;KRT1;FLG2;OXA1L;POLG2;LACTB2;PDE12;COL4A1;COL4A4;COL4A3;COL4A6;COL4A5;SUCLG1;ALDH7A1;LIPT2;GCDH;LIPT1;CFP;DGUOK;CCNB1;ESD;THEM4;AP4S1;LTA4H;ATG7;PCK2;PDHA2;JUP;MTERF2;ADHFE1;INSR;GOT2;PYCR1;PYCR2;ACADSB;COQ5;COQ3;ALDH6A1;NDUFAF7;DNAJC10;CSPG4;ACADVL;HIBADH;ETFB;TFB1M;MAIP1;SYNE2;FARS2;DHTKD1;AP4M1;NADK2;ADAMTS5;SHH;ACTR1B;ALD…
focal adhesion (GO:0005925)	60/387	4.86821e-10	2.89658e-08	7.53811	BCAR3;RPL30;ARPC1B;GDI2;FHL3;ILK;PVR;SYNE2;ACTG1;MRC2;PPP1CB;PPP1CC;RPS17;ALCAM;CSRP2;CAPN5;FLOT2;ITGAV;PGM5;CPNE3;RPS11;TGM2;ACTR3;PDGFRB;ACTR2;ITGA4;ITGA1;PLAUR;RRAS2;RHOB;HCK;RPL37A;RPL27;ITGB1BP1;ITGA5;LAP3;PFN1;DDR2;SRC;TWF1;THY1;CORO1B;RAB21;DPP4;GNA13;RRAS;PCBP2;RPS3;RPS2;MAPK3;YES1;JUP;LAYN;RAB10;ARPC2;FAP;CSPG4;LIMS2;SNTB1;SNTB2
integral component of mitochondrial membrane (GO:0032592)	21/66	6.82159e-10	3.47901e-08	7.45854	SLC25A3;TOMM40;DMPK;AGK;TIMM23;TMEM70;FUNDC2;OXA1L;RHOT2;RHOT1;SLC25A19;ADCK1;TMEM11;MPC2;SFXN3;SFXN1;L2HGDH;SFXN2;SLC25A4;MCU;SFXN5
cell-substrate junction (GO:0030055)	60/394	9.94545e-10	4.43816e-08	7.3528	BCAR3;RPL30;ARPC1B;GDI2;FHL3;ILK;PVR;SYNE2;ACTG1;MRC2;PPP1CB;PPP1CC;RPS17;ALCAM;CSRP2;CAPN5;FLOT2;ITGAV;PGM5;CPNE3;RPS11;TGM2;ACTR3;PDGFRB;ACTR2;ITGA4;ITGA1;PLAUR;RRAS2;RHOB;HCK;RPL37A;RPL27;ITGB1BP1;ITGA5;LAP3;PFN1;DDR2;SRC;TWF1;THY1;CORO1B;RAB21;DPP4;GNA13;RRAS;PCBP2;RPS3;RPS2;MAPK3;YES1;JUP;LAYN;RAB10;ARPC2;FAP;CSPG4;LIMS2;SNTB1;SNTB2
integral component of mitochondrial inner membrane (GO:0031305)	17/51	1.30021e-08	5.15749e-07	6.28756	SLC25A3;APOOL;MTX1;AGK;MTX2;TIMM23;OXA1L;SAMM50;SLC25A19;TMEM11;MPC2;SFXN3;SFXN1;L2HGDH;SFXN2;MCU;SFXN5
COPII vesicle coat (GO:0030127)	44819	7.94658e-08	2.793e-06	5.55393	SEC13;SEC23A;SEC24B;SEC24A;SAR1A;SAR1B;SEC24D;TMED7;SEC23B
intrinsic component of mitochondrial inner membrane (GO:0031304)	14/39	8.60588e-08	2.793e-06	5.55393	SLC25A3;AGK;TIMM23;PPOX;OXA1L;SLC25A19;TMEM11;MPC2;SFXN3;SFXN1;L2HGDH;SFXN2;MCU;SFXN5
mitochondrial outer membrane (GO:0005741)	26/126	1.60386e-07	4.77149e-06	5.32135	NLRX1;TOMM40;MAOB;MTARC2;MAOA;CISD1;PHB2;RHOT2;CYB5R3;RHOT1;SAMM50;MSTO1;AIFM2;TSPO;AGK;MTX2;COASY;RAB32;QTRT2;VDAC3;BCL2;VDAC2;VDAC1;PGAM5;RTN4IP1;BCL2L1
organelle outer membrane (GO:0031968)	27/142	5.30358e-07	1.45645e-05	4.83671	NLRX1;TOMM40;MAOB;MTARC2;MAOA;CISD1;PSEN1;PHB2;RHOT2;CYB5R3;RHOT1;SAMM50;MSTO1;AIFM2;TSPO;AGK;MTX2;COASY;RAB32;QTRT2;VDAC3;BCL2;VDAC2;VDAC1;PGAM5;RTN4IP1;BCL2L1
vesicle coat (GO:0030120)	12/36	1.8116e-06	4.61959e-05	4.3354	SEC23A;SEC13;SEC24B;SEC24A;SAR1A;SAR1B;TMED3;COPZ2;TMED7;SEC24D;SEC23B;COPZ1
lysosome (GO:0005764)	58/477	4.67646e-06	0.0001113	3.95351	TIAL1;RPTOR;FYCO1;NAGLU;AP1S2;AP1S1;GUSB;AP5S1;AP2M1;CHID1;RAB2A;NSF;SEC13;OMD;ATP6AP2;EPDR1;HCK;RRAGA;RRAGC;ATP6V1B2;TMEM106B;ARL8A;PCYOX1;ARL8B;SEH1L;RAB5C;WDR45B;SRC;NPRL3;GNAI3;VPS26A;ABHD6;PSEN1;PLD1;GNAI1;DPP4;AP3M1;ACAN;GNA11;RDH14;VPS16;AP1M1;ACE;WDR59;KLHL22;HPS6;GDAP2;WDR11;RMC1;MFHAS1;RAB14;RHEB;RAB12;GNAQ;CSPG4;LAMTOR1;TECPR1;RAB9B
insulin-responsive compartment (GO:0032593)	44721	5.72279e-06	0.00012769	3.89384	RAB10;RAB4A;RAB4B;RAB15;RAB12;RAB13
lysosomal membrane (GO:0005765)	44/330	6.50531e-06	0.000136612	3.86451	SEH1L;RAB5C;RAB3D;NPRL3;GNAI3;ABHD6;PSEN1;PLD1;GNAI1;RPTOR;DPP4;RAP1B;AP3M1;GNA11;AP1S2;CPNE1;AP2S1;AP1S1;CPNE3;RDH14;AP2M1;VPS16;AP1M1;NSF;RAB2A;SEC13;WDR59;TMEM30A;ATP6AP2;HPS6;DDOST;GDAP2;WDR11;RMC1;RRAGA;RAB14;RHEB;GNAQ;ATP6V1B2;TMEM106B;LAMTOR1;TECPR1;ARL8A;ARL8B
lytic vacuole membrane (GO:0098852)	37/267	1.45805e-05	0.000289181	3.53883	SEH1L;RAB5C;NPRL3;GNAI3;ABHD6;PSEN1;PLD1;GNAI1;RPTOR;DPP4;AP3M1;GNA11;AP1S2;AP1S1;RDH14;AP2M1;VPS16;AP1M1;NSF;RAB2A;SEC13;WDR59;ATP6AP2;HPS6;GDAP2;WDR11;RMC1;RRAGA;RAB14;RHEB;GNAQ;ATP6V1B2;TMEM106B;LAMTOR1;TECPR1;ARL8A;ARL8B
secretory granule membrane (GO:0030667)	37/274	2.60124e-05	0.000488758	3.31091	RAB5B;RAB3A;RAB5C;TMED10;RAB3D;UBR4;PSEN1;PLD1;RAP1B;RAP1A;RAB24;CPNE1;ANXA7;TMED2;CPNE3;ITGAV;RAB6A;AP1M1;DSP;RAB4B;TMEM30A;ATP6AP2;PLAUR;DDOST;RAP2C;RAB10;BST1;RAP2B;RAB14;CD109;RAB18;PKP1;LAMTOR1;DSC1;VAMP2;RAB9B;ARL8A
endoplasmic reticulum membrane (GO:0005789)	75/712	3.74582e-05	0.000668629	3.17481	PIGT;ABHD12;UFL1;NSDHL;POFUT2;TMED3;ANXA7;TMED2;TMED7;HRAS;NOMO1;SEC13;PCYT2;ATP6AP2;ACSL6;ALG2;PLAUR;COPZ2;MOGS;POMGNT2;LSS;COPZ1;DDOST;ALDH3A2;SELENON;ILVBL;NOS1AP;PIGK;SELENOT;SEC22B;SLC27A4;SEC23A;NDRG4;TMED10;RPN2;SAR1B;RAB1B;MGST3;RPN1;GDPD1;GNAI3;HSD17B12;PLD1;HSD11B1;EXTL2;NCLN;RDH11;ATG101;LMAN2;EMC1;BNIP1;RDH14;KDSR;RAB6A;SEC11A;FDFT1;SEC24B;SEC24A;DMPK;EPHX1;FMO2;FMO3;DHRS4;RAB10;SPCS3…
COPII-coated ER to Golgi transport vesicle (GO:0030134)	16/79	4.77925e-05	0.000812473	3.09019	SEC13;SEC23A;SEC24B;TMED10;SEC24A;SAR1B;LMAN2;TMED3;TMED2;TMED1;TMED7;SEC22B;SEC24D;TMED5;ERGIC1;TMED4
cornified envelope (GO:0001533)	11/43	7.90011e-05	0.00128197	2.89212	TGM1;DSP;FLG2;CDSN;JUP;KRT2;KRT1;TCHH;PKP1;KRT10;DSC1
elastic fiber (GO:0071953)	44656	8.89594e-05	0.00132327	2.87835	MFAP4;EFEMP2;FBLN1;FBLN5
ribose phosphate diphosphokinase complex (GO:0002189)	44656	8.89594e-05	0.00132327	2.87835	PRPS2;PRPSAP1;PRPSAP2;PRPS1L1
ER to Golgi transport vesicle membrane (GO:0012507)	12/54	0.000164425	0.002348	2.6293	SEC13;SEC23A;SEC24B;TMED10;SEC24A;SAR1A;SAR1B;TMED2;TMED7;SEC22B;SEC24D;SEC23B
heterotrimeric G-protein complex (GO:0005834)	9/33	0.000207361	0.00284723	2.54558	GNA13;GNAO1;GNAZ;GNA11;GNAQ;GNAI3;GNB5;GNAI1;GNAI2
collagen type IV trimer (GO:0005587)	44657	0.000252882	0.00334366	2.47578	COL4A1;COL4A4;COL4A3;COL4A6
intermediate filament cytoskeleton (GO:0045111)	15/84	0.000353399	0.00450584	2.34622	DSP;BCAS3;KRT80;STN1;KRT2;NOL9;KRT5;KRT76;KRT10;KRT75;SYNE2;KRT17;KRT16;KRT14;PKP1
transport vesicle membrane (GO:0030658)	12/60	0.000465128	0.00572589	2.24216	RAB1A;SEC13;SEC23A;SEC24B;RAB3A;TMED10;SEC24A;SAR1B;TMED2;SEC22B;SEC24D;VAMP2
intrinsic component of mitochondrial membrane (GO:0098573)	44693	0.000660455	0.00785941	2.10461	OXA1L;ADCK1;PPOX;SLC25A4;TMEM70
1318 proteins listed in Supplementary Table
Top 30 enrtiched pathways
Statistical information
http://amp.pharm.mssm.edu/Enrichr

## Sheet: 1708 protein increase GO_Cellul
Supplementary Table. GO cellular component analysis of upregulatd genes between DA vs ATA in MS data. (1708 protein) The Related to Extended Data Fig. 9f
Term	Overlap	P-value	Adjusted P-value	-log 10 adjusted P-value	Genes
collagen-containing extracellular matrix (GO:0062023)	93/380	4.33182e-21	1.65476e-18	17.7813	SRPX;SPON1;ECM1;SPARC;SERPINE2;COL14A1;COL12A1;TNC;PLAT;LAMC1;HAPLN1;LOXL2;ADAMTS1;DAG1;ANXA6;TNR;ADAMTS8;TINAG;CTSC;SBSPON;CPA3;FGB;FGA;ANXA1;ANXA2;VWF;AHSG;FGG;P3H2;BGN;P3H1;CASK;APOA1;APOA4;F2;F3;ASPN;DCN;VCAN;COL2A1;F9;MMRN2;COL6A6;MXRA7;COL6A5;S100A9;MATN2;TNXB;CD151;SERPINC1;SDC2;HTRA1;LTBP4;PRELP;LTBP1;NTN1;COL19A1;COCH;THBS4;LMAN1;EGFLAM;ABI3BP;GPC1;PSAP;APOE;S100A10;GDF10;TGFB1;COL24A1;A…
intracellular organelle lumen (GO:0070013)	152/848	4.38612e-19	8.37749e-17	16.0769	CYFIP1;APP;SPON1;SPARC;CSF1;PROS1;COL12A1;TNC;GCSH;PSMD6;PSMD7;PSMD2;FTH1;PSMD3;DAG1;HADH;GOLGA7;PDIA3;IGFBP5;IGFBP4;APLP2;PUS1;P3H2;P3H1;KERA;CNPY3;MIF;TRNT1;PDIA6;CLPX;PDIA5;EEF1A1;LARS2;PPA2;MTHFD2;CRISPLD2;CSNK2B;DNAJB11;ERP29;SPARCL1;TFAM;KPNB1;VCL;CFD;PSMD12;VCP;PSMD11;SDC4;SDC2;LIAS;LTBP1;ATXN3;VCPIP1;GRPEL1;PITRM1;PDGFC;APOE;GSDMD;HSPA9;TRAP1;HSPA8;XRCC6;TGFB1;COL24A1;IDH2;FN1;EEF2;CP;MAN…
cell-substrate junction (GO:0030055)	83/394	7.52435e-15	7.43229e-13	12.1289	RPL4;ITGB1;SCARB2;YWHAE;CYFIP1;NCKAP1;RPL5;RPL3;TES;ITGB4;CD81;YWHAB;ITGB3;CLTC;ITGB2;TNC;RPL6;DCAF6;YWHAQ;ANXA6;DAG1;CAPN2;RPLP2;ITGB7;ITGB6;GIT1;CAP1;PDIA3;MAP2K1;ANXA1;PDCD6IP;MME;ACTN1;CASK;ACTN4;YWHAZ;DNM2;SENP1;PROCR;PALLD;CDC42EP1;EVL;LCP1;ARHGEF2;PABPC1;TLN1;MAPRE1;MAPRE2;CD44;VCL;FBLN7;RALA;CD151;STX16;IQGAP1;CNN3;SLC9A3R2;EFNB2;TSPAN9;PRKAR2A;FLNB;RPL19;PAK4;HSPA9;ARL14EP;HSPA8;CAV2;MCA…
focal adhesion (GO:0005925)	82/387	7.78251e-15	7.43229e-13	12.1289	RPL4;ITGB1;SCARB2;YWHAE;CYFIP1;NCKAP1;RPL5;RPL3;TES;ITGB4;CD81;YWHAB;ITGB3;CLTC;ITGB2;TNC;RPL6;DCAF6;YWHAQ;ANXA6;DAG1;CAPN2;RPLP2;ITGB7;ITGB6;GIT1;CAP1;PDIA3;MAP2K1;ANXA1;PDCD6IP;MME;ACTN1;CASK;ACTN4;YWHAZ;DNM2;SENP1;PROCR;PALLD;CDC42EP1;EVL;LCP1;ARHGEF2;PABPC1;TLN1;MAPRE1;MAPRE2;CD44;VCL;FBLN7;RALA;CD151;STX16;IQGAP1;CNN3;SLC9A3R2;EFNB2;TSPAN9;PRKAR2A;FLNB;RPL19;PAK4;HSPA9;ARL14EP;HSPA8;CAV2;MCA…
endoplasmic reticulum lumen (GO:0005788)	67/285	1.25643e-14	9.59914e-13	12.0178	APP;SPON1;CSF1;COL14A1;PRKCSH;COL12A1;TNC;LAMC1;DAG1;CTSC;PDIA3;FGA;IGFBP5;AHSG;IGFBP4;APLP2;FGG;P3H2;P3H1;APOA1;APOA4;CNPY3;F2;PDIA6;PDIA5;F5;RCN1;VCAN;COL2A1;F9;CANX;DNAJB11;ERP29;SPARCL1;FAM20C;CASQ1;GAS6;LRPAP1;SERPINC1;SDC2;FSTL1;LTBP1;COL19A1;VCPIP1;ERLEC1;PDGFC;APOE;UGGT1;COL24A1;LAMB2;FN1;FMO1;CP;MANF;COL1A1;COL3A1;COL1A2;PROC;COL5A1;P4HA1;COL5A3;ALB;COL5A2;NUCB1;HYOU1;CALR;P4HB
secretory granule lumen (GO:0034774)	70/316	7.56277e-14	4.81496e-12	11.3174	APP;CYFIP1;PYGB;ECM1;SPARC;PROS1;FAF2;OLA1;PYGL;EPX;PYCARD;PSMD6;PSMD7;PSMD2;PSMD3;PGM2;SPTAN1;CTSC;CAP1;FGB;CCT2;FGA;DBNL;ANXA2;VWF;AHSG;IST1;ACTN1;HGF;FGG;APOA1;ACTN4;MIF;AMPD3;F5;EEF1A1;CRISPLD2;CSNK2B;GAS6;S100A9;KPNB1;VCL;CFD;PSMD12;VCP;ITIH3;PSMD11;CAB39;MVP;RETN;DSN1;CAND1;VTI1B;GSDMD;HSPA8;XRCC6;TGFB1;AGL;FN1;VEGFD;PA2G4;EEF2;PRDX6;PSMC3;PSMC2;ALB;MAGED2;PTPN6;HRG;FERMT3
platelet alpha granule (GO:0031091)	33/90	1.37922e-13	7.52661e-12	11.1234	CFD;APP;SPARC;SERPINE2;STXBP3;ITGB3;PROS1;STXBP1;OLA1;CD36;SNCA;VTI1B;FGB;FGA;TGFB1;VWF;AHSG;ACTN1;APLP2;HGF;FGG;VPS33B;FN1;VEGFD;ACTN4;F5;SELP;ALB;PECAM1;MAGED2;GAS6;HRG;FERMT3
intracellular membrane-bounded organelle (GO:0043231)	570/5192	5.98276e-13	2.85677e-11	10.5441	RPL4;RPL5;TES;RPL3;HNRNPR;GABPB1;RPL6;DCAF6;DCAF1;ZC3H12C;CNST;PSMD7;SCP2;PSMD4;PSMD2;PSMD3;CYP1B1;PIP4K2B;HOXA7;HOXA5;DDX17;MBNL1;DAPK1;DAPK2;MRTFB;PRKAB1;MED6;NISCH;DDX39A;EWSR1;CLNS1A;SARNP;ZSCAN26;CYP2E1;HOXB6;SF1;LRPAP1;FLII;XPA;ABCB9;IQGAP1;S100A16;PLCG2;S100A13;ZBTB7A;VTI1B;HEXIM1;GSTM3;HEXIM2;ARL14EP;CDK19;ABCA5;IRF2BP1;TRIP4;PA2G4;PHC3;PRDX6;FLI1;EHD1;EHD2;FIBP;EHD3;PPP5C;PKIA;H2AC21;HNR…
cytoplasmic vesicle lumen (GO:0060205)	32/115	1.21952e-09	5.01522e-08	7.29971	CFD;CYFIP1;PSMD12;VCP;PSMD11;CAB39;MVP;PYGL;EPX;PYCARD;PSMD6;PSMD7;CAND1;PSMD2;PSMD3;PGM2;HSPA8;XRCC6;DBNL;AHSG;AGL;APOA1;MIF;AMPD3;EEF2;EEF1A1;PSMC3;CRISPLD2;CSNK2B;PSMC2;S100A9;VCL
nucleus (GO:0005634)	484/4484	1.31289e-09	5.01522e-08	7.29971	RPL4;RPL5;TES;RPL3;HNRNPR;GABPB1;RPL6;DCAF6;DCAF1;ZC3H12C;PSMD7;PSMD4;PSMD2;PSMD3;PIP4K2B;HOXA7;HOXA5;DDX17;MBNL1;DAPK1;DAPK2;MRTFB;PRKAB1;MED6;DDX39A;EWSR1;CLNS1A;SARNP;ZSCAN26;HOXB6;SF1;FLII;XPA;IQGAP1;S100A16;S100A13;ZBTB7A;HEXIM1;GSTM3;HEXIM2;CDK19;IRF2BP1;TRIP4;PA2G4;PHC3;PRDX6;FLI1;EHD2;FIBP;EHD3;PPP5C;PKIA;H2AC21;HNRNPD;REL;CDKN1C;LIN54;GMEB2;CDKN1B;TCF25;ADK;ASH2L;MRPL40;APPL2;ANXA1;ANXA2…
platelet alpha granule lumen (GO:0031093)	23/67	3.04028e-09	1.05581e-07	6.97642	FGB;CFD;APP;FGA;SPARC;TGFB1;VWF;AHSG;PROS1;ACTN1;HGF;FGG;OLA1;FN1;VEGFD;ACTN4;F5;ALB;MAGED2;GAS6;HRG;VTI1B;FERMT3
intracellular non-membrane-bounded organelle (GO:0043232)	155/1158	8.20946e-09	2.61334e-07	6.5828	RPL4;RPL5;RPL3;FHOD1;FMR1;THUMPD3;HNRNPR;AUP1;PWP1;RRP8;PYCARD;RPS6KA3;NUB1;ARHGDIB;TMOD1;DDX18;COG7;ANAPC7;TMOD4;TMOD3;TMOD2;RPS6;DYRK1A;CASK;VRK1;P3H4;ANK1;EEF1A1;ILF3;PREPL;KATNAL1;EWSR1;MORF4L2;GRWD1;ZW10;SBDS;CMPK1;ANAPC5;RPL26;S100A9;PPID;VCL;SF1;ZCCHC8;BLM;DDX5;VCP;TSG101;MEAF6;PDS5B;ABHD5;RPF2;MACROH2A1;RPAP2;NOP9;FXR1;ATXN3;ALDH3B2;DSN1;S100A16;PODXL;MBIP;S100A13;BRIX1;SPTBN1;BCL9L;ARL14…
ficolin-1-rich granule lumen (GO:1904813)	30/123	1.05702e-07	3.10601e-06	5.5078	CFD;PSMD12;VCP;PSMD11;CAB39;MVP;PYGL;PSMD6;PSMD7;CAND1;FTH1;PSMD2;PSMD3;PGM2;GSDMD;HSPA8;XRCC6;DBNL;AGL;MIF;AMPD3;EEF2;EEF1A1;PSMC3;CRISPLD2;CSNK2B;PSMC2;PLEKHO2;KPNB1;VCL
nucleolus (GO:0005730)	102/733	5.41027e-07	1.47623e-05	4.83085	RPL4;RPL5;RPL3;FMR1;THUMPD3;HNRNPR;PWP1;RRP8;PYCARD;RPS6KA3;NUB1;DDX18;COG7;RPS6;CASK;VRK1;P3H4;EEF1A1;ILF3;EWSR1;MORF4L2;GRWD1;CMPK1;SBDS;RPL26;PPID;ZCCHC8;BLM;DDX5;TSG101;MEAF6;RPF2;MACROH2A1;RPAP2;NOP9;FXR1;ATXN3;DSN1;S100A16;PODXL;S100A13;MBIP;BRIX1;SPTBN1;BCL9L;ARL14EP;XRCC6;NOP16;CCDC137;PYM1;PA2G4;ISG20;RPS25;RGCC;STK24;CPS1;PIN4;MAGED2;MRPS15;ITGB4;DDX47;NAT10;WDR46;MRPL40;UBTF;RBM7;PARP1…
nuclear lumen (GO:0031981)	103/745	6.47756e-07	1.64962e-05	4.78262	RPL4;RPL5;RPL3;FMR1;THUMPD3;HNRNPR;PWP1;RRP8;PYCARD;RPS6KA3;NUB1;DDX18;COG7;RPS6;CASK;VRK1;P3H4;EEF1A1;ILF3;EWSR1;MORF4L2;GRWD1;CMPK1;SBDS;RPL26;PPID;ZCCHC8;BLM;DDX5;TSG101;MEAF6;RPF2;MACROH2A1;RPAP2;NOP9;FXR1;ATXN3;DSN1;S100A16;PODXL;S100A13;MBIP;BRIX1;SPTBN1;BCL9L;ARL14EP;XRCC6;NOP16;CCDC137;PYM1;HMGA2;PA2G4;ISG20;RPS25;RGCC;STK24;CPS1;PIN4;MAGED2;MRPS15;ITGB4;DDX47;NAT10;WDR46;MRPL40;UBTF;RBM7…
Golgi lumen (GO:0005796)	25/100	7.25146e-07	1.73129e-05	4.76163	APP;SDC4;PROS1;SDC2;NCAN;PRELP;GPC1;DAG1;SDF4;GPC4;GPC6;TGFB1;LUM;BGN;KERA;F2;SOD3;DCN;VCAN;PROC;F9;OGN;SDC1;GAS6;AGRN
vacuolar lumen (GO:0005775)	33/161	1.83663e-06	4.12702e-05	4.38436	SCARB2;PYGB;VCP;SDC4;SDC2;NCAN;FAF2;PRELP;RETN;PYCARD;DSN1;GPC1;PSAP;GPC4;GC;GPC6;CTSC;CAP1;HSPA8;CCT2;ANXA2;IST1;LUM;BGN;KERA;PA2G4;PRDX6;DCN;VCAN;MAN2B2;OGN;SDC1;AGRN
cytoskeleton (GO:0005856)	85/600	2.3344e-06	4.95411e-05	4.30503	CLIC5;CLIC4;MTRR;FHOD1;SRA1;SLC4A1;ABRA;SEPTIN10;PPP2R1A;ARHGDIB;SPTAN1;IQCB1;OVGP1;CCT3;TMOD1;ANAPC7;DAPK1;RIPK2;TMOD4;DDX58;TPM2;TMOD3;TMOD2;DYRK1A;CASK;ACTN4;GTF2F2;SPTB;ANK1;SYN1;DNM1;DNM2;NISCH;PREPL;HAX1;KATNAL1;CDC42EP5;PALLD;CDC42EP3;CDC42EP2;CDC42EP1;LCP1;ARHGEF2;S100A9;MAPRE2;PFDN5;EPHA3;VCL;CD274;FLII;MVP;WAS;IQGAP1;NDRG1;ACACA;CNN3;SPTA1;SLC9A3R1;ARHGAP21;KATNA1;FLNB;SPTBN1;SNCA;DMTN;…
ficolin-1-rich granule (GO:0101002)	35/184	5.40628e-06	0.000108695	3.96379	CFD;PSMD12;VCP;PSMD11;CAB39;MVP;ITGB2;PYGL;PSMD6;PSMD7;CAND1;FTH1;PSMD2;PSMD3;SIRPA;PGM2;GSDMD;HSPA8;XRCC6;DBNL;FCER1G;CD93;AGL;MIF;AMPD3;EEF2;EEF1A1;PSMC3;CRISPLD2;CSNK2B;PSMC2;PLEKHO2;KPNB1;VCL;VPS35L
extracellular membrane-bounded organelle (GO:0065010)	16/56	1.15039e-05	0.000219725	3.65812	FGB;FGA;PDCD6IP;SERPINE2;CLTC;COL12A1;ITGB2;APOA1;PRELP;F5;OLFML3;OGN;MAN1B1;APOE;SPTAN1;VCL
extracellular vesicle (GO:1903561)	16/59	2.37009e-05	0.000431131	3.36539	FGB;FGA;PDCD6IP;SERPINE2;CLTC;COL12A1;ITGB2;APOA1;PRELP;F5;OLFML3;OGN;MAN1B1;APOE;SPTAN1;VCL
lysosomal lumen (GO:0043202)	20/86	2.87115e-05	0.000498535	3.3023	SCARB2;HSPA8;SDC4;LUM;NCAN;SDC2;BGN;KERA;PRELP;DCN;VCAN;MAN2B2;GPC1;PSAP;OGN;SDC1;GPC4;GC;AGRN;GPC6
H4/H2A histone acetyltransferase complex (GO:0043189)	44792	8.91378e-05	0.00148046	2.8296	MORF4L1;MRGBP;MEAF6;MORF4L2;RUVBL1;MSL3;YEATS4;DMAP1
lysosome (GO:0005764)	65/477	0.000113698	0.00167261	2.77661	SCARB2;NCAN;CLTC;ARRB1;ECE1;VLDLR;CTSO;ANXA6;PIP4K2A;ENPP1;VPS35;ACP2;ATP6V1E1;TINAG;CTSC;VPS18;ATP6V1G1;ANXA2;USP5;USP4;VPS33B;BGN;TFEB;TSC2;KERA;DCN;VCAN;HGS;TMBIM1;ENPEP;SDC4;STX17;SDC2;STXBP2;PRELP;ABCB9;GGA3;GPC1;PSAP;ATP6V1H;GPC4;GC;LDLR;RILP;GPC6;ATP6V1D;ATP6V1C1;VTI1B;SNCA;HSPA8;ABCA5;LUM;DNAJC13;CP;MYLPF;DAB2;MAN2B2;OGN;CHMP2B;SDC1;GOPC;HRG;AGRN;ADA;LAMTOR5
triglyceride-rich plasma lipoprotein particle (GO:0034385)	44757	0.000113842	0.00167261	2.77661	SELENOS;APOC1;APOC4;APOA1;APOC3;APOA4;APOE
very-low-density lipoprotein particle (GO:0034361)	44757	0.000113842	0.00167261	2.77661	SELENOS;APOC1;APOC4;APOA1;APOC3;APOA4;APOE
NuA4 histone acetyltransferase complex (GO:0035267)	44793	0.000137464	0.00194486	2.71111	MORF4L1;MRGBP;MEAF6;MORF4L2;RUVBL1;MSL3;YEATS4;DMAP1
early endosome (GO:0005769)	41/266	0.000156218	0.00213127	2.67136	APP;CD274;VAC14;PARM1;TSG101;ABCB9;PTPN23;ECPAS;HSPD1;EEA1;SNX4;GGA1;GGA3;CHMP1A;TOM1;PMEPA1;VPS35;APOE;SNX8;LDLR;SNX5;SNX6;VTI1B;MAP2K1;ANXA1;MME;PPP1R21;CAV1;VPS33B;APOA1;APOC3;SNX21;DNAJC13;APOA4;EHD1;EHD2;EHD3;HGS;SNX15;VIPAS39;EPHA3
vesicle (GO:0031982)	36/226	0.00019894	0.00258447	2.58763	SERPINE2;DCTN2;CD81;COL12A1;CLTC;ITGB2;CIB1;ECE1;PRELP;SLC9A3R1;OLFML3;KIF5B;PLCG2;EPS8L2;APOE;SPTAN1;APPL2;VTI1B;FGB;FGA;ANXA1;PDCD6IP;ANXA2;RIPK2;APOA1;MIF;YWHAZ;F5;MYO1D;MYO1E;GPRC5A;OGN;CHMP4B;ARHGEF2;MAN1B1;VCL
spectrin-associated cytoskeleton (GO:0014731)	44689	0.000202969	0.00258447	2.58763	SPTA1;DMTN;ANK1;SPTB;SPTBN1
1708 proteins listed in Supplementary Table
Top 30 enrtiched pathways
Statistical information
http://amp.pharm.mssm.edu/Enrichr
