# Supplementary material for: The VE-cadherin/AmotL2 mechanosensory pathway suppresses aortic inflammation and the formation of abdominal aortic aneurysms
Source: Nat Cardiovasc Res. 2023 Jun 29;2(7):629–44. doi: 10.1038/s44161-023-00298-8 (PMC11358041; doi:10.1038/s44161-023-00298-8)
Supplement: Supplementary file 13 — Statistical Source Data [file 44161_2023_298_MOESM13_ESM.xlsx]

## Sheet: Fig.1d
AmotL2/Cd31 intensity in amotl2 ec+/ec+ mice
	Descending aorta	Vena cava		Unpaired t-test, two-tailed	P-value
Mouse 1	17.68	5.46			3.99263e-09
	11.64	7.22
	15.94	10.1
	14.94	2.83
	19.66	6.47
Mouse 2	18.59	0
	4.98	0
	22.07	0
	23.67	3.75
	8.98	12.94
	19.45	1.39
	14.03	6.31
	13.29	2.03
	14.12
	13.2
	27.96
Mouse 3	23.66	3.03
	9.86	5.31
	6.94	4.09
	8.87	2.96
	16.72	1.44
	7.18	6.86
	8.13	3.72
	16.52	4.94
	15.13	9.32

## Sheet: Fig.1e
Endothelial cell shape length/width
	Descending aorta	Vena cava		Unpaired t-test, two-tailed	P-value
	4.23	2.13			4.37161e-15
	3.87	1.43
	4.06	1.39
	3.19	2.16
	3.11	1.71
	3.76	1.17
	3.18	1.75
	3.89	2.59
	4.83	1.97
	6.4	2.82
	3.78	1.78
	4.96	1.22
	5.77	2.13
	7.68	1.51
	4.34	1.56
	2.53	2.27
	4.02	1.05
	3.64	1.64
	4.82	1.43
	7.18	1.57
	4.94	1.68
	4.63	1.84
	4.76	1.36
	4.6	1.82
	2.5	1.1
	4.76	1.32
	5.23	1.3
	12.86	1.09
	4.01	1.63
	5.19	1.84
	4.47	1.36
	3.84	1.64
	4.41	1.21
	10.42	1.41
	4.87	1.05
	4.57	1.06
	4.39	1.63
	3.79	2.27
	2.66	1.38
	4.48	1.12
	4.9	1.42
	4.39	1.43
	3.5	1.15
	2.68	1.7
	3.32	2.3
	3.02	2.12
	5.17	1.34
	3.61	1.83
	3.5	1.81
	7.65	1.47
	3.1	2.43
	6.06	1.62
	5.23	1.82
	3.91	1.19
	5.95	1.04
	4.87	1.45
	4.04	1.09
	4.13	1.2
	3.69	1.49
	7.04	1.03
	4.45	1.13
	4.35	1.1
	4.78	1.49
	5.35	1.64
	3.13	1.53
	4.11	2.54
	5.47	2.27
	2.95	1.08
	3.83	2.79
	3.15	2.36
	3.47	1.2
	5.89	2.25
	5.05	1.33
	2.69	1.31
	3.12	3.22
	3.47	1.64
	4.57	1
	3.82	1.73
	5.18	1.06
	5.09	1.4
	6.76	2.78
	6.56	1.94
	3.64	1.13
	3.62	2.09
	4.04	1.81
	2.7	1.73
	2.96	1.43
	3.77	1.63
	5.35	2.05
	2.81	1.14
	3.32	1.65
	2.46	1.52
	2.85	1.45
	3.05	1.87
	3.07	1.3
	3.83	2.23
	2.85	1.69
	5.66	2.14
	3.81	1.3
	3.8	1.04
	4.62	1.7
	4.67	1.55
	8.38	1.6
	3.71	2.03
	4.2	1.66
	3.73	2.1
	5.82	2.2
	3.8	2.08
	2.44	2.15
	3.57	1.8
	2.42	1.2
	4.38	1.99
	5.64	1.15
	3.61	2.02
	4.02	2.72
	4.25	1.46
	4.78	1.19
	3.31	2.01
	3.81	1.95
	4.44	2.82
	3.84	1.88
	4.8	1.34
	4.7	1.43
	6	1.14
	3.93	2.28
	3.52	2.36
	4.98	2.06
	4.43	2.27
	4.43	1.35
	5.28	1.42
	5.01	1.79
	3.15	1.15
	5.42	1.91
	6.12	1.91
	3.8	1.1
	3.3	1.14
	4.7	1.91
	4.4	1.97
	4.07	1.83
	5.73	1.6
	3.95	1.42
	4.5	1.77
	4.22	1.07
	5.38	1.45
	5.93	2.3
	3.93	1.29
	3.45	1.44
	8.31	1.78
	4.12	2.34
	3.38
	3.74
	2.35
	2.89
	4.8
	5.69
	3.7
	3.44
	3.75
	3.51
	7.32
	4.21
	3.81
	4.71
	3.17
	5.13
	3.29

## Sheet: Fig.1f
Radial actin filament quantification
	Descending aorta	Vena cava		Unpaired t-test, two-tailed	P-value
	5	0			2.89539e-19
	6	0
	4	0
	7	0
	5	0
	7	0
	8	0
	6	0
	5	0
	4	0
	3	0
	7	0
	7	2
	6	0
	2	0
	4	0
	7	0
	5	0
	1	0
	7	0
	5	0
	3	0
	5	0
	3	0
	7	0
	8	0
	6	2
	6	2
	7	2
	7	0
	9	0
	10	0
	5
	5
	7
	6
	3
	8
	5
	3
	8
	4
	7
	5
	6	0
	7	0
	8	0
	5	0
	5	0
	3	0
	3	0
	2	0
	6	0
	3	0
		0
		0
		0
		1
		2
