# Supplementary material for: The VE-cadherin/AmotL2 mechanosensory pathway suppresses aortic inflammation and the formation of abdominal aortic aneurysms
Source: Nat Cardiovasc Res. 2023 Jun 29;2(7):629–44. doi: 10.1038/s44161-023-00298-8 (PMC11358041; doi:10.1038/s44161-023-00298-8)
Supplement: Supplementary file 14 — Statistical Source Data [file 44161_2023_298_MOESM14_ESM.xlsx]

## Sheet: Fig.2b
Aorta actin filaments
	amotl2 ec+/ec+	amotl2 ec-/ec-		Unpaired t-test, two-tailed	P-value
	5	2			5.65187e-07
	6	3
	4	1
	7	2
	5	2
	7	3
	8	6
	6	0
	5	5
	4	4
	3	3
	7	5
	7	3
	6	2
	2	1
	4	6
	7	0
	5	0
	1	0
	7	0
	5	4
	3	2
	5	3
	3	2
	7	4
	8	0
	6	3
	6	2
	7	2
	7	3
	9	4
	10	0
	5	0
	5	2
	7	1
	6	2
	3	3
	8	6
	5	8
	3	0
	8	4
	4	5
	7	6
	5	2
	2	3
	6	1
	3	9
	5	6
	3	7
	3	8
	6	8
	7	7
	8	5
	5	4

## Sheet: Fig.2c
Aorta endothelial cell shape length/width
	amotl2 ec+/ec+	amotl2 ec-/ec-		Unpaired t-test, two-tailed	P-value
	4.7	4.73			1.22587e-22
	5.11	3.86
	2.52	3.71
	4.51	3.84
	2.76	3.93
	5.27	3.85
	5.36	2.73
	7.23	4.14
	11.95	3.23
	3.35	4.93
	7.36	3.71
	4.59	3.56
	9.85	4.34
	6	2.95
	3.05	3.44
	3.88	5.67
	9.88	6.18
	9.8	5.23
	5.29	5.65
	6.49	3.79
	6.02	2.95
	6.41	2.58
	3.3	2.73
	3.8	5.42
	7.46	5.62
	9.93	1.47
	11.02	2.78
	5.61	2.7
	2.73	1.43
	3.92	3.03
	3.49	4.91
	5	2.75
	6.26	3.23
	7.71	2.35
	7.4	1.17
	6.49	1.99
	10.38	1.52
	8.41	2.92
	8.33	2.19
	5.44	2.05
	8.51	2.25
	3.2	3.19
	4.7	1.94
	3.64	3.56
	3.43	1.58
	3.72	1.7
	2.04	3.19
	6.19	2.23
	3.58	1.21
	7.27	3.02
	7.06	2.02
	5.93	4.35
	7.76	1.76
	10.42	1.33
	7.86	2.48
	8.63	3.86
	5.14	3.97
	4.73	5.53
	5.65	3.35
	6.95	3.71
	9.66	5.35
	6.43	2.94
	4.37	3.43
	6.84	3.46
	4.86	3.07
	3.68	2.71
	4.72	1.75
	4.78	2.13
	4.48	3.52
	2.71	2.5
	3.18	3.14
	5.86	1.23
	5.54	4.27
	6.56	2.64
	4.25	2.09
	3.24	2.38
	4.18	2.41
	4.23	1.45
	5.44	2.76
	3.34	2.18
	4.24	1.71
	2.82	1.46
	4.73	1.41
	3.13	1.53
	6.88	1.3
	10.6	3.23
	4.81	3.74
	2.63	1.96
	3.12	3.43
	3.7	2.09
	4.1	7.47
	3.3	5.3
	2.94	1.54
	2.61	1.18
	3.69	1.14
	4.08	4.07
	7.08	3.15
	3.72	1.71
	1.85	5.66
	4.38	4.61
	4.34	5.42
	5.62	4.51
	1.87	2.36
	1.95	4.44
	1.84	1.06
	4.25	1.55
	2.16	3.01
	1.84	2.98
	3.98	4.05
	1.69	3.72
	3.15	2.44
	1.89	3.73
	2.2	5.11
	6.11	5.32
	7.73	1.27
	6.88	2.81
	8.29	2.82
	9.35	4.08
	9.83	3.96
	8.58	2.41
	4.17	1.55
	7.69	3.33
	8.07	4.3
	6.39	1.91
	3.98	1.22
	2.39	2.17
	3.2	1.68
	4.17	2.52
	4.98	1.96
	3.74	4.17
	8.86	1.7
	6.57	3.3
	3.89	3.91
	4.17	4.9
	5.51	3.17
	3.04	1.97
	2.47	1.74
	6.57	4.5
	4.24	3.98
	5.7	5.38
	7.05	1.06
	6.79	1.19
	3.74	1.92
	5.49	1.11
	3.1	2.82
	4.2	3.01
	4.41	3.16
	5.28	1.74
	2.85	1.32
	3.93	1.87
	1.89	1.74
	2.7	2.92
	5.35	1.58
	3.28	1.96
	3.72	2
	5.52	2.87
	2.34	3.68
	2.17	1.81
	2.91	4.09
	2.34	2.74
	1.77	2.06
	2.12	4.12
	1.66	3.18
	2.4	4.62
	1.91	3.04
	2.37	3.43
	5.06	1.66
	3.37	2.36
	3.65	2.45
	5.18	2.58
	6.2	2.31
	5.49	2.73
	5.88	2.81
	6.75	2.7
	7.25	1.61
	4.25	2.37
	3.01	3.67
	3.26	2.98
	5.01	1.27

## Sheet: Fig.2e
Arterial endothelial cell shape length/width. (urine bladder)
	amotl2 ec+/ec+	amotl2 ec-/ec-		Unpaired t-test, two-tailed	P-value
	11.4157	7.70947			3.99559e-12
	11.6185	4.78879
	7.28811	4.36416
	12.9206	9.21311
	8.88302	4.28348
	5.05648	7.51591
	9.93037	8.03509
	9.80005	11.2599
	9.54903	5.37195
	11.0023	6.96179
	7.43645	7.86685
	12.1607	5.37811
	11.2771	2.83195
	8.31025	3.03674
	6.76063	9.10797
	14.2488	4.85949
	12.3634	4.54417
	9.53935	4.28873
	11.8544	4.86725
	10.0295	6.85124
	6.91002	3.68619
	8.44274	3.79173
	8.76503	5.78956
	9.33724	9.18122
	7.23262	5.09458
	7.77818	6.61641
	8.26993	6.35957
	12.8463	7.0983
	11.0948	4.55091
	12.2475	6.00014
	8.63983	5.88394
	10.8733	12.2499
	9.89987	8.15439
	10.7511	7.19443
	9.17269	4.80479
	8.12239	6.28511
	13.6596	7.55646
	8.77052	5.46869
	12.9841	7.89379
	14.7036	12.6528
	7.58132	9.84279
	7.56501	13.6635
	7.92284	9.34545
	13.3212	8.42558
	10.4045	7.98536
	10.2566	9.06091
	13.2833	5.26608
	13.3432	10.5945
	8.22188	10.1475
	10.3985	7.79088
	11.8242	8.06838
	7.80469	11.9868
	11.708	7.5303
	9.22507	5.85239
	11.2673	7.60622
	9.69779	4.86111
	15.9407	10.7571
	10.8747	9.15451
	10.7142	10.9489
	8.49455	7.3524
	7.22647	5.84231
	8.65044	8.54478
	13.4657	6.01076
	7.1692	8.04067
	6.32315	9.48734
	7.59021	5.04229
	6.98073	7.06489
	9.4722	6.29703
	18.6683	8.01619
	13.2206	10.0849
	7.04771	8.27129
	7.0292	5.9286
	6.84982	8.02908
	9.14671	6.53179
	14.1701	10.4313
	15.1794	3.85166
	10.6549	7.89991
	14.1466	7.39538
	12.0819	9.46856
	12.8841	7.70319
	16.619	7.27337
	7.13789	8.2104
	11.8541	6.81271
	7.19785	12.1963
	10.2884	7.26308
	5.9939	9.2215
	10.4438	7.55582
	7.56274	7.2248
	6.01059	7.12175
	11.0018	5.82985

## Sheet: Fig.2f
Vein endothelial cell shape length/width (urine bladder)
	amotl2 ec+/ec+	amotl2 ec-/ec-		Unpaired t-test, two-tailed	P-value
	2.3681	2.08151			0.0440458
	2.1216	1.87628
	2.52721	1.73834
	1.8856	2.02023
	1.7367	2.54952
	1.72331	2.8437
	2.22611	2.21649
	1.80389	2.2126
	0.956589	2.19612
	2.23987	2.26551
	1.41653	2.44536
	2.29976	3.38232
	1.78372	1.62753
	1.71525	1.97381
	1.64505	2.31989
	2.21657	1.65645
	2.33216	1.87624
	2.25604	2.58464
	1.91112	1.9384
	1.44548	1.37616
	2.60284	1.81823
	1.64032	1.19589
	1.83849	1.64307
	1.56968	1.29932
	2.18453	1.71586
	2.29387	1.93815
	2.20684	2.38915
	1.99167	1.63359
	1.30222	1.68806
	1.89614	1.68563
	1.50564	2.21722
	1.68556	2.09095
	1.57863	2.7997
	1.99086	1.66635
	1.39273	1.46948
	2.94813	2.01829
	1.75776	2.29403
	1.88706	2.44085
	2.03804	2.20139
	1.54255	2.14487
	2.67396	2.19624
	2.69358	2.04182
	2.10814	3.03865
	1.4998	1.51063
	1.67554	2.02755
	2.00098	2.38268
	1.80871	2.63949
	1.50662	2.07238
	1.62461	1.94065
	1.49094	2.74551
	1.61944	2.57659
	2.72401	1.75913
	1.57284	2.04841
	2.53188	2.55222
	2.29926	2.53869
	1.63276	3.11649
	1.88185	1.62885
	2.14346	2.03903
	2.01449	2.69432
	1.68202	2.65083
	2.21443	1.53421
	2.59646	1.31903
	1.41427	2.22853
	3.50603	2.19133
	3.28212	1.94786
	1.53523	1.84835
	2.41393	2.15169
	2.26885	1.91026
	2.2659	2.24643
	1.63469	2.1146
	1.48537	3.39587
	2.36616	4.64153
	1.97052	2.26544
	2.07449	2.56487
	1.67965	2.00011
	4.66289	2.10136
	1.84706	2.16727
	1.50445	2.12784
	1.87413	1.39149
	1.49234	2.03325
	2.09998	2.96239
	2.72205	2.13395
	2.28042	2.46688
	1.45522	1.64356
	1.57795	1.83551
	1.85013	2.01451
	2.049	2.27191
	1.85697	1.76039
	1.84973	2.45086
	1.90334	2.12096

## Sheet: Fig.2h
Aorta endothelial nuclear shape length/width
	amotl2 ec+/ec+	amotl2 ec-/ec-		Unpaired t-test, two-tailed	P-value
	1.85	1.23			7.35117e-20
	2.03	1.4
	1.71	1.02
	1.93	1.5
	1.78	1.4
	2.02	1.04
	1.72	1.94
	2.89	1.31
	2.91	1.27
	2.94	2.63
	2.03	1.65
	2.33	2.58
	2.47	1.48
	2.53	2.39
	1.84	1.76
	2.72	1.3
	2.55	3.05
	3.86	1.4
	3.8	1.01
	2.54	1.39
	3.81	1.69
	3.67	1.13
	3.88	1.37
	3.61	1.16
	3.3	1.33
	2.98	1.98
	2.66	1.37
	2.66	1.3
	2.69	1.15
	2.82	1.19
	2.45	1.04
	3.23	1.16
	3.43	1.64
	4.59	1.03
	2.16	2.34
	3.2	2.31
	3.04	2.05
	3.56	2.87
	2.74	2.72
	3.29	1.75
	2.85	2.27
	2.41	2.68
	2.83	2.67
	3.04	2.23
	2.35	1.94
	2.34	1.76
	2.69	1.6
	2.77	2.52
	2.09	1.67
	2.04	1.59
	2.01	1.56
	2.76	2.15
	1.66	1.29
	3.05	3.49
	2.9	2.14
	2.66	3.31
	2.07	3.59
	1.9	2.26
	3.17	1.62
	2.1	2.48
	2.34	2.83
	2.26	2.51
	2.31	2.74
	2.09	2.08
	2.2	1.49
	2.46	1.25
	2.08	1.1
	1.98	1.13
	2.43	1.05
	2.03	1.28
	2.34	1.41
	2.37	1.05
	2.15	1.49
	2.15	1.15
	2.12	1.22
	1.93	1.34
	2.77	1.35
	2.16	1.62
	2.31	1.77
	2.06	1.27
	1.9	2.25
	1.89	1.75
	2.18	1.17
	2.7	2.08
	2.23	1.42
	2.22	1.44
	2.32	1.6
	1.98	1.34
	2.95	1.83
	1.89	1.23
	2.3	1.85
	1.45	1.76
	2.32	1.12
	1.75	1.21
	1.78	1.67
	1.4	1.5
	1.87	1.09
	1.81	1.41
	1.9	1.66
	2.21	1.12
	2.89	1.05
	2.57
	3.18
	1.94
	2.83
	2.44
	2.39
	2.89
	1.38
	2.3
	2.71
	1.66
	1.88
	1.68
	2.48
	1.81
	1.75
	2.06
	2.54
	2.64
	2.08
	2.54
	2.11
	2.83
	3.03
	3.18
	2.12
	2.61
	2.3
	2.31
	2.37
	2.42
	2.81
	2.12
	2.75
	2.56
	2.21
	2.28
	2.98
	2.15
	2.17
	2.72
	2
	2.49
	2.5
	2.45

## Sheet: Fig.2i
Aorta endothelial nuclear positioning
	amotl2 ec+/ec+	amotl2 ec-/ec-		Unpaired t-test, two-tailed	P-value
	0.2376	0.0186			3.42274e-35
	0.2584	0.0181
	0.3875	0.0578
	0.374	0.012
	0.3242	0.0389
	0.4062	0.0306
	0.4419	0.4219
	0.303	0.0369
	0.2841	0.0234
	0.276	0.1426
	0.3738	0.0383
	0.1954	0.0313
	0.2622	0.0892
	0.3188	0.3465
	0.314	0.0543
	0.4137	0.1406
	0.1859	0.0313
	0.1818	0.0226
	0.3554	0.0404
	0.3528	0.0775
	0.1542	0.0269
	0.3118	0.0185
	0.4454	0.1153
	0.3621	0.0161
	0.3267	0.02
	0.2421	0.3935
	0.3602	0.0461
	0.4356	0.031
	0.3394	0.0174
	0.3648	0.0492
	0.2234	0.04
	0.449	0.0641
	0.3784	0.0262
	0.4454	0.0175
	0.3764	0.0543
	0.365	0.264
	0.4183	0.0369
	0.4414	0.043
	0.3505	0.278
	0.4093	0.0954
	0.4526	0.1241
	0.2165	0.0694
	0.2489	0.0276
	0.1798	0.0224
	0.2217	0.0603
	0.4008	0.2738
	0.3803	0.4214
	0.2718	0.2486
	0.3252	0.1532
	0.2081	0.1155
	0.2572	0.0397
	0.2992	0.0351
	0.2483	0.0351
	0.327	0.0302
	0.3081	0.0341
	0.2974	0.0307
	0.2988	0.0331
	0.2922	0.0457
	0.2458	0.0456
	0.3092	0.0397
	0.2385	0.0117
	0.4317	0.0668
	0.2469	0.0171
	0.2323	0.0306
	0.3649	0.2356
	0.2907	0.239
	0.5079	0.0807
	0.2502	0.4805
	0.4205	0.3204
	0.3403	0.1214
	0.3013	0.1727
	0.3066	0.0221
	0.3211	0.1475
	0.269	0.0614
	0.2958	0.2443
	0.3852	0.2531
	0.4993	0.2282
	0.3806	0.181
	0.5525	0.2425
	0.4403	0.2887
	0.3841	0.2995
	0.2524	0.1394
	0.4297	0.1012
	0.2603	0.1646
	0.4962	0.0822
	0.3495	0.0813
		0.3545
		0.3696
		0.0462
		0.1297
		0.0653
		0.0831
		0.1591
		0.0746
		0.2294
		0.4181
		0.2846
		0.0497
		0.0981
		0.149
		0.1381
		0.3735
		0.0335
		0.0598
		0.0294
		0.2839
		0.04
		0.0559
		0.0289
		0.1317
		0.1371
		0.0617
		0.1972
		0.0269
		0.0361
		0.1349
		0.3624
		0.0767
		0.2699
		0.0419
		0.0767
		0.0418
		0.051
		0.2235
		0.2511
		0.1647
		0.026
		0.2033
		0.096
		0.0341
		0.1953
		0.0296
		0.2956
		0.0403
		0.0636
		0.2495
		0.0914
		0.18
		0.2398
		0.0872
		0.2054
		0.0789

## Sheet: Fig.2k
Vena cava endothelial nuclear shape length/width
	amotl2 ec+/ec+	amotl2 ec-/ec-		Unpaired t-test, two-tailed	P-value
	1.19	1.3			0.0858652
	1.13	1.19
	1.33	1.44
	1.42	1.31
	1.11	1.37
	1.11	1.19
	1.54	1.2
	1.81	1.27
	1.96	1.31
	1.04	1.02
	1.29	1.18
	1.3	1.32
	1.71	1.17
	1.39	1.24
	1.6	1.44
	1.11	1.32
	1.01	1.4
	1	1.13
	1.26	1.09
	1.08	1.3
	1.21	1.38
	1.08	1.28
	1.04	1.87
	1.07	1.05
	1.03	1.2
	1.39	1.17
	1.45	1.49
	1.29	1.04
	1.08	1.56
	1.33	1.28
	1.45	1.35
	1.76	1.73
	1.79	1.56
	1.25	1.15
	1.4	1.43
	1.27	1.2
	1.08	1.27
	1.26	1.32
	1.21	1.25
	1.05	1.29
	1.44	1.12
	1.32	1.32
	1.3	1.25
	1.24	1.3
	1.32	1.13
	1.15	1.09
	1.05	1.34
	1.21	1.1
	1.16	1.37
	1.04	1.36
	1.16	1.15
		1.13
		1.4
		1.28
		1.27
		1.25
		1.14
		1.21
		1.01
		1.43
		1.04
		1.35
		1.21
		1.56
		1.33
		1.46
		1.39
		1.49
		1.03
		1.41
		1.71
		1.12
		1.09
		1.35
		1.3
		1.61
		1.16
		1.08
		1.26
		1.45
		1.27
		1.37
		1.17
		1.2
		1.06
		1.05
		1.38
		1.27
		1.32
		1.51
		1.13
		1.24
		1.28
		1.1
		1.38
		1.19
		1.16
		1.07
		1.14
		1.13
		1.42
		1.23
		1.64
		1.02
		1.08
		1.05
		1.08
		1.05
		1.16
		1.07
		1.42
		1.15
		1.02
		1.19
		1.07
		1.2
		1.02
		1.01
		1.62
		1.1
		1
		1.07
		1.19
		1.08
		1.12
		1.37
		1.09
		1.23
		1.03
		1.16
		1.1
		1.05
		1.09
		1.19
		1.24
		1.15
		1.05
		1.18
		1.12
		1.17
		1.01
		1.04
		1.63
		1.04
		1.07
		1.2
		1.39
		1.02
		1.21
		1.15
		1.19
		1.21
		1.4
		1.4
		1.2
		1.22
		1.3
		1.26
		1.04
		1.28
		1.11
		1.03
		1.7
		1.07
		1.28
		1.08
		1.13
		1.44
		1.25
		1.11
		1.24
		1.06
		1.09
		1.12
		1.04
		1.18
		1.17
		1.01
		1.29
		1.29
		1.02
		1.09
		1.16
		1.27
		1.56
		1.69
		1.28
		1.14
		1.42
		1.05
		1.15
		1.36
		1.32
		1.29
		1.48
		1.23
		1.09
		1.16
		1.21
		1.12
		1.12
		1.3
		1.12
		1.25
		1.46
		1.11
		1.27
		1.32
		1.02
		1.28
		1.03
		1.18
		1.49
		1.07
		1.65
		1.16
		1.13
		1.32
		1.25
		1.14
		1.02
		1.52
		1.26
		1.27
		1.14
		1.13
		1.32
		1.24
		1.26
		1.52
		1.61
		1.51
		1.08
		1.18
		1.18
		1.31
		1.35
		1.6
		1.43
		1.36
		1.34
		1.18
		1.47
		1.12
		1.2
		1.39
		1.53
		1.22
		1.4
		1.1
		1.31
		1.04
		1.12
		1.42
		1.49
		1.35
		1.47
		1.46
		1.32
		1.45
		1.19
		1.2
		1.35
		1.28
		1.42
		1.32
		1.17
		1.58
		1.53
		1.09
		1.15
		1.45
		1.25
		1.35
		1.36
		1.4
		1.21
		1.08
		1.14
		1.18
		1.59
		1.37
		1.14
		1.24
		1.14
		1.14
		1.29
		1.21
		1.26
		1.35
		1.35
		1.25
		1.05
		1.51
		1.49
		1.09
		1.24
		1.41
		1.24
		1.07
		1.2
		1.34
		1.23
		1.18
		1.39
		1.45
		1.22
		1.26
		1.14
		1.18
		1.16
		1.05
		1.26
		1.01
		1.18
		1.39
		1.39
		1.29
		1.25
		1.13
		1.46
		1.18
		1.23
		1.42
		1.18
		1.37
		1.01
		1.04
		1.36
		1.18
		1.43
		1.29
		1.13
		1.4
		1.1
		1.14
		1.35
		1.44
		1.72
		1.33
		1.16
		1.03
		1.1
		1.34
		1.14
		1.39
		1.03
		1.06
		1
		1.17
		1.26
		1.25
		1.03
		1.28
		1.53
		1.18
		1.2
		1.14
		1.16
		1.09
		1.12
		1.2
		1.25
		1.22
		1.1
		1.46
		1.33
		1.53
		1
		1.52
		1.05
		1.4
		1.82
		1.04
		1.19
		1.36
		1.06
		1.38
		1.31
		1
		1.02
		1.12
		1.37
		1.26
		1.3
		1.25
		1.38
		1.15
		1
		1.06
		1.2
		1.19
		1.42
		1.41
		1.08
		1.06
		1.21
		1.06
		1.17
		1.26
		1.05
		1.22
		1.12
		1.19
		1.16
		1.16
		1.33
		1.12
		1.15
		1.27
		1.24
		1.31
		1.46
		1.09
		1.59
		1.03
		1.42
		1.46
		1.29
		1.11
		1.38
		1.36
		1.27
		1.36
		1.83
		1.4
		1.45
		1.21
		1.62
		1.31
		1.18
		1.09
		1.03
		1.27
		1.13
		1.41
		1.38
		1.33
		1.12
		1.07
		1.26
		1.31
		1.09

## Sheet: Fig.2l
Vena cava endothelial nuclear positioning
	amotl2 ec+/ec+	amotl2 ec-/ec-		Unpaired t-test, two-tailed	P-value
	0.25	0.28			0.131971
	0.23	0.34
	0.25	0.21
	0.33	0.3
	0.31	0.19
	0.23	0.31
	0.3	0.24
	0.36	0.3
	0.32	0.3
	0.43	0.25
	0.25	0.19
	0.24	0.31
	0.33	0.2
	0.29	0.28
	0.32	0.33
	0.25	0.23
	0.13	0.3
	0.38	0.23
	0.37	0.18
	0.3	0.28
	0.28	0.2
	0.22	0.29
	0.28	0.28
	0.36	0.31
	0.31	0.31
	0.24	0.29
	0.27	0.34
	0.32	0.19
	0.32	0.35
	0.41	0.29
	0.3	0.32
	0.26	0.31
	0.28	0.23
	0.21	0.29
	0.29	0.23
	0.22	0.3
	0.31	0.26
	0.42	0.25
	0.34	0.26
	0.25	0.28
	0.28	0.29
	0.32	0.27
	0.23	0.36
	0.3	0.09
	0.32	0.22
	0.36	0.28
	0.32	0.19
	0.22	0.27
	0.48	0.24
	0.27	0.27
	0.34	0.35
	0.23	0.28
	0.4	0.21
	0.34	0.26
	0.22	0.26
	0.21	0.29
	0.23	0.4
	0.28	0.33
	0.26	0.26
	0.34	0.28
	0.23	0.45
	0.13	0.35
	0.41	0.32
	0.22	0.25
	0.25	0.27
