# Supplementary material for: The VE-cadherin/AmotL2 mechanosensory pathway suppresses aortic inflammation and the formation of abdominal aortic aneurysms
Source: Nat Cardiovasc Res. 2023 Jun 29;2(7):629–44. doi: 10.1038/s44161-023-00298-8 (PMC11358041; doi:10.1038/s44161-023-00298-8)
Supplement: Supplementary file 15 — Statistical Source Data [file 44161_2023_298_MOESM15_ESM.xlsx]

## Sheet: Fig.3b 
	Cellular alignment (original messurement in degree)
HAoEC	Static		Orbital flow
	Lenti-shControl	Lenti-shAmotL2	Lenti-shControl	Lenti-shAmotL2
	151.331	68.9619	99.327	99.9612
	141.64	115.148	99.314	92.9592
	98.0079	28.3199	95.804	84.3862
	94.2429	17.0049	90.122	158.242
	95.0989	121.765	90.384	96.6722
	114.333	123.794	92.721	72.6622
	10.6519	23.3849	94.135	111.881
	30.6659	107.567	87.902	95.8492
	84.9479	115.552	88.344	87.8392
	105.744	131.313	97.299	83.1572
	126.925	153.747	93.155	92.0942
	125.814	170.126	90.61	72.8852
	154.88	62.0639	91.519	108.398
	136.19	140.624	93.144	110.881
	96.7179	128.095	94.919	119.081
	4.1149	155.961	99.914	106.241
	29.3529	154.639	102.531	88.6372
	28.3879	134.515	90.61	90.4082
	12.6869	121.989	110.727	78.9882
	164.914	5.8779	113.767	96.7002
	146.549	14.9969	92.563	79.0452
	26.8049	125.477	91.76	44.3102
	75.669	131.569	90.61	95.3332
	133.248	167.511	94.214	69.2842
	110.342	71.2535	101.78	173.592
	74.319	60.0165	104.346	157.186
	64.344	30.7445	96.95	99.4422
	51.054	24.9035	81.533	94.8072
	89.786	94.9995	82.195	79.3232
	21.485	150.697	89.863	58.2552
	22.05	126.75	87.495	58.2552
	61.807	161.078	87.623	74.2512
	105.902	123.781	91.122	94.8072
	101.096	102.511	86.582	71.1042
	108.96	85.7095	79.859	74.4842
	95.161	83.7285	80.461	78.1682
	157.089	87.6845	80.279	65.3062
	143.575	43.3415	84.817	128.232
	65.154	139.623	82.134	137.02
	72.285	60.9955	73.536	51.8902
	179.207	143.156	89.814	27.0832
	99.987	140.998	85.361	156.321
	116.164	51.6465	89.32	168.775
	134.953	16.3605	84.992	36.5412
	92.057	77.413	85.745	94.8072
	47.091	86.929	87.385	69.5292
	27.216	75.741	87.142	37.3492
	47.2153	94.077	85.81	30.0082
	23.9603	87.926	89.701	40.2702
	130.59	43.393	86.227	138.193
	99.8793	41.221	87.244	126.329
	25.0333	44.767	94.648	40.3452
	24.0603	58.529	95.62	80.7712
	42.1173	113.136	90.61	58.1512
	32.2863	82.278	100.802	41.9112
	92.3403	46.828	92.849	117.543
	117.381	86.152	90.61	148.234
	60.5583	100.965	90.61	37.7882
	99.4283	101.366	91.289	131.164
	109.84	42.379	88.853	116.942
	104.299	131.766	90.904	94.8072
	35.4803	30.569	91.335	62.6112
	38.0813	116.489	90.271	94.8072
	102.326	106.798	90.61	96.3812
	112.68	134.655	95.221	139.011
	54.9443	150.29	93.224	81.2372
	59.4063	145.306	90.86	80.7712
	52.2153	162.968	90.313	68.9702
	47.9853	88.058	90.61	56.0552
	51.9493	147.858	91.213	95.4812
	57.3533	103.784	90.61	111.735
	124.128	106.846	91.025	95.1182
	128.722	101.802	90.162	88.0612
	124.279	74.5328	81.52	73.6042
	127.697	95.7909	86.939	81.6062
	143.192	61.1679	86.939	129.502
	67.1383	20.0509	88.238	4.07217
	26.4073	69.8008	91.615	39.6112
	133.093	55.0249	91.615	136.35
	162.415	32.8058	87.034	85.8342
	115.377	15.2549	79.005	4.80717
	135.599	28.7019	74.739	94.8072
	126.643	49.4038	78.842	119.389
	136.761	61.8809	85.497	146.932
	151.019	32.9398	80.414	30.6282
	129.216	158.553	80.331	11.2662
	89.2393	141.983	76.983	55.8162
	73.4743	171.846	91.335	95.3102
	164.184	140.688	91.833	125.337

## Sheet: Fig.3c
HAoEC (after IBIDI flow, 14dyn/cm2, 48h)		cellular shape
Lenti-shControl	Lenti-shAmotL2		P-value	unpaired t-test, two-talied
6.33	1.26		1.00211e-19
2.8	1.89
3.8	1.66
4.32	2.8
3.93	2.32
3.16	3.43
6.23	1.81
4.42	1.42
4.92	2.05
6.55	1.49
8.02	2.86
4.38	1.79
4.21	1.9
2.61	1.52
3.47	2.42
4.73	3.72
4.87	3.13
3.56	2.34
3.41	1.86
5.4	1.05
5.38	5.75
3.57	4.59
3.98	2.71
3.47	1.87
5.82	1.04
6.81	1.48
8.63	2.31
6.9	1.85
6.45	2.02
3.72	1.88
3.75	2.3
3.88	3.19
4.45	1.22
3.84	2.02
4.79	1.77
5.17	1.42
3.61	1.59
7.92	1.86
5.81	2.78
3.29	2.65
3.54	2.4
6.57	3.83
3.21	2.81
3.86	2.18
4.42	2.44
4.12	1.74
3.81	3.04
5.55	2.78
2.39	1.34
3.59	3.8
4.02	2.13
2.77	1.78
3.56	2.03
5.46	4.19
3.11	1.84
8.63	2.97
3.74	2.01
3.46	1.71
3.46	1.64
4.14	2.45
3.92	2.22
2.96	3.89
2.27	2.58
3.71	2.17
2.32	1.89
2.39	2.21
5.98	2.33
2.96	2.43
3.19	2.3
6.02	4.07
3.8	2.86
3.94	2.9
4.7	4.26
3.66	3.01
2.71	3.98
4.04	1.73
3.89	3.25
3.13	2.35
2.62	2.53
5.1	2.28
2.91	2.5
4.31	2.73
1.87	3.4
2.46	3.39
5.97	5.08
4.4	2.02
2.66	3.33
3.4	5.54
2.74	2.53
2.28	1.68
1.78	3.37
4	2.76
3.86	3.55
5.22	3.09
2.87	1.91
4.64	3.71
3.18	1.54
5.03	2.31
5.03	2.64
4.99	1.93
3.61	1.77
3.07	2.58
2.9	2.11
2.54	2
2.1
7.02
3.34
1.76
2.52
4.22
2.54
6.76
7.38
3.81
3.06
3.63
6.01
4.31
5.92
2.95
3.23
2.87
4.33
4.65
4.35
4.22
5.28
3.5
5.77
2.88
3.99
6.12
4.96
5.92
3.83
5.95
6.66

## Sheet: Fig.3d
HAoEC (after IBIDI flow, 14dyn/cm2, 48h)		nuclear shape
Lenti-shControl	Lenti-shAmotL2		P-value	unpaired t-test, two-talied
1.6	1.58		3.76685e-06
2.4	1.33
1.98	1.22
1.67	1.61
1.92	1.48
1.56	1.5
2.04	1.37
1.75	1.46
1.89	2.46
2.21	1.17
2.08	1.56
1.96	1.75
2.34	1.38
2.46	1.41
1.96	1.75
2.01	1.87
2.33	1.74
1.96	1.31
1.58	1.36
2.54	1.46
1.46	1.4
1.92	1.52
1.81	1.97
1.99	1.92
2.17	1.42
2.17	1.37
2.11	1.42
1.96	2.09
2.23	1.83
2.14	1.27
2.13	1.9
2.14	1.61
1.48	1.6
1.36	1.47
1.67	1.64
2.33	1.62
1.59	1.78
1.35	1.54
2.15	1.91
1.55	1.59
1.54	1.04
1.73	1.64
1.68	1.97
1.85	1.6
1.57	1.87
2.01	1.92
1.41	1.53
1.68	1.8
1.3	1.48
1.61	1.58

## Sheet: Fig.3e
HAoEC (after IBIDI flow, 14dyn/cm2, 48h)		nuclear postition
Lenti-shControl	Lenti-shAmotL2		P-value	unpaired t-test, two-talied
0.39	0.41		4.47022e-12
0.48	0.37
0.34	0.33
0.39	0.27
0.34	0.15
0.33	0.24
0.38	0.31
0.25	0.08
0.53	0.27
0.32	0.21
0.27	0.02
0.41	0.3
0.4	0.08
0.4	0.11
0.44	0.03
0.4	0.19
0.39	0.26
0.22	0.19
0.39	0.15
0.61	0.3
0.5	0.15
0.54	0.1
0.43	0.2
0.16	0.05
0.33	0.05
0.47	0.16
0.34	0.36
0.2	0.27
0.38	0.22
0.45	0.18
0.48	0.14
0.34	0.29
0.29	0.24
0.33	0.16
0.37	0.16
0.39	0.24
0.22	0.09
0.48	0.31
0.31	0.22
0.31	0.18
0.27	0.32
0.39	0.17
0.34	0.17
0.24	0.35
0.25	0.23
0.26	0.41
0.06	0.28
0.34	0.19
0.33	0.47
0.4	0.3
0.5	0.37
0.38	0.13
0.34	0.05
0.43	0.05
0.3	0.36
0.4
0.32
0.33
0.43
0.31
0.42
0.37
0.22
0.28
0.45
0.32
0.48
0.16
0.26
0.4
0.35

## Sheet: Fig.3g
	Actin filaments that crossing the nucleus
HAoEC	Static		Orbital flow
	Lenti-shControl	Lenti-shAmotL2	Lenti-shControl	Lenti-shAmotL2		Unpaired t-test, two-tailed	P-value
	4	1	2	0		Static Lenti-shAmotL2 vs Lenti-shControl	0.113748
	1	3	4	1		Flow Lenti-shControl vs static Lenti-shControl	3.84378e-07
	3	7	5	0		Flow Lenti-shAmotL2 vs Lenti-shControl	4.60571e-16
	2	3	3	3
	2	0	4	2
	0	1	6	0
	0	0	5	2
	0	2	0	1
	2	1	2	1
	3	1	3	0
	5	0	6	0
	4	3	2	4
	0	0	1	3
	0	2	3	0
	2	5	7	0
	2	0	4	2
	2	0	6	1
	4	2	7	2
	3	3	0	4
	3	6	4	2
	3	0	2	0
	1	0	1	1
	0	0	1	0
	0	2	2	1
	1	1	1	4
	5	0	5	5
	2	0	5	0
	0	0	2	0
	0	1	3	4
	2	2	4	6
	2	3	3	0
	1	0	5	1
	1	0	2	1
	1	1	3	1
	0	0	2	1
	0	7	2	0
	0	3	0	0
	1	0	2	0
	1	6	3	3
	2	2	6	2
	1	0	4	4
	7	0	0	2
	3	3	1	0
	4	0	3	2
	3	3	8	0
	3	6	7	5
	4	2	4	3
	4	0	5	0
	5	3	4	3
	0	5	6	0
	1	6	3	1
	5	5	4	7
	7	1	0	0
	2	6	5	1
	5	1	5	1
	6	4	5	2
	3	2	3	1
	3	7	5	1
	2	1	6	4
	2	1	8	2
	0	2	4	5
	3	5	5	2
	2	3	7	3
	1	0	7	4
	2	0	5	3
	3	4	6	5
	5	4	3	2
	3	3	4	0
	2	0	5	2
	3	2	7	0
	6	3	5	2
	4	2	7	0
	1	1	5	1
	2	0	0	3
	1	3	2	1
	0	1	6	4
	2	6	5	0
	3	1	4	2
	3	2	4	0
	3	0	2	0
	4	0	4	0
	5	0	0	0
	3	0	3	2
	5	0	2	0
	4	0	3	0
	0	4	6	0
	3	5	8	0
	3	3	5	0
	5	2	4	1
	3	1	4	2
	5	5	3	1
	2	1	4	0
	4	5	3	2
	2	1	2	1
	1	0	3	1
	0	0	4	2
	2	1	5	1
	0	4	3	3
	3	1	3	2
	4	0	6	0

## Sheet: Fig.3h
Rho activity (Western Blot band quantification
Raw
	Group	Experiment 1	Experiment 2	Experiment 3		Averated of static Ctrl
Static	Lenti-shControl	27.04	19.878	14.98		20.6327	20.6327	20.6327	20.6327
	Lenti-shAmotL2	14.177	21.015	15.177			20.6327	20.6327	20.6327
Orbital Flow	Lenti-shControl	33.223	35.656	39.879			20.6327	20.6327	20.6327
	Lenti-shAmotL2	25.561	23.451	29.963			20.6327	20.6327	20.6327
Normalized						P-value	Unpaired t-test, two-tailed
Static	Lenti-shControl	1.31054	0.963424	0.726033		0.401654	Static Lenti-shAmotL2 vs Lenti-shControl
	Lenti-shAmotL2	0.687114	1.01853	0.735581
Orbital Flow	Lenti-shControl	1.61021	1.72813	1.93281		0.017546	Flow Lenti-shControl vs static Lenti-shControl
	Lenti-shAmotL2	1.23886	1.1366	1.45221		0.0220694	Flow Lenti-shAmotL2 vs Lenti-shControl
