# Supplementary material for: The VE-cadherin/AmotL2 mechanosensory pathway suppresses aortic inflammation and the formation of abdominal aortic aneurysms
Source: Nat Cardiovasc Res. 2023 Jun 29;2(7):629–44. doi: 10.1038/s44161-023-00298-8 (PMC11358041; doi:10.1038/s44161-023-00298-8)
Supplement: Supplementary file 16 — Statistical Source Data [file 44161_2023_298_MOESM16_ESM.xlsx]

## Sheet: Fig.4a 
			MS1 cell
Nuclear membrane
		Original value
		Rabbit IgG control			AmotL2 IP
		Sample 1	Sample 2	Sample 3	Sample 1	Sample 2	Sample 3
	AmotL2	0	0	0	274500000	247700000	203700000
	LMNA	0	0	0	6761000	9536000	41850000
	SUN2	0	0	0	2530000	7310000	13580000
	LAP2A	0	0	743500	84480000	243000000	450600000
	LAP2B	0	0	972300	37140000	243000000	450600000
	Emerin	0	0	0	3630000	9661000	12670000
		LOG10 Fold change
	AmotL2	0			8.43854	8.39393	8.30899
	LMNA	0			6.83001	6.97937	7.6217
	SUN2	0			6.40312	6.86392	7.1329
	LAP2A	247833			7.92548	8.38516	8.65379
	LAP2B	324100			7.56604	8.38503	8.65379
	Emerin	0			6.55991	6.98502	7.10278
Cellular membrane protein
		Original value
		Rabbit IgG control			AmotL2 IP
		Sample 1	Sample 2	Sample 3	Sample 1	Sample 2	Sample 3
	VE-cadherin (Cdh5)	0	0	0	1.79753e+08	2.36493e+08	1.6452e+08
	α-catenin (Ctnna1)	0	0	0	2.89351e+08	4.5834e+08	5.49161e+08
	β-catenin (Ctnnb1)	0	0	3.24636e+06	3.08227e+08	4.7621e+08	5.48948e+08
	p120 catenin (Ctnnd1)	0	0	3.21882e+06	1.24037e+08	3.32951e+08	4.16809e+08
		LOG10 Fold change
	VE-cadherin (Cdh5)	0			8.25468	8.37382	8.21622
	α-catenin (Ctnna1)	0			8.46142	8.66119	8.7397
	β-catenin (Ctnnb1)	1.08212e+06			8.48734	8.67681	8.73953
	p120 catenin (Ctnnd1)	1.07294e+06			8.08978	8.52098	8.61994

## Sheet: Fig.4e
DA		IVC
amotl2ec+/ec+	amotl2ec-/ec-	amotl2ec+/ec+	amotl2ec-/ec-			amotl2ec-/ec- DA			amotl2ec+/ec+ IVC			amotl2ec-/ec- IVC
38	31	8	4			vs,			vs,			vs,
27	12	2	6			amotl2ec+/ec+ DA			amotl2ec+/ec+ DA			amotl2ec+/ec+ IVC
21	21	4	4
102	19	11	6		Unpaired t test			Unpaired t test			Unpaired t test
59	16	7	8		P value	<0,0001		P value	<0,0001		P value	0.105
84	15	7	9		P value summary	****		P value summary	****		P value summary	ns
67	14	9	2		Significantly different (P < 0.05)?	Yes		Significantly different (P < 0.05)?	Yes		Significantly different (P < 0.05)?	No
77	13	2	4		One- or two-tailed P value?	Two-tailed		One- or two-tailed P value?	Two-tailed		One- or two-tailed P value?	Two-tailed
121	17	5	9
49	9	10	1
70	15	21	5
68	12	4	2
49	16	13	3
66	27	6	3
60	17	10	7
42	31	16	3
75	17	4	4
36	22	15	9
32	11	6	2
37	18	15	4
52	17	1	2
72	15	7	3
55	18	1	19
40	24	2	16
24	17	5	1
37	8	4	2
80	20	4	3
46	22	3	2
86	25	2	0
27	14	1	13
52	28	6	6
40	11	3	4
22	17	2	5
42	12	2	3
61	11	4	2
92	29	2	2
52	12	5	2
59	11	5	5
56	25	2	23
43	14	1	1
28	10	2	0
26	16	3	0
52	19	4	1
58	18	5	3
47	12	0	19
41	14	2	9
96	12	1	5
57	29	3	4
94	22	5	2
45	19	3	3
36	17	2	5
48	13	3	6
82	9	1	3
73	7	3	8
93	15	2	5
93	23	2	4
37	25	2	2
54	24	1	6
96	10	0	3
64	20	2	4
60	17	0	0
106	30	1	1
89	17	2	0
68	10	5	0
56	32	17	0
36	15	5	0
44	22	12	0
38	41	7	0
75	20	5	0
77	11	6	5
58	15	5	1
73	26	7	0
81	24	7	0
35	12	10	3
32	24	6	2
53	15	9	0
60	18	7	1
66	10	4	3
36	15	3	4
46	12	3	2
37	9	2	0
	5	6	1
	20		3
	15		2
	23		0
	23		1
			1
			4
			3
			7
			15
