# Supplementary material for: The VE-cadherin/AmotL2 mechanosensory pathway suppresses aortic inflammation and the formation of abdominal aortic aneurysms
Source: Nat Cardiovasc Res. 2023 Jun 29;2(7):629–44. doi: 10.1038/s44161-023-00298-8 (PMC11358041; doi:10.1038/s44161-023-00298-8)
Supplement: Supplementary file 18 — Statistical Source Data [file 44161_2023_298_MOESM18_ESM.xlsx]

## Sheet: Fig.5c
Cd68
	Male										Female
amotl2 ec+/ec+	0.46	1.44	0.68	0.646175	0.926101	0.845106	1.2777				1.2135	1.27529	1.1	0.91
amotl2 ec-/ec-	2.14	2.25	1.95	1.51	1.65	2.19685	1.13705	1.8519			1.58585	1.24988	1.2698	1.26	1.04	1.17
amotl2 ec+/ec+ vs amotl2 ec-/ec-
	P-value	unpaired t-test, two-tailed
Male	0.000255736
	P-value	unpaired t-test, two-tailed
Female	0.142812

## Sheet: Fig.5d
Tnf
	Male										Female
amotl2 ec+/ec+	0.937969	1.0957	0.899532	1.01459	1.24	1.02	1.18				0.89	0.76	0.84124	1.26734
amotl2 ec-/ec-	2.2	2.43	3.77039	1.3	2.48	3.68483	1.20102	1.9654	3.49259		1	1.02	1.14	1.13	1.18203	2.85756
amotl2 ec+/ec+ vs amotl2 ec-/ec-
	P-value	unpaired t-test, two-tailed
Male	0.00292409
	P-value	unpaired t-test, two-tailed
Female	0.468256

## Sheet:  Fig.5e
Ccl2
	Male										Female
amotl2 ec+/ec+	1.17558	0.775642	0.873096	1.3331	0.43	1.72	1.36				0.489648	1.73725	1.10768	0.88	1.13
amotl2 ec-/ec-	3.28	5.39	3.5	2.22	4.78	3.35403	2.09527	6.11972	8.92568		2.45	2.97	1.7	2.55802	2.65139	2.10279
amotl2 ec+/ec+ vs amotl2 ec-/ec-
	P-value	unpaired t-test, two-tailed
Male	0.000489768
	P-value	unpaired t-test, two-tailed
Female	0.00628851

## Sheet: Fig.5f
Vcam1
	Male										Female
amotl2 ec+/ec+	0.75	0.77	0.827567	0.706802	0.954395	1.12556	1.31707				0.724306	1.38063	0.92	1.09
amotl2 ec-/ec-	1.95	1.8	1.5	1.26	2.08	1.52274	1.74	1.81066	1.13244		0.9	1.03	0.89	1.22349	0.686172	0.986628
amotl2 ec+/ec+ vs amotl2 ec-/ec-
	P-value	unpaired t-test, two-tailed
Male	0.000155094
	P-value	unpaired t-test, two-tailed
Female	0.608385
