# Supplementary material for: The VE-cadherin/AmotL2 mechanosensory pathway suppresses aortic inflammation and the formation of abdominal aortic aneurysms
Source: Nat Cardiovasc Res. 2023 Jun 29;2(7):629–44. doi: 10.1038/s44161-023-00298-8 (PMC11358041; doi:10.1038/s44161-023-00298-8)
Supplement: Supplementary file 19 — Statistical Source Data [file 44161_2023_298_MOESM19_ESM.xlsx]

## Sheet: Fig.6d
	No.	cluster	Value (raw data)			GO term	Cluster		Cluster	P-value
	1	0	-0.0829105690115965			response_laminar_fluid_shear_stress	0	vs	3	0.301
	2	1	0.0115568494627784			response_laminar_fluid_shear_stress	1	vs	3	0.04876
	3	6	-0.24821438329194			response_laminar_fluid_shear_stress	4	vs	3	0.1122
	4	6	-0.197333777766402			response_laminar_fluid_shear_stress	5	vs	3	4.023e-05
	5	0	-0.267053516406854			response_laminar_fluid_shear_stress	6	vs	3	0.1264
	6	5	0.210248397876232			response_laminar_fluid_shear_stress	10	vs	3	0.2017
	7	5	-0.120589902930557			response_laminar_fluid_shear_stress	0	vs	4	0.6591
	8	1	-0.492957292967487			response_laminar_fluid_shear_stress	1	vs	4	0.6919
	9	1	-0.167602239471441			response_laminar_fluid_shear_stress	3	vs	4	0.1122
	10	6	-0.0296310604276061			response_laminar_fluid_shear_stress	5	vs	4	0.01399
	11	6	-0.37400310922653			response_laminar_fluid_shear_stress	6	vs	4	0.8722
	12	0	-0.247405613338793			response_laminar_fluid_shear_stress	10	vs	4	0.09592
	13	6	-0.0900492043456806
	14	0	-0.343444863157287
	15	6	-0.0907021848491684
	16	5	-0.125154353385711
	17	0	-0.208184010033896
	18	0	-0.161928743283726
	19	6	-0.270925185166864
	20	0	-0.0447370804533663
	21	5	-0.494726633558234
	22	6	-0.448931019124215
	23	6	-0.324394098211057
	24	6	-0.328589452761148
	25	6	0.0750508371548025
	26	0	-0.0841904707953962
	27	6	-0.00179715595868091
	28	0	-0.314339355818466
	29	0	0.0114121003148177
	30	5	-0.273966842853738
	31	6	-0.184607206734708
	32	5	-0.0562056025343668
	33	5	-0.392440071425157
	34	0	0.306217179706194
	35	1	-0.346156128015908
	36	0	-0.186182704557962
	37	0	-0.357101003884326
	38	1	-0.139064830195558
	39	0	-0.44146795286952
	40	0	0.0445454684978073
	41	0	-0.275378807844145
	42	6	-0.209185304204995
	43	5	-0.351847694622187
	44	0	0.285526795424739
	45	6	-0.435645351869433
	46	1	-0.0421345647172774
	47	6	-0.071306775155474
	48	1	-0.10995961346065
	49	6	0.0626566918192901
	50	6	-0.0264794482239793
	51	1	0.108685628280315
	52	6	0.168588464637872
	53	0	-0.372015238400574
	54	5	-0.0268275876632001
	55	6	-0.255659754709346
	56	0	-0.0797737738153077
	57	5	-0.398344013319942
	58	0	0.19811718297401
	59	0	-0.483191363172344
	60	6	-0.0674848497633016
	61	1	-0.115945249198184
	62	1	0.102694492107661
	63	1	-0.212130787659094
	64	1	-0.0240310694708785
	65	5	-0.121345408750858
	66	6	-0.409367890399571
	67	0	-0.0641640048027378
	68	5	-0.172049295867283
	69	5	-0.188330231622637
	70	5	-0.150290526752337
	71	1	-0.347613528156485
	72	6	-0.363698804849344
	73	6	-0.057326576594305
	74	6	-0.14925633598577
	75	0	0.047869640213638
	76	5	-0.298045356312667
	77	6	-0.255815450439845
	78	0	0.116768148357848
	79	0	-0.113910011806981
	80	1	-0.207879688429535
	81	1	-0.367893783788665
	82	0	0.0111126156542036
	83	1	-0.202333029489371
	84	5	-0.13807850916725
	85	0	-0.495649029633999
	86	0	-0.324608295451549
	87	1	-0.372241912317562
	88	5	-0.155365989363075
	89	1	-0.0573889101904899
	90	1	-0.288159904792617
	91	6	-0.133260737096603
	92	1	-0.211960023986098
	93	0	-0.198287552152973
	94	0	-0.218655986636706
	95	6	-0.124001292542359
	96	0	-0.22495789963729
	97	5	-0.402189635366288
	98	5	-0.229626540609268
	99	6	-0.0615342002930381
	100	0	-0.283355972846282
	101	1	-0.2531949546665
	102	1	-0.130368097693719
	103	0	-0.0269403140493366
	104	1	-0.00424033784547229
	105	0	-0.35138460850683
	106	0	0.179046548131835
	107	6	-0.178393749738602
	108	0	0.0923649285771583
	109	1	-0.28323149137623
	110	1	-0.135493546996992
	111	0	-0.048960243566246
	112	0	0.151974778708086
	113	5	-0.0599407432370097
	114	0	-0.180929240199086
	115	1	-0.306820910083944
	116	0	-0.396578960669432
	117	1	-0.320037017858933
	118	5	-0.053906309503724
	119	5	-0.202023390465732
	120	6	0.063603466867249
	121	0	0.0542782987801868
	122	1	-0.218272194923972
	123	0	-0.326472786123003
	124	5	-0.135890124589023
	125	6	-0.400096915470597
	126	0	-0.0128314949569996
	127	1	-0.0304524818789459
	128	5	-0.20102414416597
	129	0	0.172670879670726
	130	1	0.146713913804699
	131	1	-0.0855895682332702
	132	0	-0.252004284087057
	133	0	-0.128794363005808
	134	1	-0.321048525751527
	135	1	-0.313240817803599
	136	5	-0.462431591195716
	137	10	-0.267413760373582
	138	10	-0.412809512770966
	139	1	0.0722737831447077
	140	0	-0.218034805973195
	141	0	-0.411989448142135
	142	10	-0.25985558074761
	143	0	0.0382951008245731
	144	0	-0.071967283091703
	145	10	0.473315631436071
	146	6	-0.473949562268263
	147	0	-0.154216276381954
	148	1	-0.367946894661699
	149	1	-0.249774738542416
	150	0	-0.240948705015294
	151	0	-0.253316820493143
	152	0	0.00858952139205982
	153	10	-0.0457979019848004
	154	0	-0.165973566740196
	155	6	-0.555749964988505
	156	6	-0.354112094228374
	157	0	-0.242285543015658
	158	0	0.0864937505297014
	159	1	0.160089753941698
	160	5	-0.179996181396128
	161	5	-0.149032921350874
	162	1	-0.332768022135677
	163	1	-0.333550035504866
	164	0	-0.270892915589268
	165	0	-0.0865826032469222
	166	1	-0.153421513066732
	167	0	-0.474900696601244
	168	1	-0.152726444454465
	169	5	-0.433382549719438
	170	0	-0.212944996140715
	171	1	-0.0894883785545628
	172	0	0.145727920823503
	173	1	-0.272514850054478
	174	6	0.096816248896979
	175	0	-0.375037603288809
	176	0	-0.140803868341136
	177	1	0.0481003804032105
	178	1	-0.193370400179198
	179	5	-0.0854281386099789
	180	1	0.154092855860363
	181	5	-0.196452237313585
	182	1	-0.289917949848111
	183	0	-0.198084423660069
	184	1	-0.0162862043722886
	185	1	-0.101729401230954
	186	1	0.000833865023416314
	187	0	-0.00836632267565329
	188	0	0.188761963716807
	189	0	-0.109531197554089
	190	0	0.000461708310989795
	191	0	-0.461054870276741
	192	5	-0.284715363059697
	193	1	-0.303055683032362
	194	0	-0.296222291228196
	195	0	-0.0964244509039666
	196	0	0.248319881217568
	197	1	-0.334334147150081
	198	5	-0.0902682345897639
	199	1	-0.10986208620577
	200	0	0.0990691436945066
	201	1	-0.130767548228462
	202	0	0.242967260996548
	203	1	-0.220188247538768
	204	0	0.0776232437498531
	205	5	0.0551191561077863
	206	1	-0.216263314424885
	207	1	0.0800095184799983
	208	6	-0.169683986972465
	209	1	-0.42530506478739
	210	1	-0.370524113983392
	211	1	-0.377585965840371
	212	0	-0.212829261186432
	213	0	-0.416717807993675
	214	0	-0.347937842936993
	215	0	-0.00689068615199528
	216	5	-0.250099053674196
	217	1	-0.456354042111617
	218	1	-0.134249690968942
	219	6	0.105754504126941
	220	1	-0.109290882253172
	221	1	-0.431427165662569
	222	0	0.0780726154314049
	223	6	0.0573973727465693
	224	5	-0.366311391849135
	225	0	-0.317303297391594
	226	5	-0.0179755863061266
	227	0	-0.203720702214829
	228	5	-0.324269308614623
	229	1	-0.247743557749837
	230	10	0.389848487614381
	231	0	0.0949125278841081
	232	0	-0.289803812871822
	233	5	-0.329953359903248
	234	1	-0.302609908724111
	235	1	-0.365039491702947
	236	0	-0.149184331664029
	237	1	-0.32121943888568
	238	1	-0.416073346512274
	239	0	0.135384943798407
	240	5	-0.453346146089959
	241	1	-0.568186616783709
	242	0	0.100518598795574
	243	0	-0.294902767221102
	244	1	-0.0583419919278828
	245	0	-0.550480673102453
	246	6	-0.0921182467035031
	247	0	-0.226851235906178
	248	1	0.15603772521753
	249	1	-0.0260996729877436
	250	1	0.00911003376121522
	251	1	-0.0625827362168508
	252	0	0.0196654150832785
	253	10	-0.23091428829394
	254	1	-0.182955512751757
	255	0	-0.544765546740654
	256	1	0.0537203521555099
	257	0	0.101459550440029
	258	10	0.513311663853611
	259	0	-0.336214747059943
	260	0	-0.277466325197244
	261	1	0.267465617716907
	262	5	-0.503967141420995
	263	1	-0.289234784723805
	264	0	0.129168937302609
	265	0	-0.311025872504711
	266	0	0.292293494902618
	267	1	-0.639272892787077
	268	5	0.0495609082925471
	269	5	-0.3725399383053
	270	5	-0.232286311326962
	271	0	-0.238658594130679
	272	0	-0.0313882630597445
	273	6	-0.171009093051599
	274	0	-0.146867329729961
	275	6	-0.0337157118095989
	276	1	-0.252851608195959
	277	0	-0.470354354415357
	278	1	-0.0791807703108891
	279	1	0.332997935452506
	280	0	0.227849260777323
	281	1	-0.335919778472428
	282	5	-0.311754425136277
	283	0	-0.239110497497646
	284	10	0.0758131539910014
	285	0	-0.484537160585579
	286	5	-0.602106745425382
	287	1	-0.0895941278456356
	288	0	0.052577797320865
	289	0	-0.0915378851076142
	290	1	-0.0992086435755101
	291	10	-0.21471241753635
	292	0	-0.357356958481014
	293	0	0.0859065620350628
	294	10	-0.355498560182811
	295	0	-0.376490324226607
	296	1	-0.485254748060187
	297	0	-0.282611258040423
	298	0	0.0889131402674026
	299	5	-0.298435282498279
	300	1	-0.0348904732123618
	301	10	-0.408737781728503
	302	1	-0.607285243531973
	303	1	-0.650663049554032
	304	6	-0.0539160416031973
	305	0	-0.202376223462181
	306	0	-0.281727929780573
	307	5	-0.281895952512539
	308	0	0.18747956930364
	309	1	0.100456558372591
	310	0	-0.683798702279604
	311	0	-0.227520173044823
	312	5	-0.186798779617564
	313	10	0.169689005509693
	314	0	-0.189754939620261
	315	1	-0.128613651271269
	316	6	-0.361802210494354
	317	0	-0.38837362228826
	318	0	0.0305154413170379
	319	3	-0.281712230794203
	320	1	-0.212531700233109
	321	6	-0.221287932785969
	322	5	-0.138472644157622
	323	10	0.256933495693887
	324	0	-0.597850759588061
	325	0	-0.231785193293195
	326	1	-0.0367966232956751
	327	5	-0.0685915655389501
	328	0	-0.334251298116031
	329	0	-0.003246905039759
	330	0	-0.351430106316642
	331	0	-0.137874573376349
	332	6	-0.282554365835141
	333	0	-0.289473009624212
	334	5	-0.336826298010234
	335	0	-0.641329277134459
	336	5	-0.432981465422837
	337	5	-0.151443485337642
	338	0	-0.220455157288345
	339	0	0.0491132929310236
	340	0	-0.0294288766943398
	341	0	-0.253198933853208
	342	10	-0.058952993964301
	343	1	-0.359949105182814
	344	0	0.315696317460555
	345	0	-0.398131038313707
	346	1	-0.152067775208323
	347	1	0.335251831533411
	348	0	-0.100050267588648
	349	1	0.166690469500862
	350	1	-0.723609749204618
	351	0	-0.0858491517711127
	352	10	0.117793761351403
	353	6	0.107485828082052
	354	0	0.140773329002571
	355	0	-0.124516127310104
	356	5	-0.303422227908937
	357	0	0.261493888967248
	358	1	0.107682134209765
	359	0	-0.183250130204886
	360	0	-0.201218989048565
	361	6	-0.283684220010939
	362	1	-0.00887537460423993
	363	0	0.107085921328885
	364	0	0.393624265500666
	365	1	-0.381983709962594
	366	1	-0.507916262325302
	367	0	-0.509785858811267
	368	6	-0.12594661794954
	369	0	-0.192375403635282
	370	0	0.163301451991396
	371	5	-0.589982098883052
	372	0	-0.178416200754201
	373	0	0.0146396880324472
	374	5	-0.309552134498772
	375	6	-0.299274710295215
	376	1	-0.404315862401941
	377	0	-0.316629806497035
	378	1	-0.282043673681298
	379	5	-0.0846355664489432
	380	1	-0.121157759120141
	381	1	-0.277488874205733
	382	1	0.0177010811451505
	383	1	0.0327248920697797
	384	0	-0.451499592257141
	385	5	-0.318079208082358
	386	1	-0.283234009033719
	387	0	-0.108232336362377
	388	1	-0.315818803500385
	389	0	-0.0295147871271129
	390	5	-0.405847119249718
	391	1	-0.00928183446540254
	392	5	-0.364150467748728
	393	1	-0.180728530727734
	394	3	-0.243142723332921
	395	3	0.0199696427066298
	396	4	0.0187354666454866
	397	1	0.163418137074916
	398	0	-0.216540078866274
	399	3	-0.0481025603011171
	400	4	-0.0811672023535862
	401	1	-0.102705511132401
	402	4	-0.285401563682863
	403	1	0.044430118042083
	404	4	-0.181093425338924
	405	3	-0.140427544866646
	406	3	-0.198502108161449
	407	3	0.00308542461265415
	408	1	0.146221707095302
	409	3	0.0677559217688309
	410	0	-0.373256076220395
	411	0	-0.281785407879307
	412	3	-0.151209815567852
	413	3	-0.309972824938151
	414	3	-0.0988216371162366
	415	3	0.278205508696069
	416	4	-0.200183695292946
	417	3	-0.451268869681651
	418	3	0.243130392335986
	419	4	-0.165209531206611
	420	0	-0.159357034170261
	421	3	0.152351277864174
	422	3	-0.00272249098229826
	423	0	0.0196927760151386
	424	3	-0.26183574835449
	425	3	-0.401212314437132
	426	4	-0.366795570223592
	427	1	-0.0193199880412465
	428	4	0.0165191781142601
	429	3	-0.146094720323977
	430	4	-0.21730586911791
	431	1	-0.214707417734914
	432	3	-0.216568745380333
	433	4	-0.655107977305984
	434	3	-0.114897851846766
	435	4	-0.200089219708431
	436	3	-0.0646880589007865
	437	4	0.0510806144330327
	438	1	-0.131972912743108
	439	4	-0.38920874889643
	440	0	-0.135484933437406
	441	5	-0.165824987547572
	442	4	-0.0330429781120892
	443	4	0.165886399968536
	444	4	-0.0389591281795415
	445	4	-0.282669022576015
	446	3	-0.0936590416022184
	447	1	-0.0808805659203207
	448	4	-0.505677260190467
	449	3	-0.0629962476468748
	450	4	-0.311235946676041
	451	3	-0.151591538670044
	452	6	0.0181799548299689
	453	0	-0.180669278056439
	454	3	-0.0996678053570547
	455	4	-0.110792209340839
	456	3	-0.0674200179184252
	457	4	-0.471790347661713
	458	6	-0.077441024296909
	459	3	-0.320370683337222
	460	4	-0.0750194664610658
	461	4	0.317551653791333
	462	4	-0.0436038483595775
	463	3	-0.510405270316099
	464	3	-0.0353179094343024
	465	4	-0.143758730014115
	466	3	-0.0564298609490613
	467	4	-0.292205186303268
	468	3	-0.0975543997521723
	469	10	0.135804067535023
	470	4	-0.316667964561786
	471	1	0.00244365798825164
	472	3	-0.134773088827046
	473	6	-0.112576277769159
	474	4	-0.118196018595992
	475	4	-0.184535174427167
	476	4	-0.104366684884565
	477	3	0.20046321494538
	478	3	-0.194741434623262
	479	4	-0.0973148712669456
	480	3	-0.0833346465258054
	481	4	-0.349879109764345
	482	3	-0.0838074133585064
	483	4	-0.0569198079468389
	484	4	-0.420097029496993
	485	4	-0.262791597920498
	486	0	0.0345032077991114
	487	4	-0.106048479324596
	488	4	-0.0625858985767538
	489	4	-0.173625253192784
	490	4	-0.428428341317441
	491	1	0.165611415309008
	492	4	0.0576830077461266
	493	3	0.0521066880512623
	494	4	-0.311991200707443
	495	6	-0.0800905524290078
	496	3	-0.404831096600346
	497	0	-0.186847259836542
	498	3	-0.0394750626434544
	499	4	-0.025938227867995
	500	3	-0.258369966395743
	501	3	0.00218204684447032
	502	3	-0.169297060168507
	503	1	-0.53103483729139
	504	1	-0.361976045641689
	505	4	-0.420084236246017
	506	3	-0.546614559044653
	507	3	-0.499674540766043
	508	3	-0.0956755967567163
	509	3	-0.416325253397792
	510	3	-0.460113366246176
	511	3	-0.456663998856302
	512	6	-0.517162819122624
	513	3	0.239789787935886
	514	0	0.0707308153610687
	515	4	-0.246161742468075
	516	4	-0.22156651233822
	517	3	0.0927151016653092
	518	4	-0.161022791380813
	519	3	-0.202726473638341
	520	3	0.0823592436779219
	521	0	-0.233962509987383
	522	4	-0.42314572134711
	523	3	0.0791962058373447
	524	4	0.0641286260398339
	525	4	-0.0253227808349663
	526	5	-0.0721444157332132
	527	3	-0.0876729114950261
	528	3	-0.374103588950747
	529	3	-0.115197548095115
	530	4	0.15819057511105
	531	3	-0.0725682629345187
	532	3	-0.142947358594824
	533	4	-0.160049087238822
	534	4	-0.194265131511519
	535	4	0.0604219403067444
	536	4	-0.100389724277777
	537	3	0.0200416091337142
	538	4	-0.395462441359012
	539	4	-0.232997131982011
	540	0	-0.110325998481003
	541	4	-0.0404987747254718
	542	3	-0.253666316008992
	543	4	0.270965538727665
	544	3	-0.0621634561325473
	545	3	-0.100389127662926
	546	4	-0.0659282240985781
	547	4	-0.593834936603628
	548	4	0.0866321935431837
	549	3	-0.148140863778324
	550	3	-0.0342925625209254
	551	3	0.0399901808972793
	552	0	-0.319542889340438
	553	3	-0.0614144226579577
	554	4	0.443447492750875
	555	4	-0.0836842865502436
	556	5	-0.280957004479063
	557	1	-0.286516850106451
	558	4	-0.0353413297888925
	559	0	0.237872095858365
	560	0	-0.448959810495753
	561	4	-0.196421761770759
	562	3	-0.0183788016105834
	563	3	-0.147205361608433
	564	3	-0.235146110298787
	565	4	-0.206361130413622
	566	4	-0.171549357813097
	567	3	-0.267598362779769
	568	4	0.126124276814467
	569	4	-0.323257302638667
	570	4	-0.238349545308532
	571	3	0.0834958191863364
	572	4	-0.324659148724409
	573	5	-0.242429370115396
	574	4	-0.522481607125688
	575	4	-0.150260224276849
	576	4	-0.079261792969908
	577	3	0.0923489295318605
	578	3	0.0101657904330431
	579	3	-0.168647919085918
	580	3	-0.112495423243299
	581	3	0.0695263653487835
	582	0	0.125724703751276
	583	4	0.136992992513482
	584	0	-0.085855387218393
	585	4	-0.185372420374569
	586	3	0.0576300938399674

## Sheet: Fig.6g
	Flow situation
		Lenti-shControl						Lenti-shAmotl2								IL6			IL6R			GDF7			IL1RAP			BMP4
	IL6	1.06491	0.935093	0.99253	1.00747	0.990299	1.0097	1.10783	0.850377	1.57181	1.59973	1.20472	1.37779
	IL6R	0.891308	1.10869	0.929688	1.07031	1.03747	0.962531	1.65707	2.20162	2.38172	2.1608	2.14841	1.91052			Lenti-shAmotl2			Lenti-shAmotl2			Lenti-shAmotl2			Lenti-shAmotl2			Lenti-shAmotl2
	IL1RAP	0.581279	1.41872	1.05735	0.94265	1.05351	0.946495	3.47039	2.45018	3.04416	2.78866	2.47399	2.35506			vs,			vs,			vs,			vs,			vs,
	GDF7	0.868216	1.13178	0.719179	1.28082	1.08875	0.911245	3.76947	2.43538	2.20789	2.18118	2.70015	1.99981			Lenti-shControl			Lenti-shControl			Lenti-shControl			Lenti-shControl			Lenti-shControl
	BMP4	0.987953	1.01205	0.977537	1.02246	1.04847	0.951532	1.58599	1.80219	2.46298	1.9926	1.64919	1.56397
															Unpaired t test			Unpaired t test			Unpaired t test			Unpaired t test			Unpaired t test
															P value	0.0375		P value	<0,0001		P value	0.0002		P value	<0,0001		P value	0.0001
															P value summary	*		P value summary	****		P value summary	***		P value summary	****		P value summary	***
															Significantly different (P < 0.05)?	Yes		Significantly different (P < 0.05)?	Yes		Significantly different (P < 0.05)?	Yes		Significantly different (P < 0.05)?	Yes		Significantly different (P < 0.05)?	Yes
															One- or two-tailed P value?	Two-tailed		One- or two-tailed P value?	Two-tailed		One- or two-tailed P value?	Two-tailed		One- or two-tailed P value?	Two-tailed		One- or two-tailed P value?	Two-tailed
