# Supplementary material for: The VE-cadherin/AmotL2 mechanosensory pathway suppresses aortic inflammation and the formation of abdominal aortic aneurysms
Source: Nat Cardiovasc Res. 2023 Jun 29;2(7):629–44. doi: 10.1038/s44161-023-00298-8 (PMC11358041; doi:10.1038/s44161-023-00298-8)
Supplement: Supplementary file 20 — Statistical Source Data [file 44161_2023_298_MOESM20_ESM.xlsx]

## Sheet: Fig.7e
date	amotl2 ec+/ec+								amotl2 ec-/ec-
week 12	1	1	1	1	1	1	1	1	1	1	1	1	1
week 13	1.51312	1.55357	1.62407	1.74778	1.58286	1.502	1.3012	1.86888	1.57236	1.54797	1.91093	1.43586	1.88618
week 14	1.38338	1.62906	1.59439	1.90409	1.4073	1.57934	1.39415	2.19431	1.68943	1.45854	2.42066	1.58892	2.45854
week 15	1.56414	1.65584	1.82688	1.99112	1.36376	1.8518	1.74441	2	1.97398	1.57805	2.38323	2.12682	2.71219
week 16	1.77405	1.61526	2.2028	2.23446	1.49719	1.82186	1.76936	2.01896	2.00163	1.81138	2.53892	2.05539	2.71219
		week 13			week 14			week 15			week 16
		amotl2 ec-/ec-			amotl2 ec-/ec-			amotl2 ec-/ec-			amotl2 ec-/ec-
		vs,			vs,			vs,			vs,
		amotl2 ec+/ec+			amotl2 ec+/ec+			amotl2 ec+/ec+			amotl2 ec+/ec+
	Unpaired t test			Unpaired t test			Unpaired t test			Unpaired t test
	P value	0.4484		P value	0.1965		P value	0.0427		P value	0.0705
	P value summary	ns		P value summary	ns		P value summary	*		P value summary	ns
	Significantly different (P < 0.05)?	No		Significantly different (P < 0.05)?	No		Significantly different (P < 0.05)?	Yes		Significantly different (P < 0.05)?	No
	One- or two-tailed P value?	Two-tailed		One- or two-tailed P value?	Two-tailed		One- or two-tailed P value?	Two-tailed		One- or two-tailed P value?	Two-tailed

## Sheet: Fig. 7g
	amotl2 ec+/ec+	amotl2 ec-/ec-			αSMA positive area (normalized)
	0.394223	1.63792
	0.906079	3.09031			amotl2 ec-/ec-
	1.40623	1.77381			vs,
	1.3393	2.36395			amotl2 ec+/ec+
	0.954166
				Unpaired t test
				P value	0.0112
				P value summary	*
				Significantly different (P < 0.05)?	Yes
				One- or two-tailed P value?	Two-tailed
