# Supplementary material for: The VE-cadherin/AmotL2 mechanosensory pathway suppresses aortic inflammation and the formation of abdominal aortic aneurysms
Source: Nat Cardiovasc Res. 2023 Jun 29;2(7):629–44. doi: 10.1038/s44161-023-00298-8 (PMC11358041; doi:10.1038/s44161-023-00298-8)
Supplement: Supplementary file 21 — Statistical Source Data [file 44161_2023_298_MOESM21_ESM.xlsx]

## Sheet: Fig.8b
AMOTL2/CDH5				Media								Adventitia
	ID	condition	tissue	gender	AMOTL2	CDH5	AMOTL2/CDH5		ID	condition	tissue	gender	AMOTL2	CDH5	AMOTL2/CDH5
	3A007	NTH	med	male	6.19377	6.42335	0.964258		3A007	NTH	adv	male	6.6472	7.37851	0.900886
	3A008	NTH	med	male	6.37807	5.66031	1.1268		3A008	NTH	adv	male	6.79812	9.86708	0.68897
	3A011	NTH	med	male	6.58755	7.06017	0.933059		3A011	NTH	adv	male	6.70454	8.13241	0.824423				P-value	AMOTL2/CDH5	between NTH and control
	3A014	NTH	med	male	6.25147	6.69016	0.934428		3A014	NTH	adv	male	6.7479	7.37453	0.915027				media	0.0316
	3A056	NTH	med	male	7.06909	8.51916	0.829788		3A056	NTH	adv	male	6.64869	9.27199	0.717073				adventitia	0.801
	3A073	NTH	med	male	6.93006	8.71805	0.794909		3A073	NTH	adv	male	7.06086	10.1177	0.697874
	3A075	NTH	med	male	6.47027	7.9121	0.817769		3A075	NTH	adv	male	6.98165	11.3066	0.617483				fold change (NTH/control)	AMOTL2/CDH5
	3A082	NTH	med	female	6.90121	10.1124	0.68245		3A082	NTH	adv	female	6.59327	9.15926	0.719847				media	0.9059
	3A086	NTH	med	female	7.21457	7.75387	0.930448		3A086	NTH	adv	female	7.00241	11.6175	0.602748				adventitia	1.0168
	3A096	NTH	med	male	7.05633	9.5059	0.74231		3A096	NTH	adv	male	6.43874	9.48289	0.678985
	3A102	NTH	med	female	6.70494	6.73188	0.995999		3A102	NTH	adv	female	6.70818	10.9504	0.6126
	3A104	NTH	med	male	6.37042	10.0746	0.632327		3A104	NTH	adv	male	7.01571	12.1612	0.576894
	3A115	NTH	med	male	6.88355	9.46899	0.726958		3A115	NTH	adv	male	7.22534	11.1751	0.646556
	3A117	NTH	med	male	7.26329	5.24699	1.38428		3A117	NTH	adv	male	7.1257	11.2004	0.636204
	3A118	NTH	med	female	6.70095	7.48312	0.895475		3A118	NTH	adv	female	6.86518	10.5084	0.653302
	3A121	NTH	med	male	7.34029	8.02317	0.914887		3A121	NTH	adv	male	6.64414	9.68877	0.685757
	3A141	NTH	med	male	7.07285	6.83321	1.03507		3A141	NTH	adv	male	7.08336	11.1113	0.63749
	3A179	NTH	med	male	7.0691	8.1903	0.863106		3A179	NTH	adv	male	6.8666	10.3654	0.662452
	3A203	NTH	med	female	6.541	9.49946	0.688565		3A203	NTH	adv	female	7.25691	11.9046	0.609589
	3A206	NTH	med	male	6.93076	8.27954	0.837095		3A206	NTH	adv	male	7.36332	11.9047	0.618522
	3A219	NTH	med	male	6.80668	10.3148	0.659892		3A219	NTH	adv	male	6.77275	8.50393	0.796425
	3A227	NTH	med	male	7.28753	7.62842	0.955313		3A227	NTH	adv	male	7.00678	11.6876	0.599506
	3A253	NTH	med	male	6.62615	8.48836	0.780616		3A253	NTH	adv	male	6.80997	11.6278	0.585661
	3A258	NTH	med	male	6.70277	10.1832	0.658221		3A258	NTH	adv	male	6.70134	10.2509	0.653729
	3A260	NTH	med	male	6.25064	11.0113	0.567655		3A260	NTH	adv	male	7.10333	10.3647	0.685339
	3A262	NTH	med	female	7.80997	8.88432	0.879074		3A262	NTH	adv	female	7.03783	12.4544	0.565089
	3A267	NTH	med	male	6.87068	8.63954	0.79526		3A267	NTH	adv	male	7.08301	9.97136	0.710336
	3A269	NTH	med	female	6.73793	6.80969	0.989462		3A269	NTH	adv	female	6.66279	8.71405	0.764604
	3A274	NTH	med	male	6.58225	10.0814	0.652911		3A274	NTH	adv	male	6.41132	11.2859	0.568081
	3A284	NTH	med	female	6.87106	10.4945	0.654731		3A284	NTH	adv	female	6.67267	11.4728	0.581609
	3A305	NTH	med	male	6.95573	8.68149	0.801214		3A305	NTH	adv	male	7.00199	11.9957	0.583709
	3A333	NTH	med	male	6.37782	7.5166	0.848498		3A333	NTH	adv	male	6.62075	11.0138	0.601134
	3A341	NTH	med	female	6.677	9.58207	0.696823		3A341	NTH	adv	female	7.35464	12.2505	0.600352
	3A383	NTH	med	male	6.47805	7.96985	0.81282		3A383	NTH	adv	male	7.09267	10.1192	0.700912
	3A399	NTH	med	female	6.48625	10.6181	0.610866		3A399	NTH	adv	female	6.75819	10.3407	0.653549
	DAA01	Control	med	female	7.24273	7.44244	0.973166		DAA01	Control	adv	female	6.68903	9.1581	0.730395
	DAA02	Control	med	male	6.88828	8.94763	0.769844		DAA02	Control	adv	male	6.75045	11.0611	0.610286
	DAA03	Control	med	female	6.7957	6.37371	1.06621		DAA03	Control	adv	female	6.79382	10.8058	0.628722
	DAA05	Control	med	female	7.67222	7.48714	1.02472		DAA05	Control	adv	female	6.94794	10.4605	0.664208
	DAA10	Control	med	female	7.17316	8.83038	0.812328		DAA10	Control	adv	female	6.61875	7.95184	0.832355
	DAA12	Control	med	male	7.12989	7.16305	0.995371		DAA12	Control	adv	male	6.67935	11.8768	0.562387
	DAA13	Control	med	female	7.22994	7.17608	1.00751		DAA13	Control	adv	female	6.9837	10.8777	0.64202
	DAA15	Control	med	male	6.78605	7.99085	0.849228		DAA15	Control	adv	male	6.49222	11.4627	0.566377
	DAA17	Control	med	male	6.9606	8.33257	0.835349		DAA17	Control	adv	male	7.13467	11.7187	0.608828
	DAA20	Control	med	female	6.71476	6.8717	0.977161		DAA20	Control	adv	female	6.39429	10.2293	0.625095
	DAA24	Control	med	male	7.32165	8.39213	0.872443		DAA24	Control	adv	male	6.64584	9.70068	0.68509
	DAA26	Control	med	male	6.7572	9.31908	0.725093		DAA26	Control	adv	male	6.37322	10.1567	0.627492
	DAA27	Control	med	male	7.1955	7.0576	1.01954		DAA27	Control	adv	male	6.65556	8.90522	0.747377

## Sheet: Fig.8c
Media									Adventitia
probeid of AMOTL2	value	ID	condition	tissue	gender	Max.luminal.diameter.mm			probeid of AMOTL2	value	ID	condition	tissue	gender	Max.luminal.diameter.mm
PSR03032746.hg.1	4.054175	3A082	NTH	med	female	51.6			PSR03032746.hg.1	3.218742	3A399	NTH	adv	female	47.6
PSR03032746.hg.1	3.473403	3A086	NTH	med	female	58.6			PSR03032746.hg.1	4.356035	3A082	NTH	adv	female	51.6
PSR03032746.hg.1	3.300181	3A102	NTH	med	female	44.7			PSR03032746.hg.1	3.473378	3A086	NTH	adv	female	58.6
PSR03032746.hg.1	3.437758	3A118	NTH	med	female	60.3			PSR03032746.hg.1	2.967416	3A102	NTH	adv	female	44.7
PSR03032746.hg.1	3.62713	3A203	NTH	med	female	31.8			PSR03032746.hg.1	3.077548	3A118	NTH	adv	female	60.3
PSR03032746.hg.1	3.453313	3A262	NTH	med	female	52.5			PSR03032746.hg.1	3.496106	3A203	NTH	adv	female	31.8
PSR03032746.hg.1	4.503144	3A269	NTH	med	female	35			PSR03032746.hg.1	3.560141	3A262	NTH	adv	female	52.5
PSR03032746.hg.1	3.929083	3A284	NTH	med	female	40.9			PSR03032746.hg.1	3.939179	3A269	NTH	adv	female	35
PSR03032746.hg.1	3.205865	3A341	NTH	med	female	52.6			PSR03032746.hg.1	3.2179	3A284	NTH	adv	female	40.9
PSR03032746.hg.1	3.500873	3A399	NTH	med	female	47.6			PSR03032746.hg.1	3.793227	3A341	NTH	adv	female	52.6
PSR03032746.hg.1	3.482728	3A007	NTH	med	male	45.3			PSR03032746.hg.1	3.616441	3A007	NTH	adv	male	45.3
PSR03032746.hg.1	3.931907	3A008	NTH	med	male	45.3			PSR03032746.hg.1	3.670171	3A008	NTH	adv	male	45.3
PSR03032746.hg.1	3.155686	3A011	NTH	med	male	20.8			PSR03032746.hg.1	3.822684	3A011	NTH	adv	male	20.8
PSR03032746.hg.1	3.420123	3A014	NTH	med	male	61.4			PSR03032746.hg.1	3.658969	3A014	NTH	adv	male	61.4
PSR03032746.hg.1	3.515464	3A056	NTH	med	male	39			PSR03032746.hg.1	3.600843	3A056	NTH	adv	male	39
PSR03032746.hg.1	3.282387	3A073	NTH	med	male	50			PSR03032746.hg.1	3.406756	3A073	NTH	adv	male	50
PSR03032746.hg.1	3.254918	3A075	NTH	med	male	87.2			PSR03032746.hg.1	3.572105	3A075	NTH	adv	male	87.2
PSR03032746.hg.1	3.461408	3A096	NTH	med	male	54			PSR03032746.hg.1	3.217317	3A096	NTH	adv	male	54
PSR03032746.hg.1	3.242966	3A104	NTH	med	male	51.9			PSR03032746.hg.1	3.289609	3A104	NTH	adv	male	51.9
PSR03032746.hg.1	3.462337	3A115	NTH	med	male	63.2			PSR03032746.hg.1	3.796592	3A115	NTH	adv	male	63.2
PSR03032746.hg.1	3.780065	3A117	NTH	med	male	46.9			PSR03032746.hg.1	3.691463	3A117	NTH	adv	male	46.9
PSR03032746.hg.1	3.19879	3A121	NTH	med	male	50.1			PSR03032746.hg.1	3.140448	3A121	NTH	adv	male	50.1
PSR03032746.hg.1	3.779719	3A141	NTH	med	male	48.7			PSR03032746.hg.1	3.458433	3A141	NTH	adv	male	48.7
PSR03032746.hg.1	3.477701	3A206	NTH	med	male	51.2			PSR03032746.hg.1	4.330986	3A206	NTH	adv	male	51.2
PSR03032746.hg.1	3.538083	3A219	NTH	med	male	38.1			PSR03032746.hg.1	3.883253	3A219	NTH	adv	male	38.1
PSR03032746.hg.1	3.439484	3A227	NTH	med	male	66.9			PSR03032746.hg.1	3.480573	3A227	NTH	adv	male	66.9
PSR03032746.hg.1	3.40554	3A260	NTH	med	male	65.2			PSR03032746.hg.1	3.478481	3A260	NTH	adv	male	65.2
PSR03032746.hg.1	3.960092	3A267	NTH	med	male	37.6			PSR03032746.hg.1	3.192712	3A267	NTH	adv	male	37.6
PSR03032746.hg.1	3.135063	3A274	NTH	med	male	45			PSR03032746.hg.1	3.307729	3A274	NTH	adv	male	45
PSR03032746.hg.1	3.590638	3A305	NTH	med	male	62.5			PSR03032746.hg.1	3.590336	3A305	NTH	adv	male	62.5
PSR03032746.hg.1	3.94592	3A383	NTH	med	male	41.2			PSR03032746.hg.1	3.324342	3A383	NTH	adv	male	41.2
Media									Adventitia
Both gender									Both gender
P=	0.09888992	correlation with Max.luminal.diameter.mm, pvalue							P=	0.8269616	correlation with Max.luminal.diameter.mm, pvalue
r=	-0.30184	correlation with Max.luminal.diameter.mm							r=	-0.0409272	correlation with Max.luminal.diameter.mm

## Sheet: Fig.8d
CD68			Media								Adventitia
	ID	condition	tissue	gender	AMOTL2	CD68		ID	condition	tissue	gender	AMOTL2	CD68
	3A007	NTH	med	male	6.193769	17.19906		3A007	NTH	adv	male	6.6472	12.73081
	3A008	NTH	med	male	6.378065	17.09822		3A008	NTH	adv	male	6.798121	13.36919			CD68.cor	CD68.p
	3A011	NTH	med	male	6.58755	16.65164		3A011	NTH	adv	male	6.704541	13.08859		bothgender_NTH_adv	-0.033007973812882	0.850690907316631
	3A014	NTH	med	male	6.251472	17.43787		3A014	NTH	adv	male	6.747901	13.949		bothgender_NTH_med	-0.77925161873919	3.49330990911718e-08
	3A056	NTH	med	male	7.069093	14.909		3A056	NTH	adv	male	6.648692	12.6424
	3A073	NTH	med	male	6.930063	14.90389		3A073	NTH	adv	male	7.060857	13.09233
	3A075	NTH	med	male	6.470272	16.8597		3A075	NTH	adv	male	6.981649	14.65458
	3A082	NTH	med	female	6.901209	14.6718		3A082	NTH	adv	female	6.59327	12.57747
	3A086	NTH	med	female	7.214575	11.78103		3A086	NTH	adv	female	7.002409	14.00982
	3A096	NTH	med	male	7.056326	15.12677		3A096	NTH	adv	male	6.438737	13.29495
	3A102	NTH	med	female	6.704944	15.31983		3A102	NTH	adv	female	6.708184	13.66816
	3A104	NTH	med	male	6.370422	17.26365		3A104	NTH	adv	male	7.015713	14.03383
	3A115	NTH	med	male	6.883552	15.50986		3A115	NTH	adv	male	7.225337	12.60084
	3A117	NTH	med	male	7.263291	14.20827		3A117	NTH	adv	male	7.125703	13.08096
	3A118	NTH	med	female	6.700946	16.65221		3A118	NTH	adv	female	6.865176	12.58987
	3A121	NTH	med	male	7.340289	13.65651		3A121	NTH	adv	male	6.644142	12.10434
	3A141	NTH	med	male	7.072853	15.04067		3A141	NTH	adv	male	7.083355	12.77782
	3A179	NTH	med	male	7.0691	12.89708		3A179	NTH	adv	male	6.8666	12.10085
	3A203	NTH	med	female	6.540998	17.18147		3A203	NTH	adv	female	7.25691	13.12031
	3A206	NTH	med	male	6.930762	15.10287		3A206	NTH	adv	male	7.363318	12.26788
	3A219	NTH	med	male	6.806682	12.69192		3A219	NTH	adv	male	6.772747	16.21434
	3A227	NTH	med	male	7.287531	13.01802		3A227	NTH	adv	male	7.006781	12.9129
	3A253	NTH	med	male	6.626153	16.42391		3A253	NTH	adv	male	6.809974	12.37531
	3A258	NTH	med	male	6.702765	15.33819		3A258	NTH	adv	male	6.701335	12.90321
	3A260	NTH	med	male	6.250645	18.34643		3A260	NTH	adv	male	7.103331	12.74865
	3A262	NTH	med	female	7.809974	11.21492		3A262	NTH	adv	female	7.037826	13.67089
	3A267	NTH	med	male	6.870679	14.59871		3A267	NTH	adv	male	7.083015	13.44404
	3A269	NTH	med	female	6.737931	14.8319		3A269	NTH	adv	female	6.662794	13.47394
	3A274	NTH	med	male	6.582246	15.24082		3A274	NTH	adv	male	6.41132	13.13096
	3A284	NTH	med	female	6.871058	15.63459		3A284	NTH	adv	female	6.672666	14.44707
	3A305	NTH	med	male	6.955732	16.75071		3A305	NTH	adv	male	7.001986	13.71449
	3A333	NTH	med	male	6.377818	17.2337		3A333	NTH	adv	male	6.620747	14.76302
	3A341	NTH	med	female	6.677003	12.05846		3A341	NTH	adv	female	7.354637	14.02859
	3A383	NTH	med	male	6.478054	16.66671		3A383	NTH	adv	male	7.092672	14.10599
	3A399	NTH	med	female	6.486253	14.72828		3A399	NTH	adv	female	6.758189	13.04609

## Sheet: Fig.8e
CD4			Media								Adventitia
	ID	condition	tissue	gender	AMOTL2	CD4		ID	condition	tissue	gender	AMOTL2	CD4
	3A007	NTH	med	male	6.193769	10.8386		3A007	NTH	adv	male	6.6472	7.238766
	3A008	NTH	med	male	6.378065	10.5772		3A008	NTH	adv	male	6.798121	7.926361			CD4.cor	CD4.p
	3A011	NTH	med	male	6.58755	10.22446		3A011	NTH	adv	male	6.704541	7.420791		bothgender_NTH_adv	-0.207058642616987	0.232683550187128
	3A014	NTH	med	male	6.251472	11.14266		3A014	NTH	adv	male	6.747901	8.124281		bothgender_NTH_med	-0.754678738305039	1.63146619653287e-07
	3A056	NTH	med	male	7.069093	8.689658		3A056	NTH	adv	male	6.648692	8.351844
	3A073	NTH	med	male	6.930063	8.921663		3A073	NTH	adv	male	7.060857	8.349505
	3A075	NTH	med	male	6.470272	10.93199		3A075	NTH	adv	male	6.981649	9.356873
	3A082	NTH	med	female	6.901209	10.26258		3A082	NTH	adv	female	6.59327	7.645991
	3A086	NTH	med	female	7.214575	7.301412		3A086	NTH	adv	female	7.002409	8.950653
	3A096	NTH	med	male	7.056326	8.947481		3A096	NTH	adv	male	6.438737	9.652279
	3A102	NTH	med	female	6.704944	8.846613		3A102	NTH	adv	female	6.708184	8.214767
	3A104	NTH	med	male	6.370422	10.64218		3A104	NTH	adv	male	7.015713	8.664781
	3A115	NTH	med	male	6.883552	10.43628		3A115	NTH	adv	male	7.225337	7.840976
	3A117	NTH	med	male	7.263291	8.1046		3A117	NTH	adv	male	7.125703	8.373722
	3A118	NTH	med	female	6.700946	11.1686		3A118	NTH	adv	female	6.865176	8.771645
	3A121	NTH	med	male	7.340289	8.304488		3A121	NTH	adv	male	6.644142	6.996535
	3A141	NTH	med	male	7.072853	8.796554		3A141	NTH	adv	male	7.083355	7.838428
	3A179	NTH	med	male	7.0691	7.307825		3A179	NTH	adv	male	6.8666	7.201908
	3A203	NTH	med	female	6.540998	10.64285		3A203	NTH	adv	female	7.25691	7.923514
	3A206	NTH	med	male	6.930762	8.80128		3A206	NTH	adv	male	7.363318	7.326561
	3A219	NTH	med	male	6.806682	7.999708		3A219	NTH	adv	male	6.772747	9.521511
	3A227	NTH	med	male	7.287531	7.637053		3A227	NTH	adv	male	7.006781	8.2449
	3A253	NTH	med	male	6.626153	10.51773		3A253	NTH	adv	male	6.809974	7.571187
	3A258	NTH	med	male	6.702765	9.620232		3A258	NTH	adv	male	6.701335	7.981318
	3A260	NTH	med	male	6.250645	12.50189		3A260	NTH	adv	male	7.103331	7.466369
	3A262	NTH	med	female	7.809974	6.618488		3A262	NTH	adv	female	7.037826	8.599544
	3A267	NTH	med	male	6.870679	8.459675		3A267	NTH	adv	male	7.083015	7.540075
	3A269	NTH	med	female	6.737931	7.562166		3A269	NTH	adv	female	6.662794	8.001534
	3A274	NTH	med	male	6.582246	10.10242		3A274	NTH	adv	male	6.41132	8.970423
	3A284	NTH	med	female	6.871058	9.616538		3A284	NTH	adv	female	6.672666	8.553015
	3A305	NTH	med	male	6.955732	10.94905		3A305	NTH	adv	male	7.001986	8.504348
	3A333	NTH	med	male	6.377818	11.71624		3A333	NTH	adv	male	6.620747	9.265922
	3A341	NTH	med	female	6.677003	7.432343		3A341	NTH	adv	female	7.354637	8.458735
	3A383	NTH	med	male	6.478054	9.417871		3A383	NTH	adv	male	7.092672	7.306754
	3A399	NTH	med	female	6.486253	9.717059		3A399	NTH	adv	female	6.758189	8.146834

## Sheet: Fig.8f
CD8A			Media								Adventitia
	ID	condition	tissue	gender	AMOTL2	CD8A		ID	condition	tissue	gender	AMOTL2	CD8A
	3A007	NTH	med	male	6.193769	5.859328		3A007	NTH	adv	male	6.6472	5.895809
	3A008	NTH	med	male	6.378065	5.819993		3A008	NTH	adv	male	6.798121	5.846147			CD8A.cor	CD8A.p
	3A011	NTH	med	male	6.58755	5.599754		3A011	NTH	adv	male	6.704541	5.827215		bothgender_NTH_adv	-0.533742799340048	0.000959860049295681
	3A014	NTH	med	male	6.251472	5.907204		3A014	NTH	adv	male	6.747901	5.987664		bothgender_NTH_med	-0.383760513789268	0.0228562100907557
	3A056	NTH	med	male	7.069093	5.70813		3A056	NTH	adv	male	6.648692	6.757434
	3A073	NTH	med	male	6.930063	6.192225		3A073	NTH	adv	male	7.060857	5.808199
	3A075	NTH	med	male	6.470272	5.946678		3A075	NTH	adv	male	6.981649	6.148536
	3A082	NTH	med	female	6.901209	6.512612		3A082	NTH	adv	female	6.59327	6.185296
	3A086	NTH	med	female	7.214575	5.341389		3A086	NTH	adv	female	7.002409	5.455965
	3A096	NTH	med	male	7.056326	5.593128		3A096	NTH	adv	male	6.438737	6.416798
	3A102	NTH	med	female	6.704944	5.708053		3A102	NTH	adv	female	6.708184	5.95744
	3A104	NTH	med	male	6.370422	5.542747		3A104	NTH	adv	male	7.015713	5.892957
	3A115	NTH	med	male	6.883552	6.338331		3A115	NTH	adv	male	7.225337	6.222118
	3A117	NTH	med	male	7.263291	5.429688		3A117	NTH	adv	male	7.125703	5.811664
	3A118	NTH	med	female	6.700946	6.034223		3A118	NTH	adv	female	6.865176	6.398893
	3A121	NTH	med	male	7.340289	5.536335		3A121	NTH	adv	male	6.644142	6.061478
	3A141	NTH	med	male	7.072853	5.592116		3A141	NTH	adv	male	7.083355	5.690634
	3A179	NTH	med	male	7.0691	5.478813		3A179	NTH	adv	male	6.8666	5.635493
	3A203	NTH	med	female	6.540998	5.593317		3A203	NTH	adv	female	7.25691	5.663917
	3A206	NTH	med	male	6.930762	5.857479		3A206	NTH	adv	male	7.363318	5.689871
	3A219	NTH	med	male	6.806682	5.504224		3A219	NTH	adv	male	6.772747	5.834573
	3A227	NTH	med	male	7.287531	5.550919		3A227	NTH	adv	male	7.006781	5.79268
	3A253	NTH	med	male	6.626153	6.028644		3A253	NTH	adv	male	6.809974	6.221158
	3A258	NTH	med	male	6.702765	5.790267		3A258	NTH	adv	male	6.701335	6.132864
	3A260	NTH	med	male	6.250645	5.648585		3A260	NTH	adv	male	7.103331	5.57585
	3A262	NTH	med	female	7.809974	5.450906		3A262	NTH	adv	female	7.037826	5.754727
	3A267	NTH	med	male	6.870679	5.902182		3A267	NTH	adv	male	7.083015	5.780496
	3A269	NTH	med	female	6.737931	6.064622		3A269	NTH	adv	female	6.662794	6.433788
	3A274	NTH	med	male	6.582246	6.141019		3A274	NTH	adv	male	6.41132	6.326295
	3A284	NTH	med	female	6.871058	5.528276		3A284	NTH	adv	female	6.672666	5.555154
	3A305	NTH	med	male	6.955732	5.847898		3A305	NTH	adv	male	7.001986	6.015816
	3A333	NTH	med	male	6.377818	6.307775		3A333	NTH	adv	male	6.620747	6.023678
	3A341	NTH	med	female	6.677003	5.830507		3A341	NTH	adv	female	7.354637	5.724754
	3A383	NTH	med	male	6.478054	5.710461		3A383	NTH	adv	male	7.092672	5.97913
	3A399	NTH	med	female	6.486253	6.271195		3A399	NTH	adv	female	6.758189	6.113873

## Sheet: Fig.8g
CD19			Media								Adventitia
	ID	condition	tissue	gender	AMOTL2	CD19		ID	condition	tissue	gender	AMOTL2	CD19
	3A007	NTH	med	male	6.193769	4.580485		3A007	NTH	adv	male	6.6472	5.607356			CD19.cor	CD19.p
	3A008	NTH	med	male	6.378065	4.462855		3A008	NTH	adv	male	6.798121	5.510928		bothgender_NTH_adv	-0.539904592057386	0.000815423634456917
	3A011	NTH	med	male	6.58755	4.667468		3A011	NTH	adv	male	6.704541	4.994183		bothgender_NTH_med	-0.147452609788671	0.397946207457263
	3A014	NTH	med	male	6.251472	5.295836		3A014	NTH	adv	male	6.747901	5.743516
	3A056	NTH	med	male	7.069093	4.707644		3A056	NTH	adv	male	6.648692	6.281924
	3A073	NTH	med	male	6.930063	4.666591		3A073	NTH	adv	male	7.060857	4.525953
	3A075	NTH	med	male	6.470272	4.574304		3A075	NTH	adv	male	6.981649	5.227784
	3A082	NTH	med	female	6.901209	4.817302		3A082	NTH	adv	female	6.59327	5.075275
	3A086	NTH	med	female	7.214575	4.436849		3A086	NTH	adv	female	7.002409	4.992271
	3A096	NTH	med	male	7.056326	4.528881		3A096	NTH	adv	male	6.438737	7.779259
	3A102	NTH	med	female	6.704944	4.862449		3A102	NTH	adv	female	6.708184	4.787382
	3A104	NTH	med	male	6.370422	4.556648		3A104	NTH	adv	male	7.015713	4.852983
	3A115	NTH	med	male	6.883552	4.679098		3A115	NTH	adv	male	7.225337	5.159847
	3A117	NTH	med	male	7.263291	5.090845		3A117	NTH	adv	male	7.125703	5.459863
	3A118	NTH	med	female	6.700946	4.353538		3A118	NTH	adv	female	6.865176	5.973189
	3A121	NTH	med	male	7.340289	4.663413		3A121	NTH	adv	male	6.644142	5.149494
	3A141	NTH	med	male	7.072853	4.611933		3A141	NTH	adv	male	7.083355	4.85433
	3A179	NTH	med	male	7.0691	4.714649		3A179	NTH	adv	male	6.8666	4.74254
	3A203	NTH	med	female	6.540998	4.638832		3A203	NTH	adv	female	7.25691	5.443821
	3A206	NTH	med	male	6.930762	4.796285		3A206	NTH	adv	male	7.363318	4.715497
	3A219	NTH	med	male	6.806682	4.459374		3A219	NTH	adv	male	6.772747	4.633359
	3A227	NTH	med	male	7.287531	4.880691		3A227	NTH	adv	male	7.006781	5.659115
	3A253	NTH	med	male	6.626153	4.62745		3A253	NTH	adv	male	6.809974	5.755958
	3A258	NTH	med	male	6.702765	4.742144		3A258	NTH	adv	male	6.701335	6.194013
	3A260	NTH	med	male	6.250645	4.540694		3A260	NTH	adv	male	7.103331	4.621679
	3A262	NTH	med	female	7.809974	4.657321		3A262	NTH	adv	female	7.037826	4.69356
	3A267	NTH	med	male	6.870679	4.920576		3A267	NTH	adv	male	7.083015	5.167846
	3A269	NTH	med	female	6.737931	4.979523		3A269	NTH	adv	female	6.662794	6.308209
	3A274	NTH	med	male	6.582246	6.09827		3A274	NTH	adv	male	6.41132	6.14902
	3A284	NTH	med	female	6.871058	4.767629		3A284	NTH	adv	female	6.672666	5.137194
	3A305	NTH	med	male	6.955732	4.543682		3A305	NTH	adv	male	7.001986	4.486687
	3A333	NTH	med	male	6.377818	4.811679		3A333	NTH	adv	male	6.620747	4.97871
	3A341	NTH	med	female	6.677003	5.637224		3A341	NTH	adv	female	7.354637	4.927528
	3A383	NTH	med	male	6.478054	5.187442		3A383	NTH	adv	male	7.092672	5.012819
	3A399	NTH	med	female	6.486253	5.282562		3A399	NTH	adv	female	6.758189	6.094563

## Sheet: Fig.8h
TNF			Media								Adventitia
	ID	condition	tissue	gender	AMOTL2	TNF		ID	condition	tissue	gender	AMOTL2	TNF
	3A007	NTH	med	male	6.193769	6.007768		3A007	NTH	adv	male	6.6472	5.356877			TNF.cor	TNF.p
	3A008	NTH	med	male	6.378065	6.902284		3A008	NTH	adv	male	6.798121	4.590028		bothgender_NTH_adv	-0.370866967433705	0.0282871851636783
	3A011	NTH	med	male	6.58755	5.576036		3A011	NTH	adv	male	6.704541	5.329664		bothgender_NTH_med	-0.490124350587454	0.00280081870634157
	3A014	NTH	med	male	6.251472	7.36523		3A014	NTH	adv	male	6.747901	6.034468
	3A056	NTH	med	male	7.069093	5.584435		3A056	NTH	adv	male	6.648692	6.171511
	3A073	NTH	med	male	6.930063	6.090363		3A073	NTH	adv	male	7.060857	5.539359
	3A075	NTH	med	male	6.470272	5.831208		3A075	NTH	adv	male	6.981649	5.629307
	3A082	NTH	med	female	6.901209	6.727165		3A082	NTH	adv	female	6.59327	5.720675
	3A086	NTH	med	female	7.214575	4.96791		3A086	NTH	adv	female	7.002409	5.732227
	3A096	NTH	med	male	7.056326	5.564229		3A096	NTH	adv	male	6.438737	7.165369
	3A102	NTH	med	female	6.704944	5.463207		3A102	NTH	adv	female	6.708184	5.407485
	3A104	NTH	med	male	6.370422	5.355118		3A104	NTH	adv	male	7.015713	5.342598
	3A115	NTH	med	male	6.883552	5.83158		3A115	NTH	adv	male	7.225337	5.457833
	3A117	NTH	med	male	7.263291	5.594314		3A117	NTH	adv	male	7.125703	5.271171
	3A118	NTH	med	female	6.700946	6.590733		3A118	NTH	adv	female	6.865176	6.403034
	3A121	NTH	med	male	7.340289	5.24412		3A121	NTH	adv	male	6.644142	5.186458
	3A141	NTH	med	male	7.072853	5.628801		3A141	NTH	adv	male	7.083355	5.516821
	3A179	NTH	med	male	7.0691	5.232353		3A179	NTH	adv	male	6.8666	5.178777
	3A203	NTH	med	female	6.540998	5.882005		3A203	NTH	adv	female	7.25691	5.042362
	3A206	NTH	med	male	6.930762	5.194256		3A206	NTH	adv	male	7.363318	5.438983
	3A219	NTH	med	male	6.806682	5.194546		3A219	NTH	adv	male	6.772747	5.565897
	3A227	NTH	med	male	7.287531	5.402802		3A227	NTH	adv	male	7.006781	5.5329
	3A253	NTH	med	male	6.626153	5.289661		3A253	NTH	adv	male	6.809974	5.030288
	3A258	NTH	med	male	6.702765	5.168329		3A258	NTH	adv	male	6.701335	5.610799
	3A260	NTH	med	male	6.250645	6.25434		3A260	NTH	adv	male	7.103331	5.05608
	3A262	NTH	med	female	7.809974	4.81564		3A262	NTH	adv	female	7.037826	5.373215
	3A267	NTH	med	male	6.870679	5.504236		3A267	NTH	adv	male	7.083015	5.300361
	3A269	NTH	med	female	6.737931	5.529207		3A269	NTH	adv	female	6.662794	5.955873
	3A274	NTH	med	male	6.582246	5.435317		3A274	NTH	adv	male	6.41132	5.448992
	3A284	NTH	med	female	6.871058	5.50096		3A284	NTH	adv	female	6.672666	5.456679
	3A305	NTH	med	male	6.955732	5.567436		3A305	NTH	adv	male	7.001986	5.825809
	3A333	NTH	med	male	6.377818	5.584709		3A333	NTH	adv	male	6.620747	5.394481
	3A341	NTH	med	female	6.677003	5.160721		3A341	NTH	adv	female	7.354637	5.170886
	3A383	NTH	med	male	6.478054	5.449193		3A383	NTH	adv	male	7.092672	5.517772
	3A399	NTH	med	female	6.486253	5.526242		3A399	NTH	adv	female	6.758189	5.813592

## Sheet: Fig.8i
CCL2			Media								Adventitia
	ID	condition	tissue	gender	AMOTL2	CCL2		ID	condition	tissue	gender	AMOTL2	CCL2
	3A007	NTH	med	male	6.193769	18.45155		3A007	NTH	adv	male	6.6472	17.03895			CCL2.cor	CCL2.p
	3A008	NTH	med	male	6.378065	18.46347		3A008	NTH	adv	male	6.798121	17.52457		bothgender_NTH_adv	0.258508476820955	0.133760922822786
	3A011	NTH	med	male	6.58755	18.46138		3A011	NTH	adv	male	6.704541	17.4945		bothgender_NTH_med	-0.377120339548125	0.0255339067672489
	3A014	NTH	med	male	6.251472	19.20332		3A014	NTH	adv	male	6.747901	16.64515
	3A056	NTH	med	male	7.069093	18.35084		3A056	NTH	adv	male	6.648692	16.00446
	3A073	NTH	med	male	6.930063	18.40195		3A073	NTH	adv	male	7.060857	19.43171
	3A075	NTH	med	male	6.470272	18.51195		3A075	NTH	adv	male	6.981649	18.38685
	3A082	NTH	med	female	6.901209	17.38443		3A082	NTH	adv	female	6.59327	16.7266
	3A086	NTH	med	female	7.214575	11.85848		3A086	NTH	adv	female	7.002409	14.95265
	3A096	NTH	med	male	7.056326	16.12714		3A096	NTH	adv	male	6.438737	14.60425
	3A102	NTH	med	female	6.704944	15.82184		3A102	NTH	adv	female	6.708184	12.36119
	3A104	NTH	med	male	6.370422	17.01217		3A104	NTH	adv	male	7.015713	17.87421
	3A115	NTH	med	male	6.883552	18.42205		3A115	NTH	adv	male	7.225337	19.51113
	3A117	NTH	med	male	7.263291	19.20418		3A117	NTH	adv	male	7.125703	17.58726
	3A118	NTH	med	female	6.700946	17.16373		3A118	NTH	adv	female	6.865176	13.83416
	3A121	NTH	med	male	7.340289	19.18946		3A121	NTH	adv	male	6.644142	19.51806
	3A141	NTH	med	male	7.072853	14.38615		3A141	NTH	adv	male	7.083355	15.16652
	3A179	NTH	med	male	7.0691	17.07137		3A179	NTH	adv	male	6.8666	18.23203
	3A203	NTH	med	female	6.540998	17.82807		3A203	NTH	adv	female	7.25691	17.29044
	3A206	NTH	med	male	6.930762	17.82709		3A206	NTH	adv	male	7.363318	19.12147
	3A219	NTH	med	male	6.806682	17.34238		3A219	NTH	adv	male	6.772747	15.43126
	3A227	NTH	med	male	7.287531	14.89256		3A227	NTH	adv	male	7.006781	16.74585
	3A253	NTH	med	male	6.626153	17.68537		3A253	NTH	adv	male	6.809974	16.98728
	3A258	NTH	med	male	6.702765	17.38042		3A258	NTH	adv	male	6.701335	16.90849
	3A260	NTH	med	male	6.250645	17.4705		3A260	NTH	adv	male	7.103331	15.52631
	3A262	NTH	med	female	7.809974	15.22983		3A262	NTH	adv	female	7.037826	17.14209
	3A267	NTH	med	male	6.870679	16.71206		3A267	NTH	adv	male	7.083015	15.43783
	3A269	NTH	med	female	6.737931	17.271		3A269	NTH	adv	female	6.662794	16.64642
	3A274	NTH	med	male	6.582246	17.61753		3A274	NTH	adv	male	6.41132	17.68324
	3A284	NTH	med	female	6.871058	17.45627		3A284	NTH	adv	female	6.672666	17.87925
	3A305	NTH	med	male	6.955732	17.71117		3A305	NTH	adv	male	7.001986	17.84717
	3A333	NTH	med	male	6.377818	16.79132		3A333	NTH	adv	male	6.620747	18.44016
	3A341	NTH	med	female	6.677003	15.50553		3A341	NTH	adv	female	7.354637	18.46705
	3A383	NTH	med	male	6.478054	17.47297		3A383	NTH	adv	male	7.092672	18.30754
	3A399	NTH	med	female	6.486253	17.6928		3A399	NTH	adv	female	6.758189	17.24755

## Sheet: Fig.8j
CCL5			Media								Adventitia
	ID	condition	tissue	gender	AMOTL2	CCL5		ID	condition	tissue	gender	AMOTL2	CCL5
	3A007	NTH	med	male	6.193769	11.06938		3A007	NTH	adv	male	6.6472	9.121852			CCL5.cor	CCL5.p
	3A008	NTH	med	male	6.378065	10.59933		3A008	NTH	adv	male	6.798121	8.796065		bothgender_NTH_adv	-0.324109220429949	0.0575051992385516
	3A011	NTH	med	male	6.58755	9.904598		3A011	NTH	adv	male	6.704541	7.866983		bothgender_NTH_med	-0.716372650493195	1.30193201436943e-06
	3A014	NTH	med	male	6.251472	10.24709		3A014	NTH	adv	male	6.747901	8.600641
	3A056	NTH	med	male	7.069093	9.148756		3A056	NTH	adv	male	6.648692	10.57247
	3A073	NTH	med	male	6.930063	10.09905		3A073	NTH	adv	male	7.060857	9.142319
	3A075	NTH	med	male	6.470272	11.57489		3A075	NTH	adv	male	6.981649	9.792681
	3A082	NTH	med	female	6.901209	11.19875		3A082	NTH	adv	female	6.59327	8.614787
	3A086	NTH	med	female	7.214575	7.211923		3A086	NTH	adv	female	7.002409	8.208858
	3A096	NTH	med	male	7.056326	8.237379		3A096	NTH	adv	male	6.438737	9.801302
	3A102	NTH	med	female	6.704944	8.801835		3A102	NTH	adv	female	6.708184	8.488335
	3A104	NTH	med	male	6.370422	9.428209		3A104	NTH	adv	male	7.015713	8.407636
	3A115	NTH	med	male	6.883552	9.935554		3A115	NTH	adv	male	7.225337	8.995588
	3A117	NTH	med	male	7.263291	9.519965		3A117	NTH	adv	male	7.125703	9.020922
	3A118	NTH	med	female	6.700946	10.16626		3A118	NTH	adv	female	6.865176	10.456
	3A121	NTH	med	male	7.340289	8.362679		3A121	NTH	adv	male	6.644142	8.364039
	3A141	NTH	med	male	7.072853	8.911911		3A141	NTH	adv	male	7.083355	8.672587
	3A179	NTH	med	male	7.0691	7.59943		3A179	NTH	adv	male	6.8666	7.516477
	3A203	NTH	med	female	6.540998	9.859545		3A203	NTH	adv	female	7.25691	8.55781
	3A206	NTH	med	male	6.930762	8.963079		3A206	NTH	adv	male	7.363318	7.883833
	3A219	NTH	med	male	6.806682	8.494525		3A219	NTH	adv	male	6.772747	9.419168
	3A227	NTH	med	male	7.287531	8.153379		3A227	NTH	adv	male	7.006781	8.563616
	3A253	NTH	med	male	6.626153	11.02139		3A253	NTH	adv	male	6.809974	9.420461
	3A258	NTH	med	male	6.702765	9.314566		3A258	NTH	adv	male	6.701335	9.788651
	3A260	NTH	med	male	6.250645	10.35488		3A260	NTH	adv	male	7.103331	7.532818
	3A262	NTH	med	female	7.809974	7.268252		3A262	NTH	adv	female	7.037826	7.811337
	3A267	NTH	med	male	6.870679	9.151876		3A267	NTH	adv	male	7.083015	9.027529
	3A269	NTH	med	female	6.737931	9.912844		3A269	NTH	adv	female	6.662794	9.91317
	3A274	NTH	med	male	6.582246	10.15476		3A274	NTH	adv	male	6.41132	8.903208
	3A284	NTH	med	female	6.871058	8.793247		3A284	NTH	adv	female	6.672666	8.275408
	3A305	NTH	med	male	6.955732	9.768379		3A305	NTH	adv	male	7.001986	9.18438
	3A333	NTH	med	male	6.377818	11.23972		3A333	NTH	adv	male	6.620747	9.309818
	3A341	NTH	med	female	6.677003	8.147601		3A341	NTH	adv	female	7.354637	8.587373
	3A383	NTH	med	male	6.478054	9.778088		3A383	NTH	adv	male	7.092672	9.089817
	3A399	NTH	med	female	6.486253	10.71717		3A399	NTH	adv	female	6.758189	9.38779

## Sheet: Fig.8k
CXCL10			Media								Adventitia
	ID	condition	tissue	gender	AMOTL2	CXCL10		ID	condition	tissue	gender	AMOTL2	CXCL10
	3A007	NTH	med	male	6.193769	10.86233		3A007	NTH	adv	male	6.6472	8.375963			CXCL10.cor	CXCL10.p
	3A008	NTH	med	male	6.378065	10.23612		3A008	NTH	adv	male	6.798121	7.717603		bothgender_NTH_adv	-0.161622852040196	0.353632531851281
	3A011	NTH	med	male	6.58755	7.54418		3A011	NTH	adv	male	6.704541	6.87738		bothgender_NTH_med	-0.446958679852364	0.00710658446313077
	3A014	NTH	med	male	6.251472	12.65164		3A014	NTH	adv	male	6.747901	8.38146
	3A056	NTH	med	male	7.069093	7.499226		3A056	NTH	adv	male	6.648692	7.930826
	3A073	NTH	med	male	6.930063	9.305883		3A073	NTH	adv	male	7.060857	9.000232
	3A075	NTH	med	male	6.470272	11.71538		3A075	NTH	adv	male	6.981649	7.406084
	3A082	NTH	med	female	6.901209	11.79526		3A082	NTH	adv	female	6.59327	8.184278
	3A086	NTH	med	female	7.214575	6.942112		3A086	NTH	adv	female	7.002409	6.106493
	3A096	NTH	med	male	7.056326	8.002514		3A096	NTH	adv	male	6.438737	8.026976
	3A102	NTH	med	female	6.704944	7.67797		3A102	NTH	adv	female	6.708184	7.530185
	3A104	NTH	med	male	6.370422	5.37604		3A104	NTH	adv	male	7.015713	6.108801
	3A115	NTH	med	male	6.883552	7.558665		3A115	NTH	adv	male	7.225337	6.718771
	3A117	NTH	med	male	7.263291	7.190249		3A117	NTH	adv	male	7.125703	6.427436
	3A118	NTH	med	female	6.700946	12.9766		3A118	NTH	adv	female	6.865176	8.047921
	3A121	NTH	med	male	7.340289	7.304718		3A121	NTH	adv	male	6.644142	6.827905
	3A141	NTH	med	male	7.072853	6.446855		3A141	NTH	adv	male	7.083355	7.010878
	3A179	NTH	med	male	7.0691	6.752188		3A179	NTH	adv	male	6.8666	7.051406
	3A203	NTH	med	female	6.540998	9.042707		3A203	NTH	adv	female	7.25691	10.00152
	3A206	NTH	med	male	6.930762	6.836051		3A206	NTH	adv	male	7.363318	7.718633
	3A219	NTH	med	male	6.806682	6.830022		3A219	NTH	adv	male	6.772747	11.1944
	3A227	NTH	med	male	7.287531	6.091797		3A227	NTH	adv	male	7.006781	6.648683
	3A253	NTH	med	male	6.626153	9.755127		3A253	NTH	adv	male	6.809974	6.81395
	3A258	NTH	med	male	6.702765	8.148458		3A258	NTH	adv	male	6.701335	6.815029
	3A260	NTH	med	male	6.250645	7.925691		3A260	NTH	adv	male	7.103331	6.578048
	3A262	NTH	med	female	7.809974	6.864487		3A262	NTH	adv	female	7.037826	6.937788
	3A267	NTH	med	male	6.870679	7.70905		3A267	NTH	adv	male	7.083015	7.062644
	3A269	NTH	med	female	6.737931	10.93897		3A269	NTH	adv	female	6.662794	7.645689
	3A274	NTH	med	male	6.582246	7.787859		3A274	NTH	adv	male	6.41132	7.797656
	3A284	NTH	med	female	6.871058	6.48876		3A284	NTH	adv	female	6.672666	6.291873
	3A305	NTH	med	male	6.955732	10.09008		3A305	NTH	adv	male	7.001986	6.945546
	3A333	NTH	med	male	6.377818	9.351619		3A333	NTH	adv	male	6.620747	6.514543
	3A341	NTH	med	female	6.677003	6.284698		3A341	NTH	adv	female	7.354637	5.479588
	3A383	NTH	med	male	6.478054	9.545993		3A383	NTH	adv	male	7.092672	8.15259
	3A399	NTH	med	female	6.486253	8.237736		3A399	NTH	adv	female	6.758189	7.11738

[truncated: 1 more sheets: Fig.8l]
