# Supplementary material for: The VE-cadherin/AmotL2 mechanosensory pathway suppresses aortic inflammation and the formation of abdominal aortic aneurysms
Source: Nat Cardiovasc Res. 2023 Jun 29;2(7):629–44. doi: 10.1038/s44161-023-00298-8 (PMC11358041; doi:10.1038/s44161-023-00298-8)
Supplement: Supplementary file 22 — Statistical Source Data [file 44161_2023_298_MOESM22_ESM.xlsx]

## Sheet: Extended Data Fig. 1e
Mice at postnatal day 6
	AmotL2/IB4 intensity			Normalised				Unpaired t-test two-tailed
Mouse 1	Artery	vein		Artery	vein			P-value	0.0742234
	1.22647	1.51545		1.06411	1.31484
	1.26025	1.4477		1.09342	1.25605
	1.10221	1.40841		0.956303	1.22197
	1.02137	1.51284		0.886166	1.31257
Average	1.15257
Mouse 2	Artery	vein		Artery	vein
	1.28315	1.4812		0.966605	1.11579
	1.29573	1.64314		0.976081	1.23779
	1.38373	1.43776		1.04237	1.08307
	1.34732	1.21455		1.01494	0.914924
	1.32748
Mouse 3	Artery	vein		Artery	vein
	1.20755	1.30692		0.831092	0.899484
	1.29205	1.23885		0.889251	0.85263
	1.6564	1.38027		1.14001	0.949961
	1.51687	1.35783		1.04398	0.934517
	1.59198	1.75936		1.09567	1.21087
	1.45297

## Sheet: Extended Data Fig. 1f
Mice at Month 3
	AmotL2/IB4 intensity		Normalised			Unpaired t-test two-tailed
Mouse 1	artery	vein	artery	vein		P-value	3.48582e-35
	2.4253	1.21142	0.984955	0.491978
	2.38397	1.36947	0.968171	0.556164
	2.53372	1.2123	1.02899	0.492335
	2.50625	1.46864	1.01783	0.596439
	2.62035	1.64242	1.06417	0.667015
	2.69523	1.54939	1.09458	0.629236
	2.51772	1.417	1.02249	0.575468
	2.41845	1.23644	0.982172	0.502141
	2.33033	1.38525	0.946388	0.562572
	2.36887	1.27426	0.962037	0.517497
	2.30381		0.935618
	2.44414		0.992608
Average of artery	2.46234
Mouse 2
	Artery	vein	Artery	vein
	3.22904	1.66701	1.03987	0.536842
	3.21669	1.86291	1.0359	0.59993
	3.29258	2.00209	1.06034	0.644749
	3.48809	1.66983	1.1233	0.53775
	3.22932	1.55543	1.03997	0.50091
	3.3728	1.5922	1.08617	0.51275
	3.24696	1.65072	1.04565	0.531597
	2.59125	1.78272	0.834483	0.574104
	2.83177	1.96928	0.91194	0.634186
	2.92914	1.98361	0.943297	0.6388
	3.11054		1.00171
	2.72441		0.877367
Average of artery	3.10522
Mouse 3
	Artery	vein	Artery	vein
	2.72225	1.63929	1.09269	0.657998
	2.25256	1.68639	0.904156	0.676902
	2.50137	1.57782	1.00403	0.633321
	2.24435	1.25887	0.900861	0.505301
	2.71033	1.40696	1.0879	0.564739
	2.34727	1.4354	0.942174	0.576158
	2.55216	1.27043	1.02441	0.50994
	2.58017	1.2518	1.03566	0.502461
	2.64545	1.44973	1.06186	0.581906
	2.2171		0.889925
	2.6317		1.05634
Average of artery	2.49134
