# Supplementary material for: The VE-cadherin/AmotL2 mechanosensory pathway suppresses aortic inflammation and the formation of abdominal aortic aneurysms
Source: Nat Cardiovasc Res. 2023 Jun 29;2(7):629–44. doi: 10.1038/s44161-023-00298-8 (PMC11358041; doi:10.1038/s44161-023-00298-8)
Supplement: Supplementary file 23 — Statistical Source Data [file 44161_2023_298_MOESM23_ESM.xlsx]

## Sheet: Extended Data Fig. 2b
mouse	mouse	wt/ko	# cells	# pos. YFP	# neg. YFP	% YFP pos	% YFP neg	average % YFP pos	average % YFP neg
C496	C496	wt	204	2	202	0.980392	99.0196	2.03238	97.9676
			183	2	181	1.0929	98.9071				Unpaired t-test two-tailed
C497	C497	wt	157	14	143	8.9172	91.0828				P-value	4.06811e-14
			153	0	153	0	100
C522	C522	wt	155	1	154	0.645161	99.3548
			179	1	178	0.558659	99.4413
C494	C494	ko	186	176	10	94.6237	5.37634	97.9972	2.0028
			166	161	5	96.988	3.01205
C495	C495	ko	178	177	1	99.4382	0.561798
			183	181	2	98.9071	1.0929
C498	C498	ko	152	149	3	98.0263	1.97368
			179	179	0	100	0
