# Supplementary material for: The VE-cadherin/AmotL2 mechanosensory pathway suppresses aortic inflammation and the formation of abdominal aortic aneurysms
Source: Nat Cardiovasc Res. 2023 Jun 29;2(7):629–44. doi: 10.1038/s44161-023-00298-8 (PMC11358041; doi:10.1038/s44161-023-00298-8)
Supplement: Supplementary file 24 — Statistical Source Data [file 44161_2023_298_MOESM24_ESM.xlsx]

## Sheet: Extended Data Fig.3b
HAoEC (static)		cellular shape
Lenti-shControl	Lenti-shAmotL2		P-value	unpaired t-test, two-talied
3.37	2.56		0.105816
2.55	1.74
4.05	2.62
1.92	2.71
1.44	3.65
3.25	1.8
2.23	3.32
1.67	2.03
2.28	3.76
2.07	2.91
1.35	1.53
1.32	3.09
3.14	1.53
1.4	3.06
1.91	1.71
3.47	2.41
3.23	2.36
1.79	1.94
2.14	2.81
2.56	3.53
1.86	1.34
1.3	1.67
2.17	1.1
1.25	1.69
1.94	1.23
1.76	1.51
1.87	3.26
3.58	2.94
3.42	2.41
2.42	2.96
1.91	2.76
2.16	1.51
2.57	1.85
2.62	1.38
5.4	1.34
3.28	1.62
3.18	1.03
3.74	1.68
2.05	2.04
2.17	1.58
1.6	2.27
2.6	2.94
1.76	1.72
1.79	1.35
1.77	2.03
2.18	2.33
2.27	1.39
1.85	1.76
3.03	2.59
1.25	2.23
1.88	5.23
2.13	3.18
3.22	1.99
2.43	2.4
4.27	4.91
2.2	1.67
2.33	1.94
1.04	2.99
1.57	2.28
7.46	1.87
8.62	1.96
2.85	1.98
2.41	2.57
7.36	2.85
3.4	2.35
1.48	1.67
2.13	1.59
3.99	1.77
1.97	1.37
1.31	2.79
2.41	2.68
1.91	3.58
2.17	1.87
2.14	1.62
2.36	1.9
2.14	2.95
4.15	1.9
2.21	1.5
2.27	2.12
2.86	1.31
2.26	2.36
2.29	2.15
1.52	2.19
2.16	2.4
2.7	3.07
1.83	1.84
2.28	1.73
2.97	2
4.35	1.79
2.98	3.1
2.38	2.68
2.62	2.88
2.82	2.7
2.75	1.51
1.78	2.62
2.41	1.79
2.65	3.04
1.88	1.63
2.49	2.07
1.46	1.6
2.41	3.41
1.81	2.75
3.83	1.99
2.28	2.74
2.31	3.01
2.25	1.91
1.73	2.13
1.97	4.85
1.34	1.83
1.84	3.08
1.23	1.91
2.22	1.52
2.85	1.72
3.4	1.68
1.69	1.13
1.13	1.4
2.18	2.41
2.89	1.53
2.31	2.54
1.91	3.97
1.66	3.52
2.34	2.95
4.15	1.63
2.14	1.83
2.14	3.89
3.64	2.39
2.23	2.12
2.51	2.98
1.27	1.93
2.78
4.91
1.56
2.58
4.62
1.48
2.7
1.92
1.69
1.97
2.11
1.12
4.3
2.05
3.01
2.74
2.69
1.25
2.05
1.85
2.38
1.05
2.08
3.77
3.17
2
2.27
2.85
1.57

## Sheet: Extended Data Fig.3c
HAoEC (static)		nucelar shape
Lenti-shControl	Lenti-shAmotL2		P-value	unpaired t-test, two-talied
2.08	1.8		0.122846
1.7	2.07
1.69	1.61
1.15	1.36
1.29	1.82
1.78	1.49
1.33	1.42
1.51	1.77
1.72	1.45
1.54	1.81
1.34	1.71
1.48	1.38
1.78	1.68
2.05	1.29
1.99	1.62
1.46	1.67
1.16	1.48
1.49	1.56
1.37	1.52
1.64	1.55
1.53	1.36
1.66	1.43
1.85	1.46
1.24	1.65
1.44	1.58
1.42	1.67
1.47	1.68
1.21	1.3
1.53	1.6
1.55	1.61
1.33	1.9
1.31	1.8
1.44	1.72
1.18	1.84
1.67	1.61
1.59	1.32
1.37	1.67
1.73	1.55
1.54	1.36
1.71	1.9
1.7	1.61
1.59	1.57
1.89	1.5
1.35	1.23
1.24	1.57
1.6	1.67
1.79	1.69
1.72	1.51
1.68	1.59
1.7	1.39
1.71	1.7
1.55	1.93
1.65	1.47
1.4	1.85
1.53	1.75
2	2.03
1.26	1.27
1.71	1.44
1.51	1.74
1.55	1.84
1.87	1.63
2.22	1.67
1.73	1.3
1.96	1.45
1.56	2.14
1.57	1.27
1.51	1.28
1.57	1.76
1.66	1.66
1.71	1.53
1.73	1.82
1.73	1.32
1.53	1.57
1.46	1.32
2.15	1.52
1.46	2.03
1.73	1.42
2.37	1.6
2.09	1.32
1.48	1.61
1.43	1.81
1.83	1.49
1.81	1.2
1.8	1.57
1.74	1.49
1.39	1.83
1.75	1.36
1.66	1.64
1.68	1.5
1.54	1.71
1.7	1.75
1.79	1.74
1.92	1.25
1.62	1.5
1.41	1.54
1.35	1.62
1.43	1.85
1.74	1.08
1.61	1.47
1.95	1.69
1.93	2
1.19	1.91
1.76	1.85
2.28	1.74
1.5	1.91
1.76	1.65
1.8	1.73
1.52	1.46
1.62	1.33
1.24	1.86
1.49	1.55
1.68	1.61
1.98	1.76
1.73	1.61
2.53	1.52
1.81	2.08
1.69	1.41
1.69	1.42
2.15	1.75
1.8	1.63
1.47	1.25
1.62	1.61
1.45	1.43
1.88	1.47
1.66	1.53
1.65	1.71
2.36	1.63
1.89	1.62
1.56	1.63
1.53
1.32
1.57
2.06
1.79
1.63
1.36
1.08
1.82
1.75
1.32
1.12
1.67
1.58
1.63
1.78
1.49
1.59
1.71
1.45
1.59
1.64
2
1.93
1.92
1.75
1.53
2.03
1.56

## Sheet: Extended Data Fig.3d
	Nuclear alignment (original messurement in degree)
HAoEC	Static		Orbital flow
	Lenti-shControl	Lenti-shAmotL2	Lenti-shControl	Lenti-shAmotL2
	19.0932	85.0728	105.37	60.6849
	179.368	111.223	72.0594	59.0859
	48.5242	107.224	101.594	71.2299
	46.9252	66.4088	98.9004	79.0109
	54.0142	13.2208	83.2814	13.1279
	176.97	92.4268	82.5394	130.551
	111.154	64.7628	87.8964	126.914
	87.3752	77.4738	86.8494	74.6669
	92.6142	178.128	86.1554	15.0669
	57.9232	49.6978	86.7004	73.8369
	52.6852	54.5138	84.8644	83.4519
	117.557	175.013	109.74	151.072
	42.5982	149.148	99.5514	128.876
	27.5992	80.6248	99.4564	59.3999
	39.0132	135.897	97.5684	67.7309
	98.9132	5.73377	92.2554	87.2659
	1.03418	64.7038	84.8644	154.111
	159.766	8.20577	84.3464	93.5689
	46.7242	11.9948	77.8624	104.422
	35.8582	156.285	94.7654	79.6079
	175.63	137.82	82.7874	138.026
	128.659	23.3168	85.5404	88.2419
	64.7708	151.024	91.0474	142.405
	148.341	167.907	88.6494	24.1209
	141.646	138.759	78.2764	127.233
	74.1768	33.4178	79.2964	173.17
	66.7328	122.404	87.9664	128.037
	117.202	67.7632	84.0074	56.1019
	104.583	175.533	91.0474	158.197
	146.257	158.957	95.0004	48.7199
	157.966	75.4282	89.9604	53.8479
	150.245	66.9272	83.2104	81.8869
	26.7038	143.719	92.6234	150.546
	24.5268	103.731	92.7844	53.0019
	33.4278	28.3362	90.3954	44.0509
	146.78	108.19	96.0944	72.2409
	21.0698	34.8932	91.3054	47.1589
	108.529	20.9182	103.385	107.143
	127.467	147.958	6.28982	134.998
	26.6948	49.4722	25.4788	57.1929
	29.1428	123.936	36.6428	108.758
	82.3268	121.062	65.7438	109.281
	164.775	56.0432	79.7828	111.845
	102.271	66.8762	80.6708	112.935
	134.986	84.5432	80.8548	116.573
	153.3	67.8502	84.1988	118.421
	28.0088	109.311	84.2418	119.243
	103.989	46.1452	84.7858	129.102
	124.084	30.9802	86.3548	140.648
	34.514	108.246	87.8488	143.138
	132.353	102.02	89.1038	148.849
	145.843	91.6393	89.7628	163.694
	101.45	122.391	94.2708	164.563
	104.052	123.571	94.2828	164.843
	15.242	157.074	94.3008	175.231
	142.645	56.9002	95.2128	183.374
	134.862	42.1833	97.4868	184.486
	112.524	177.202	101.257	8.13783
	63.744	142.119	105.257	9.56983
	59.945	126.561	105.257	12.7118
	32.868	59.5482	109.623	13.5778
	48.8195	63.1082	111.322	16.8838
	54.2275	83.2613	111.711	18.4428
	68.9955	30.0592	113.599	21.0448
	39.5405	19.7142	137.487	34.1678
	30.7955	36.6602	167.174	46.2268
	169.961	158.825	97.7438	47.8058
	159.12	168.068	126.502	53.9448
	54.6615	80.2242	80.4888	58.9308
	52.4815	91.7263	85.1478	59.1018
	30.1755	82.3683	76.2628	60.6338
	23.5875	88.2993	89.2528	67.4868
	119.886	64.5132	88.0838	67.7268
	123.951	57.5452	88.0838	77.5818
	78.1805	100.58	90.6868	81.0348
	98.3455	54.6093	85.9228	90.0078
	91.0975	18.6738	89.2298	42.4735
	66.7565	71.5597	90.7468	55.1655
	120.155	119.895	88.0838	24.3245
	116.908	96.9057	100.888	38.6435
	128.661	99.4787	112.312	130.683
	36.6755	65.8268	78.6218	128.059
	81.3455	6.90575	64.3808	97.1145
	169.905	73.5367	83.1568	99.9545
	162.16	139.54	87.0608	151.614
	159.219	8.79375	72.2648	44.2055
	178.059	9.02675	74.9918	165.304
	81.2785	150.977	88.0838	13.8895
	36.0565	29.6568	86.8388	48.0825
	32.0615	158.648	80.6978	88.7355
	27.1275	61.5437	93.9098	151.397
	56.6875	35.0187	119.95	153.611
	73.6675	160.341	89.7208	87.4035
	141.995	166.35	123.076	43.7355
	52.9885	151.544	88.0838	114.85
	120.502	139.231	88.0838	103.594
	95.1115	141.906	89.9618	48.5255
	134.067	70.0717	88.0838	143.7
	88.6225	40.5957	83.5988	39.1815
	106.157	143.976	91.6598	145.755

## Sheet: Extended Data Fig.3e 
HAoEC (static)		nuclear postition
Lenti-shControl	Lenti-shAmotL2		P-value	unpaired t-test, two-talied
0.362889	0.271879		0.686344
0.25154	0.42674
0.335604	0.328671
0.281222	0.461195
0.28732	0.39244
0.293226	0.344485
0.316743	0.341468
0.267628	0.367791
0.36819	0.189376
0.375089	0.382878
0.188946	0.329474
0.413342	0.287285
0.258	0.333567
0.409225	0.271332
0.36125	0.251281
0.30342	0.325356
0.46573	0.311669
0.143168	0.362377
0.29283	0.350702
0.325135	0.315731
0.31419	0.0398923
0.215971	0.405722
0.290452	0.288572
0.279906	0.330589
0.388174	0.213514
0.321149	0.20869
0.282672	0.369157
0.359687	0.10658
0.178546	0.258749
0.440148	0.255169
0.259575	0.3265
0.195106	0.231105
0.302044	0.201593
0.311169	0.33329
0.260909	0.350872
0.374478	0.134093
0.335401	0.26139
0.28241	0.294671
0.226053	0.287216
0.318273	0.331729
0.273903	0.384974
0.145861	0.260384
0.311912	0.367659
0.39863	0.373411
0.383497	0.302991
0.313095	0.323767
0.290308	0.265778
0.27036	0.136034
0.246461	0.208469
0.216355	0.156526
0.273247	0.439373
0.254453	0.319881
0.266098	0.381742
0.368354	0.400103
0.176362	0.269461
0.280014	0.331348
0.231815	0.354532
0.311292	0.131265
0.306527	0.305624
0.35991	0.18055
0.205966	0.28042
0.355559	0.229089
0.369514	0.238647
0.385232	0.232735
0.257597	0.31036
0.260583	0.418115
0.298995	0.344497
0.320684	0.385241
0.379301
0.335919
0.318572
0.41741
0.188227
0.347239
0.320862
