# Supplementary material for: The VE-cadherin/AmotL2 mechanosensory pathway suppresses aortic inflammation and the formation of abdominal aortic aneurysms
Source: Nat Cardiovasc Res. 2023 Jun 29;2(7):629–44. doi: 10.1038/s44161-023-00298-8 (PMC11358041; doi:10.1038/s44161-023-00298-8)
Supplement: Supplementary file 26 — Statistical Source Data [file 44161_2023_298_MOESM26_ESM.xlsx]

## Sheet: Extended Data Fig.4a
			BAE cell
Nuclear membrane
		Original value
		Rabbit IgG control			AmotL2 IP
		Sample 1	Sample 2	Sample 3	Sample 1	Sample 2	Sample 3
	AmotL2	0	0	0	191900000	86110000	140900000
	LMNA	0	0	0	11920000	30000000	9390000
	SUN2	0	0	0	0	8587000	6054000
		LOG10 Fold change
	AmotL2	0			8.28307	7.93505	8.14891
	LMNA	0			7.07628	7.47712	6.97267
	SUN2	0			0	6.93384	6.78204
Cellular membrane protein
		Original value
		Rabbit IgG control			AmotL2 IP
		Sample 1	Sample 2	Sample 3	Sample 1	Sample 2	Sample 3
	α-catenin (Ctnna1)	0	0	0	0	2.29517e+07	2.82573e+07
	β-catenin (Ctnnb1)	0	0	0	1.01385e+07	0	2.44936e+06
	p120 catenin (Ctnnd1)	0	0	0	0	17890000	31380000
		LOG10 Fold change
	α-catenin (Ctnna1)	0			0	7.36081	7.45113
	β-catenin (Ctnnb1)	0			7.00597	0	6.38905
	p120 catenin (Ctnnd1)	0			0	7.25261	7.49665

## Sheet: Extended Data Fig.4d
Quantification of cellular orientation
HUVEC	Static	Orbital flow (96h, 300rpm)
	5.66226	107.437
	15.7373	87.3636
	35.9353	72.2146
	34.9023	71.9756
	51.2963	89.3706
	46.0203	75.3026
	49.9303	94.3536
	2.30726	89.0016
	161.128	69.8766
	79.4693	92.8666
	91.4263	95.5056
	94.4393	85.1516
	52.2823	92.6376
	88.1243	83.7266
	73.6243	90.7476
	172.937	79.6026
	96.0003	88.6006
	114.811	81.6256
	114.885	91.4916
	16.5503	86.3686
	37.2643	83.2246
	114.451	75.3476
	16.0733	89.9006
	71.2683	97.9906
	127.895	77.2416
	154.52	68.5026
	172.937	78.9626
	148.833	87.7486
	179.835	92.8886
	140.825	96.3906
	161.232	108.595
	110.204	98.0116
	73.1803	97.5876
	59.8183	109.052
	145.736	116.356
	131.826	84.5996
	108.588	109.42
	68.0413	104.791
	132.568	95.6196
	146.39	91.4916
	146.758	94.6716
	49.6224	88.5556
	150.581	97.8316
	122.001	82.4643
	16.4834	106.039
	105.418	78.2023
	109.548	97.1313
	126.456	78.7892
	121.032	93.2843
	112.988	93.4723
	117.57	114.413
	19.0984	93.0563
	128.951	91.1133
	9.91338	91.1612
	152.133	95.1993
	117.947	108.061
	40.8544	105.348
	31.4514	93.9853
	80.0724	97.8813
	29.8254	77.5302
	137.146	84.3762
	117.947	106.397
	50.0974	95.2092
	146.451	78.1093
	127.22	101.676
	151.843	78.2253
	153.769	78.2062
	152.431	86.2043
	59.9054	103.212
	25.7584	87.6903
	111.036	92.7053
	119.101	81.4843
	101.79	93.0323
	36.3744	103.676
	26.0994	94.2613
	38.9514	92.6672
	133.962	84.0323
	131.318	92.8123
	57.2684	100.814
	68.0484	24.4283
	36.1604	51.6112
	67.4204	93.5572
	47.2634	93.7982
	22.6334	96.2163
	91.3824	80.8192
	105.211	97.9652
	93.5854	89.6803
	22.1544	132.568
	126.321	146.39
	117.179	146.758
	63.777	49.6224
	41.042	150.581
	82.939	122.001
	100.744	16.4834
	105.876	105.418
	143.837	109.548
	26.106	126.456
	60	121.032
	76.06	112.988
	106.705	117.57
	80.584	19.0984
	70.917	128.951
	81.066	9.91338
	112.176	152.133
	95.395	117.947
	97.526	40.8544
	73.594	31.4514
	85.064	80.0724
	34.327	29.8254
	44.994	137.146
	68.645	117.947
	72.665	50.0974
	86.193	146.451
	118.11	127.22
	126.703	151.843
	127.212	153.769
	105.559	152.431
	117.942	59.9054
	108.709	25.7584
	97.482	111.036
	125.309	119.101
	105	101.79
	84.656	36.3744
	19.98	26.0994
	60.445	38.9514
	81.93	133.962
	102.296	131.318
	68.679	57.2684
	111.164	68.0484
	129.291	36.1604
	93	67.4204
	39.481	47.2634
	92.068	22.6334
	120.946	91.3824
	174.656	105.211
	92.746	93.5854
	96.072	22.1544

## Sheet: Extended Data Fig.4e
Quantification of cellular orientation
HAoEC	Static	Orbital flow (96h, 300rpm)
	151.979	83.9407
	92.9665	78.3367
	67.8015	75.0557
	1.28954	82.6747
	113.807	81.8997
	74.8285	84.5927
	17.6205	82.9617
	90.4215	86.5157
	44.4505	99.1327
	150.353	89.8577
	140.616	89.4087
	107.621	90.0757
	157.037	96.1297
	16.6815	99.9687
	51.0205	89.2697
	161.452	92.8927
	75.9515	82.6747
	72.4175	94.3447
	60.8825	76.6767
	43.6315	87.3867
	22.2225	95.8487
	130.228	101.583
	177.328	109.736
	137.397	109.037
	137.718	94.5894
	102.042	107.049
	142.278	101.357
	169.876	88.4274
	69.1371	90.4264
	31.8091	88.3194
	41.7871	90.9714
	32.9671	104.321
	93.9121	95.8254
	88.2011	82.8934
	140.91	96.7484
	126.817	79.9194
	104.835	75.1964
	101.118	84.5894
	34.5631	79.2154
	121.809	74.6964
	58.5491	77.2574
	73.2741	76.9224
	93.2221	106.639
	27.1111	98.1374
	5.13112	102.515
	113.171	92.8504
	142.278	79.9514
	107.482	91.1794
	111.009	95.4571
	102.607	87.4401
	65.7064	92.6341
	171.651	91.4311
	54.4704	102.886
	66.0094	93.2031
	35.0144	81.8921
	89.7814	93.6821
	111.009	106.326
	52.1754	85.9711
	53.4724	101.476
	40.2274	80.1731
	81.6514	73.4041
	164.862	90.2331
	125.182	77.6581
	97.5964	71.2511
	68.6564	82.8861
	43.7764	96.4791
	102.505	95.0641
	171.651	83.6261
	105.15	89.1761
	40.2274	88.9881
	156.229	107.933
	49.3754	90.7291

## Sheet: Extended Data Fig.4f
HUVEC
			Experiment 1	Experiment 2	Experiment 3	Unpaired t-test	two-tailed
	VE-cad	Static	0.0754265	0.0531882	0.108297	0.0009
		flow	0.924574	0.946812	0.891703	***
	delta-catenin	Static	0.0903138	0.0711583	0.144041	0.0009
		flow	0.909686	0.928842	0.855959	***
	beta-catenin	Static	0.112098	0.2612	0.243718	<0,0001
		flow	0.887902	0.7388	0.756282	***
	beta-actin	Static	0.0876233	0.108764	0.171315	<0,0001
		flow	0.912377	0.891236	0.828685	***
	SUN2	Static	0.265443	0.177563	0.145758	0.0003
		flow	0.734557	0.822437	0.854242	***
	Lamin A/C	Static	0.20337	0.176133	0.102582	<0,0001
		flow	0.79663	0.823867	0.897418	***
Flow: Obital flow 96h 300rpm

## Sheet: Extended Data Fig.4g
HAoEC
			Experiment 1	Experiment 2	Experiment 3	Unpaired t-test	two-tailed
	VE-cad	Static	0.299379	0.412259	0.412704	0.0093
		flow	0.700621	0.587741	0.587296	**
	delta-catenin	Static	0.733411	0.289472	0.56053	0.2192
		flow	0.266589	0.710528	0.43947	ns
	beta-catenin	Static	0.464656	0.393249	0.524735	0.776
		flow	0.535344	0.606751	0.475265	ns
	beta-actin	Static	0.298206	0.655734	0.359585	0.4704
		flow	0.701794	0.344266	0.640415	ns
	SUN2	Static	0.381711	0.54021	0.491313	0.432
		flow	0.618289	0.45979	0.508687	ns
	Lamin A/C	Static	0.489375	0.360523	0.505701	0.2123
		flow	0.510625	0.639477	0.494299	ns
Flow: Obital flow 96h 300rpm
