# Supplementary material for: The VE-cadherin/AmotL2 mechanosensory pathway suppresses aortic inflammation and the formation of abdominal aortic aneurysms
Source: Nat Cardiovasc Res. 2023 Jun 29;2(7):629–44. doi: 10.1038/s44161-023-00298-8 (PMC11358041; doi:10.1038/s44161-023-00298-8)
Supplement: Supplementary file 29 — Statistical Source Data [file 44161_2023_298_MOESM29_ESM.xlsx]

## Sheet: Extended Data Fig.6a
Il6
	Male										Female
amotl2 ec+/ec+	0.18	1.25	4.37	0.72	2.16	1.35	0.996768				0.27	1.57	2.48	1.32	3.45	0.78	0.27	0.89	1.07
amotl2 ec-/ec-	3.12	2.43	1.04	2.95	3.52	2.44	5.52	5.79	2.86	3.28	0.92	0.68	1.26	2.43	1.6
amotl2 ec+/ec+ vs amotl2 ec-/ec-
	P-value	unpaired t-test, two-tailed
Male	0.038177
	P-value	unpaired t-test, two-tailed
Female	0.679504

## Sheet: Extended Data Fig.6b
Cxcl10
	Male										Female
amotl2 ec+/ec+	0.49	1.59	1.29	0.881864	0.766371	1.20648	1.08154				2.17	0.46	1.4023	0.808645
amotl2 ec-/ec-	2.2	1.1	2.52	1.26	4.15	2.10295	2.66841	8.57821			2.64	2.07	5.06	3.86958	2.24986	5.27303
amotl2 ec+/ec+ vs amotl2 ec-/ec-
	P-value	unpaired t-test, two-tailed
Male	0.0247082
	P-value	unpaired t-test, two-tailed
Female	0.0465036

## Sheet: Extended Data Fig.6c
Cd4
	Male										Female
amotl2 ec+/ec+	1.06	0.43	2.21	1.58895	0.35526	1.77151					0.8	1.25	0.807754	1.238
amotl2 ec-/ec-	4.74	1.91	1.11	0.55	0.42	0.693455	0.784979				0.694286	0.297344	0.821675	0.85	0.56	0.71
amotl2 ec+/ec+ vs amotl2 ec-/ec-
	P-value	unpaired t-test, two-tailed
Male	0.911253
	P-value	unpaired t-test, two-tailed
Female	0.155718

## Sheet:  Extended Data Fig.6d
Cd8
	Male										Female
amotl2 ec+/ec+	1.38967	0.382085	0.985682	1.06015	1.4	0.28	2.51				0.43	2.33	0.417457	1.72375
amotl2 ec-/ec-	2.92	2.01	2.35	1.26	1.15	0.564821	1.74217	0.897089	0.248276		0.857329	2.47	2.36	1.63	4.08154	0.849615
amotl2 ec+/ec+ vs amotl2 ec-/ec-
	P-value	unpaired t-test, two-tailed
Male	0.434835
	P-value	unpaired t-test, two-tailed
Female	0.354869

## Sheet:  Extended Data Fig.6e
Cd19
	Male										Female
amotl2 ec+/ec+	0.63	0.78	2.04	1.01396	0.333134	3.00179					0.62	1.62	1.05579	0.936732
amotl2 ec-/ec-	2.3	1.98	1.59	0.43	0.59	0.937535	2.06019	0.610818			2	1.49	2.7	1.11043	0.829353	4.35089
amotl2 ec+/ec+ vs amotl2 ec-/ec-
	P-value	unpaired t-test, two-tailed
Male	0.708093
	P-value	unpaired t-test, two-tailed
Female	0.363045
