# Supplementary material for: The VE-cadherin/AmotL2 mechanosensory pathway suppresses aortic inflammation and the formation of abdominal aortic aneurysms
Source: Nat Cardiovasc Res. 2023 Jun 29;2(7):629–44. doi: 10.1038/s44161-023-00298-8 (PMC11358041; doi:10.1038/s44161-023-00298-8)
Supplement: Supplementary file 30 — Statistical Source Data [file 44161_2023_298_MOESM30_ESM.xlsx]

## Sheet: Extended Data Fig.7f
	% Cell count		Cell count
Cluster	amotl2 ec+/ec+	amotl2 ec-/ec-	amotl2 ec+/ec+	amotl2 ec-/ec-
0	0.2	0.8	34	136
1	0.174603	0.825397	22	104
2	0.380952	0.619048	32	52
3	0.987179	0.0128205	77	1
4	1	0	76	0
5	0.203125	0.796875	13	51
6	0.327273	0.672727	18	37
7	0.692308	0.307692	27	12
8	0.571429	0.428571	20	15
9	0.59375	0.40625	19	13
10	0.0588235	0.941176	1	16
