# Supplementary material for: The VE-cadherin/AmotL2 mechanosensory pathway suppresses aortic inflammation and the formation of abdominal aortic aneurysms
Source: Nat Cardiovasc Res. 2023 Jun 29;2(7):629–44. doi: 10.1038/s44161-023-00298-8 (PMC11358041; doi:10.1038/s44161-023-00298-8)
Supplement: Supplementary file 31 — Statistical Source Data [file 44161_2023_298_MOESM31_ESM.xlsx]

## Sheet: Extended Data Fig. 8a
	Flow situation
		Lenti-shControl						Lenti-shAmotl2								ITGB8			NECTIN3			CLDN3			SDC2			CDH2			ALCAM			NEGR1
	ITGB8	0.980252	1.01975	0.933448	1.06655	0.968795	1.0312	1.57862	1.52398	1.68999	1.54605	1.96741	1.87915
	NECTIN3	1.00908	0.990921	0.926871	1.07313	1.01306	0.986937	2.22616	2.49726	1.46065	1.91693	1.56648	1.96125			Lenti-shAmotl2			Lenti-shAmotl2			Lenti-shAmotl2			Lenti-shAmotl2			Lenti-shAmotl2			Lenti-shAmotl2			Lenti-shAmotl2
	CLDN1	0.777904	1.2221	1.16879	0.831212	0.95524	1.04476	11.9973	12.9571	5.10389	5.87908	7.76918	7.36712			vs,			vs,			vs,			vs,			vs,			vs,			vs,
	SDC2	1.05695	0.943052	0.631407	1.36859	1.28746	0.712535	2.61818	2.00084	3.03387	1.86055	2.30066	2.43292			Lenti-shControl			Lenti-shControl			Lenti-shControl			Lenti-shControl			Lenti-shControl			Lenti-shControl			Lenti-shControl
	CDH2	1.09715	0.902849	0.980143	1.01986	1.06205	0.937946	2.43916	2.50302	1.85533	1.70134	1.27318	1.31344
	ALCAM	1.01953	0.980472	1.00047	0.999526	0.973617	1.02638	1.45974	1.88435	1.8026	1.69521	1.45827	1.39309		Unpaired t test			Unpaired t test			Unpaired t test			Unpaired t test			Unpaired t test			Unpaired t test			Unpaired t test
	NEGR1	0.805879	1.19412	0.923751	1.07625	0.83022	1.16978	2.90804	3.65926	1.31424	1.65029	1.43714	1.14697		P value	<0,0001		P value	0.0002		P value	0.0002		P value	<0,0001		P value	0.0031		P value	<0,0001		P value	0.0365
															P value summary	****		P value summary	***		P value summary	***		P value summary	****		P value summary	**		P value summary	****		P value summary	*
															Significantly different (P < 0.05)?	Yes		Significantly different (P < 0.05)?	Yes		Significantly different (P < 0.05)?	Yes		Significantly different (P < 0.05)?	Yes		Significantly different (P < 0.05)?	Yes		Significantly different (P < 0.05)?	Yes		Significantly different (P < 0.05)?	Yes
															One- or two-tailed P value?	Two-tailed		One- or two-tailed P value?	Two-tailed		One- or two-tailed P value?	Two-tailed		One- or two-tailed P value?	Two-tailed		One- or two-tailed P value?	Two-tailed		One- or two-tailed P value?	Two-tailed		One- or two-tailed P value?	Two-tailed
