# Supplementary material for: The VE-cadherin/AmotL2 mechanosensory pathway suppresses aortic inflammation and the formation of abdominal aortic aneurysms
Source: Nat Cardiovasc Res. 2023 Jun 29;2(7):629–44. doi: 10.1038/s44161-023-00298-8 (PMC11358041; doi:10.1038/s44161-023-00298-8)
Supplement: Supplementary file 32 — Statistical Source Data [file 44161_2023_298_MOESM32_ESM.xlsx]

## Sheet: Extended Data Fig.9d
	Genes marked in the volcano plot
	DA-ATA_logFC	adjusted P-value
Col4a3	-1.03374	1.73886e-07
Col4a4	-0.674316	0.000143537
Col4a6	-0.330434	0.0479493
Original data were collected in SRA database. BioProject accession: PRJNA914653

## Sheet: Extended Data Fig. 9g
	Data used in the volcano plot (all dots included)				Proteins marked in the volcano plot
	DA-ATA_logFC	adjusted P-value			DA-ATA_logFC	-LOG10 of adjusted P-value
Per2	-1.34e-13	5.09e-06		Col4a2	-0.203284	1.11096
Gemin2	0.000102475	0.000346475		Col4a6	-0.274063	1.42071
C77080	-0.000253378	0.000399037		Col4a4	-0.413403	1.95796
Akap1	-0.000218233	0.000399037		Col4a1	-0.455536	2.78689
Idi1	-0.000208288	0.000399037		Col4a5	-0.810603	3.06242
Cops4	0.000105461	0.000399037		Col4a3	-0.580482	3.57994
Pcdhga7	0.000181724	0.000399037		Col1a2	0.96745	1.60557
Fgfr2	0.00046797	0.000399037		Col1a1	1.25499	1.93494
Amy1	0.0003226	0.00040221
9930104L06Rik	-0.000387204	0.000575633
Ppic	0.000322951	0.000575633
Tcerg1	0.0004027	0.000575633
Reep3	-0.00108385	0.0010632
Mon1a	0.000497222	0.00109719
Rbbp4	0.000347411	0.00115193
Acy1	0.000502276	0.00120867
Pdcd6	-0.00095344	0.00147819
Smtn	-0.00205197	0.00159366
Fubp1	-0.00106177	0.00159366
Sumo2	-0.000888261	0.00159366
Kcnip3	-0.000887396	0.00159366
Nudt4	-0.000762824	0.00159366
Tbrg4	-0.000571798	0.00159366
Nhlrc3	0.00122004	0.00159366
Lsm1	0.00102247	0.00181817
Txn1	0.0012174	0.00199262
Capn13	0.0019771	0.00243802
Smarca4	0.00204548	0.00243802
Gprasp1	-0.00106072	0.0024767
Nip7	0.00142902	0.0024767
Eif5a	-0.00125363	0.00257802
Svs2	0.00799772	0.00259957
5730455P16Rik	0.000937509	0.00280904
Eif3c	0.00284526	0.00306406
Rapgefl1	-0.00169608	0.00329016
Sncaip	-0.00459202	0.00352294
Snx29	-0.00183948	0.00360742
Eef2k	-0.00400952	0.00389002
Cct7	0.0016193	0.00389002
Sec16a	0.00296522	0.0039152
Myoz1	0.00286874	0.00406304
Marchf5	-0.00469559	0.00410313
Fuom	-0.00337952	0.00455981
Wdr48	0.00330989	0.00455981
Smox	0.00232472	0.00464507
Ddrgk1	-0.00404149	0.00493472
Dysf	-0.00360947	0.00496355
Ncstn	0.00154233	0.00496355
Ly75	0.00340345	0.00514012
Npm1	0.00502692	0.00523298
Rnf25	0.00152424	0.00565388
Rtca	-0.00197585	0.00566944
Dnase2b	-0.0100202	0.00570795
Cdkl5	0.00400123	0.00570795
Hmox1	-0.00295928	0.00656634
Cinp	-0.00207197	0.00677476
Jmy	-0.00626809	0.00678106
Golga5	0.00321989	0.00678106
Cfi	-0.00446842	0.00682245
Ppp2ca	-0.0030999	0.00682245
Nsun4	0.00452411	0.00682245
Hpx	-0.00419696	0.00686769
Guk1	-0.00303168	0.00686769
Galns	0.00283431	0.00686769
Ces1d	0.00537367	0.00686769
Eno3	0.00410004	0.00704095
Ces1a	0.00735692	0.00705075
Masp1	-0.00472371	0.00718057
Slc25a51	0.00339712	0.00718057
Atp5d	0.00517361	0.00748742
Phldb2	0.00551413	0.00757803
Nup160	-0.00437367	0.00774458
Dcaf13	0.00274184	0.00777045
Haghl	0.00299078	0.00778484
Stk38l	-0.00330277	0.00786944
Pafah1b2	-0.00387939	0.00799727
Eif4enif1	0.0080632	0.00808931
Mmp7	0.0157965	0.00823224
Eloa	-0.00538399	0.00884883
Plekha8	-0.00495158	0.00884883
Cap2	0.00428525	0.00884883
Camk2d	0.00450896	0.00907049
Frs2	0.00948012	0.0103348
C9	-0.00787473	0.0106668
Rgs3	-0.00753765	0.0106668
Itpkb	-0.00740128	0.0106668
Bmp1	-0.00543381	0.0106668
Igf2r	0.00688948	0.0106668
Dcun1d5	0.00330461	0.0106742
Hnrnpll	0.00607015	0.0107289
Snrpd2	-0.00526845	0.0110191
Ercc1	-0.00386406	0.0110816
Trip11	-0.0088231	0.0115773
Hspb2	-0.00472393	0.0115773
Srsf2	-0.00794382	0.0124131
Smad1	-0.00851369	0.012474
Mri1	-0.00510414	0.0126749
Mdp1	0.00450049	0.0126749
Efs	0.00375688	0.0127522
Exosc4	0.0055292	0.0127522
Rnase4	0.00639064	0.0127522
Vamp8	-0.0106697	0.013283
Abcf3	0.00546074	0.0133759
Aak1	0.0080921	0.0133759
Map3k2	-0.00634385	0.0135856
Igfals	0.0103522	0.0135856
Rpl7	0.0125049	0.0135856
Rpl17	0.00844544	0.0138637
Cpeb3	-0.0063998	0.0140145
Prorp	-0.0112848	0.0145345
Ces1b	0.0101249	0.0145345
9130401M01Rik	-0.006967	0.014657
Vtn	0.00517857	0.0147911
Asap1	-0.00973201	0.0149642
Rps28	-0.0103873	0.0154542
C2	-0.0158604	0.0156592
Gtf2h4	0.00589691	0.0156837
Cbll1	-0.0115163	0.0157885
Ccdc158	0.0194539	0.0161255
Uprt	0.00404355	0.0163672
Hdgf	-0.0120175	0.0164889
Msn	-0.00451708	0.0164889
Mast1	-0.00988607	0.0166345
Dhh	-0.00802702	0.0167422
Phykpl	0.00658504	0.0167422
Xrn1	0.0210412	0.0167422
Prdx2	0.00854725	0.017368
Prx	-0.0132122	0.0174561
Fbn1	0.0109598	0.0174561
Rc3h1	0.00585108	0.0174981
Alkbh3	-0.00416697	0.0179422
Ncor1	-0.00834519	0.0179663
Mrpl3	-0.00421603	0.0179663
Msi1	0.0133089	0.0179663
Lcat	0.00766759	0.0181759
AU040320	-0.00966562	0.0182809
Cytl1	0.0126388	0.0184826
Ppfibp1	0.00976832	0.0185558
Mia3	0.0170272	0.0188507
Phf1	0.00478956	0.0189073
Negr1	0.0147947	0.0193913
Reg3g	-0.0105892	0.0195702
Zfp719	-0.0194569	0.0196604
Caprin2	0.0177471	0.0199096
Sost	0.00706874	0.0199558
Dtx3	0.00754706	0.0199558
Gaa	0.00917103	0.0202534
Fkbp1a	0.00554089	0.02043
Tgfbr3	-0.00571012	0.0207158
Gsto1	0.00765925	0.0208936
Tpk1	-0.0120643	0.0209959
Slc9a6	-0.0180365	0.0214012
Psmc5	0.00802905	0.0219881
Csnk2a1	0.00683278	0.0220882
Cbx5	-0.0136759	0.022369
Rps12	-0.00820171	0.0230907
Paxx	-0.00625877	0.0232842
Etl4	-0.0241182	0.0237441
Haus6	0.0187573	0.0237441
Commd1	0.00991741	0.0242158
Yrdc	-0.0103837	0.0243622
Adam9	0.0159766	0.0243973
Hars2	-0.00646867	0.0245058
Tsc1	0.0172479	0.0245616
Itprid2	-0.0141339	0.024656
Notch3	0.0131047	0.024656
Ostf1	-0.00694592	0.0249442
Map1lc3a	0.00939048	0.0249442
Pm20d1	0.00993793	0.0249442
Ptpra	0.00983864	0.0249925
Stxbp6	0.0131938	0.0250139
Nop56	-0.00845755	0.0250495
Phgdh	-0.00648749	0.0250495
Tpm3	0.0098172	0.0250495
Edc4	0.0146534	0.0262356
Sh3rf2	-0.0173017	0.0265724
Add3	0.0152306	0.0266609
Septin9	0.00916419	0.0267214
Cfhr4	0.0231167	0.0268655
Angel2	0.0103564	0.0268666
Josd1	-0.00732954	0.0268926
Ndufs6	0.0113544	0.0272383
Nav1	0.0142531	0.0272383
Itm2b	-0.00977671	0.0275046
Vwa5a	0.00865202	0.0275046
Spr	-0.00805644	0.0275237
Plekha2	0.00743755	0.0275237
Rad23a	0.0121632	0.0275237
Fkbp9	-0.00897971	0.0278793
Glod4	0.00952841	0.027884
Unc119	-0.0158064	0.028023
Crmp1	-0.0115006	0.028023
Rbm5	0.0262521	0.028023
Nmnat1	0.00983791	0.0281427
Eif5a2	0.00991092	0.0281427
Casp12	0.0104389	0.0281427
Srp19	0.0143006	0.0281427
Shroom3	0.0196423	0.028599
Ucp1	-0.0171808	0.0290225
Cdk6	0.00904482	0.0290225
Obsl1	0.0137027	0.0290225
Tnni1	0.0604372	0.0290225
Uxt	0.00633802	0.0291377
Macf1	-0.0175585	0.02975
Ldhd	0.0097546	0.02975
Timp2	0.0142226	0.02975
Mb21d2	0.0118971	0.0298611
Mrps21	0.0125276	0.0299673
Tnrc6c	-0.0241442	0.0300117
Ubn1	0.0547085	0.0300117
Mast2	-0.0366042	0.0301851
Copa	0.022531	0.0301851
Dennd2a	0.0111845	0.0302108
Tacc2	-0.0245471	0.0307942
Tnfrsf11b	0.00904648	0.0307942
Selenov	-0.00957905	0.0309952
Fech	-0.00823365	0.0309952
Cabin1	-0.0186125	0.0311756
Capns1	-0.0113278	0.0311756
Fh1	0.0104266	0.0313753
Spcs1	-0.0116897	0.0314588
Rnf2	0.0234975	0.0317175
Mtus2	-0.0230883	0.0320256
Stat5b	0.0124644	0.0320655
Uhrf1bp1l	-0.0283689	0.0320757
Ipo7	-0.0205339	0.0324589
Miga2	-0.0191907	0.0324589
Blvrb	-0.0135009	0.0326232
Cend1	-0.00857506	0.0326232
Actr6	-0.00790359	0.0326495
Map1a	0.0291724	0.0326688
Myl7	-0.0674867	0.0328722
Cds2	0.0205098	0.0328722
Lamtor2	-0.0219339	0.0328812
Usp54	0.0175939	0.0331412
Tomm20	0.0135669	0.0331693
Ubxn7	-0.0133792	0.033234
Cdh1	-0.0102899	0.0332395
Sart1	-0.0365083	0.0333333
6030458C11Rik	-0.0105065	0.0333409
Cradd	0.00866723	0.0334719
Slc20a2	0.0405739	0.0334719
Pla2g7	0.0159635	0.0335634
Wdr43	0.0570123	0.0336409
Kif16b	-0.0571198	0.0341227
0610010K14Rik	-0.013926	0.0344768
Pla1a	-0.0202425	0.0345728
Ighv8-8	0.0524203	0.0345728
Prss23	0.00688336	0.0346787
Mrpl28	0.00955724	0.0346787
D3Ertd751e	0.011469	0.0346787
Mapk12	0.0116845	0.0346787
Vangl2	0.0539627	0.0346787
Rfxank	-0.0149886	0.0349008
Coro2b	0.0172993	0.0351081
Acot2	-0.0121915	0.035174
Ppm1f	-0.00966626	0.0355621
Synj2	-0.0348557	0.0355774
Prrc2c	-0.0273586	0.0356046
Ctsz	0.0163684	0.0359127
Phf11d	0.0113504	0.0360633
Rpl23	-0.0169457	0.0360866
Sncg	0.0157957	0.0360866
Abi1	-0.0101122	0.0360867
Arhgef17	0.0200023	0.0362246
Fam216a	0.0240772	0.0362809
Rbm10	0.0179022	0.0363131
Cyb5r4	0.0110108	0.0363465
Specc1l	-0.025548	0.0364696
Mrps22	-0.0138157	0.0365713
Tufm	-0.0106435	0.0365713
St7	0.0163504	0.0365713
Glo1	0.0152057	0.036572
Mmachc	-0.0184774	0.0368825
Stambpl1	-0.0187872	0.037711
Aprt	-0.0178023	0.037711
Zyx	-0.0134022	0.037739
Ociad2	-0.0326429	0.0379669
Impdh2	-0.0103565	0.0381424
Vhl	-0.0108662	0.0382357
Mvd	-0.0154003	0.0382393
Uqcc2	-0.0137067	0.0385405
Selenbp1	0.012412	0.0385405
Gemin8	0.0129805	0.0385405
Pgam1	0.0148209	0.0385405
Plec	0.0234459	0.0385405
Runx2	-0.0331061	0.0387984
Nr1d1	0.0296369	0.0387984
Adam11	-0.0124628	0.0390214
Csl	-0.0102942	0.0390214
Ado	-0.0152605	0.0391641
Ocrl	-0.0182675	0.0397969
Cnrip1	-0.0113154	0.0397969
Grn	0.0174054	0.0405981
Mef2a	-0.0125434	0.0411659
Tbc1d13	0.011744	0.0413458
Hlcs	-0.0163704	0.0413963
Ddx39b	0.0118723	0.0413963
Pin1	0.0105715	0.0416109
BC003965	0.0132184	0.0418847
Mamdc2	0.030866	0.0418847
Akt3	-0.0199289	0.0419571
Pura	0.0219317	0.0419571
B9d2	-0.0143409	0.0423954
Mark1	-0.0189769	0.0430013
Hs6st1	-0.0181748	0.0433495
Fbxo7	-0.0147769	0.0434425
Scamp1	0.0297672	0.0434425
Crip1	-0.0142716	0.0438553
Fiz1	0.0256491	0.0441204
Crim1	-0.0184215	0.0447096
Git2	0.0421051	0.0447096
Nes	0.0494516	0.0447096
Maged1	0.0210716	0.0450145
Ssr3	0.039956	0.0451242
Wdr73	0.0130459	0.0451758
Anp32b	0.0126747	0.0452416
9530003J23Rik	0.12776	0.0452416
Ctdspl2	0.0152535	0.0453019
Mmab	-0.0129092	0.0454018
Pnpt1	-0.0220532	0.0456052
Ctsf	0.0160603	0.0456299
Cutc	-0.0221599	0.0456363
Rbm14	-0.0246125	0.0457768
Npat	0.076155	0.045989
Zfp512	0.0483112	0.0465799
Pf4	0.0394119	0.0470179
Trmt5	-0.0114611	0.047534
Phactr4	0.0365956	0.0477141
Pwwp3b	-0.0216656	0.0478252
Timm29	0.0136496	0.0478252
Pola2	-0.0117912	0.0478349
Sdhb	-0.0216218	0.0482374
Tns1	-0.0327781	0.0482392
Tmem117	-0.0740007	0.0482556
Cfl1	0.0225834	0.0487905
Slc3a1	-0.0185704	0.049046
Nqo2	-0.0170625	0.049046
Bad	0.0201214	0.0490597
Nenf	0.0187409	0.0491534
Gba2	0.0254849	0.0491534
Mbtps2	0.0209508	0.0500074
Gpld1	-0.0232002	0.0500337
Jpt1	0.0254204	0.050177
Fdx2	0.0162052	0.0504654
Gpm6a	0.0402539	0.0504654
N4bp1	-0.0133664	0.0507328
Ppp1r3f	0.0411422	0.0507328
Pard3	-0.0260289	0.0509341
Map1s	-0.0183603	0.0509341
Acy3	-0.0173846	0.0510044
Ndufv2	0.0206206	0.0510044
Trpm7	0.0219828	0.0510327
Eif2a	-0.0251247	0.0510609
Trim32	0.0254279	0.0510751
Rfc3	-0.0146328	0.0511637
Washc1	-0.0269789	0.0512044
Prkar1b	-0.0202862	0.0514027
Lrrfip1	0.061947	0.0520302
Tpp1	-0.0264096	0.0521229
Samd4b	0.0224669	0.0521229
Rbm6	-0.0303622	0.0521691
Zfr	0.11575	0.0522716
Gm8251	-0.0413493	0.0525874
Shpk	-0.0324508	0.0526052
Plod2	0.0117859	0.0528388
Eln	-0.0297035	0.0530538
Nrxn1	-0.027478	0.0533847
Irf3	0.0142168	0.0533847
Fubp3	-0.0178077	0.0537407
Tarbp2	-0.014819	0.053763
Ttc9	-0.0436158	0.0538566
Kdm2a	-0.0199546	0.0538566
Mcm7	0.0520821	0.0538566
Mad2l1bp	-0.0171377	0.05393
BC031181	-0.038591	0.0540794
Hnrnpa2b1	-0.0224056	0.0543233
Rbm27	-0.0442287	0.0543689
Armc6	0.0183141	0.0543689
Zfyve9	-0.0293641	0.0545933
Cdk17	0.0273255	0.0548712
Frmd8	-0.0140109	0.0550636
Stac	0.0214269	0.0552431
Tprn	-0.0172203	0.0554095
Psme3	-0.0108279	0.0554448
Ddhd2	0.0183753	0.0555395
Nck1	-0.0115335	0.0555811
Septin1	-0.0303818	0.0559329
Slc9a1	0.0179966	0.0559329
Thrap3	0.0644406	0.0559329
Rpl21	-0.0124238	0.0560794
2310022A10Rik	0.0253962	0.0565996
Ddx31	-0.0304883	0.0566107
H2-Q10	-0.0282027	0.0566107
3110009E18Rik	0.0188858	0.0566107
Cenpv	-0.0196278	0.056686
Plekha3	0.0136455	0.0575591
Uchl5	0.0169031	0.0575591
Ccdc107	0.0206224	0.0575591
Tiprl	-0.0201643	0.0575675
Rabgef1	0.0235625	0.057809
Gm50478	0.023572	0.0583216
Haus4	-0.0283874	0.0591289
Xiap	0.0177454	0.0591289
Tcap	0.0372712	0.0591289
Fam98a	-0.0167547	0.0592503
Commd10	-0.0229826	0.0592779
Ciao3	0.0141378	0.05933
Sh3d19	0.0394578	0.0594265
Psph	-0.0310287	0.0597718
Pacs1	0.0281699	0.0604106
Rnf114	0.0273184	0.0607831
Sorcs2	0.0301269	0.0611194
Aldob	0.0564454	0.0611732
Tagln	-0.0205622	0.0618355
Kank1	-0.0340962	0.0618365
Sh3bgrl3	0.0210082	0.0618728
Cherp	-0.0249325	0.0619326
Arhgef12	0.0395741	0.0619326
Numa1	-0.0477354	0.0619483
Carmil1	0.051386	0.0620549
Aldh4a1	-0.0143141	0.0622373
Bicral	0.0517615	0.0622373
Ufsp1	0.0219977	0.0622866
Nacad	0.0412418	0.0622866
Inpp5f	0.046423	0.0623124
Svs1	0.157299	0.0626567
Igkv3-2	0.174014	0.0626567
AI837181	-0.0292136	0.0626997
Clasp2	0.0448878	0.0628113
Enah	0.0655004	0.0628113
Aldh1l2	-0.0392625	0.0628944
Rpa3	0.0309931	0.0628944
Sgpl1	-0.0288133	0.0629837
Pakap	0.0495163	0.0629837
Tmem145	0.0525444	0.0629837
Usp15	0.023356	0.0629971
Lamp2	0.0362362	0.0630531
Avil	0.0386901	0.0631324
Denn2b	-0.0671149	0.0633281
Adap1	-0.0235016	0.0633281
Gclm	-0.0190761	0.063495
Armcx2	-0.0282388	0.0636879
Selenof	-0.0261287	0.0640752
Apbb1	-0.0245986	0.0640752
Ptprd	0.0137468	0.0641915
Tsen15	-0.0257581	0.0642292
Aspscr1	0.0239398	0.0642292
Nelfa	-0.0306074	0.0643329
Ciao2a	0.0304081	0.0649804
Tollip	0.0177358	0.0650035
Tnfrsf22	-0.188191	0.0653785
Idua	0.0261087	0.0653929
Cby1	-0.0410538	0.0654403
Dennd5a	-0.0397105	0.0654403
Dnmbp	-0.0414956	0.06546
Nme6	0.0212313	0.0654617
Dixdc1	0.046098	0.0656395
Taok2	-0.0380088	0.0660463
Trmt11	0.0204425	0.066432
Ogdh	0.0245463	0.0668734
Stk10	0.0385213	0.0674291
Sap30l	-0.0372437	0.0675717
Acsf3	-0.0232635	0.0680398
Dph2	-0.0224727	0.0680398
Safb2	-0.0485499	0.0681252
Asrgl1	0.0240942	0.0681252
Glrx3	0.017008	0.068584
Loxl4	0.0240679	0.068584
Iqsec1	0.0369154	0.068584
Ranbp3	0.0699758	0.0687318
Ptgs1	-0.0261512	0.068739
Kcnh1	0.0285162	0.0687682
Fam171a2	0.0179778	0.0688352
Daxx	-0.0442585	0.0690328
Txndc12	-0.0302618	0.0696327
Naaa	-0.035499	0.0704416
Car8	0.0406507	0.0704416
Swsap1	0.0564381	0.0710189
Slc23a2	0.0749837	0.071161
Dusp23	0.0312617	0.0713682
Lbr	0.058391	0.0714159
Raly	0.0539522	0.0715053
Sva	0.0989329	0.0715764
Otud7b	-0.0486074	0.0716056
Ccdc85b	-0.0241336	0.0718149
Gps1	-0.016789	0.0718149
Anks1	0.0447303	0.0718149
Itga8	0.0209648	0.0721493
Ptpn1	0.031635	0.0721755
Igkv3-7	-0.111874	0.0723224
Tia1	-0.0282792	0.0723224
Acap2	0.0577904	0.0723224
F10	0.0235553	0.0728211
Gga2	0.029803	0.0728211
Vamp3	0.0565203	0.0728211
Poldip3	0.0379933	0.0728545
Mtdh	0.0578227	0.0728545
Serpina1e	0.0754498	0.0728756
C2cd5	-0.0343533	0.0734972
Pcgf5	-0.0231592	0.0734972
Trip6	-0.018894	0.0734972
Pcsk5	0.0200675	0.0734972
Coro1c	0.0350885	0.0734972
Rbm25	-0.0457956	0.0737834
Ap4e1	-0.0454577	0.0737834
Dctn6	0.0232283	0.073805
Selenom	0.032221	0.0739143
9530053A07Rik	-0.0434077	0.074059
F8a	0.0234258	0.0743316
Reep2	-0.0422153	0.0744284
Pard3b	-0.0220342	0.0744284
Hdhd2	0.0277663	0.0744284
Dpysl5	-0.0216034	0.0744597
Sesn1	-0.0216243	0.074617
Gar1	0.038558	0.074638
Ces1c	-0.0450722	0.0748181
Vit	-0.0315552	0.0748376
Actr10	0.0199596	0.0751266
Ctps2	-0.0208029	0.0751541
Grb14	-0.0187854	0.0751541
Trp53rka	-0.0331046	0.0753137
Acat1	-0.0199373	0.0753503
Ubl7	0.0215051	0.075575
Glb1	0.0281814	0.0756263
Kidins220	-0.0674311	0.0759313
She	-0.0626491	0.0761703
Akap13	-0.0508718	0.076434
Fis1	0.020992	0.076434
Mmp24	-0.0729186	0.076688
Rpa2	-0.0251444	0.0767947
Arhgdia	-0.022599	0.0768654
Tmf1	-0.0299706	0.076974
Gda	-0.0243305	0.077548
Raph1	-0.024159	0.077548
Trmu	-0.0175674	0.0775765
Gnb1	0.032185	0.0775765
Hint2	0.032944	0.0775765
Cdc42ep4	0.0415305	0.0775765
Ccnd2	0.0420826	0.0775765
Ccdc187	-0.0530496	0.0782902
Ccny	-0.0529997	0.0782902
Clip2	0.0523326	0.0782902
Tmem263	0.0434446	0.0784367
Ilrun	-0.0610906	0.0788079
Rcan2	-0.0909537	0.0789024
Nme1	-0.0325067	0.0789024
Stat3	0.0341722	0.0789024
Rab20	0.0274687	0.0789263
Mast4	0.0527416	0.0789263
Ganab	-0.0259911	0.0799591
Snx11	0.0214858	0.0799591
Rhoc	-0.0861713	0.0801718
Selenoh	-0.0271211	0.0803443
Gata6	0.0295921	0.0805364
Irag1	0.0675036	0.0805364
Ntan1	0.0218036	0.0807401
Igsf8	0.0184817	0.0822213
Isyna1	-0.022333	0.0824242
Gab1	-0.0454118	0.0825824
Tor1a	-0.0334846	0.0826376
Apob	-0.0221372	0.0826376
Sdf2l1	-0.0244713	0.0828968
Nup133	0.0429316	0.0831556
Stk3	0.0550735	0.0832248
Tmx3	-0.0362522	0.0835941
Acaa1a	-0.0224077	0.0843458
Mospd1	0.0388539	0.0843596
Smc3	-0.0487947	0.0844154
Prrc2b	-0.0417399	0.0844963
St18	-0.0850839	0.0845306
Snu13	-0.0431546	0.0845397
Sult1a1	0.033691	0.0845896
Fam89b	0.0339567	0.0849139
Acadm	-0.024938	0.08515
Pdzd11	0.0257227	0.08515
Ptpn13	-0.131808	0.0853447
Arfip2	-0.0227897	0.0854753
Rrp1	0.0967141	0.0856055
Phldb1	0.0483677	0.0858649
Saa2	0.133726	0.0859013
Gabarapl2	-0.0307918	0.0861499
Hdac1	0.0666585	0.0865839
Tut1	0.0626283	0.0865895
Arhgef18	0.0683433	0.0867362
Ybey	0.0356602	0.0869366
Spin1	0.0170059	0.0870843
Maf1	0.0293771	0.0871118
Map1b	0.0883431	0.0872448
Exog	-0.0286487	0.0873595
Plxnb1	0.0239809	0.0873836
Oxld1	-0.0340248	0.0876479
Slain2	0.0335318	0.087674
Myg1	-0.033639	0.0878826
Rxra	-0.0606335	0.0881798
Rps13	-0.0297427	0.0882651
Tsc22d2	0.0403369	0.0884201
Dph1	-0.0714116	0.088773
Usp38	-0.0382396	0.088773
Lmcd1	-0.0372157	0.088773
Itih2	-0.0318306	0.088773
Prkaca	-0.0282931	0.088773
Ugdh	-0.0223314	0.088773
Galt	0.0279507	0.088773
Coro7	-0.0218104	0.0896126
Lysmd2	0.0265657	0.0896126
Slc2a13	0.0646012	0.0901229
Srsf1	0.0560189	0.0901613
Acrbp	-0.0892677	0.0910526
Polr2j	0.0362695	0.0910526
Nrd1	-0.0401912	0.0910652
Syn2	0.035016	0.0911832
Cpped1	-0.0240965	0.0911925
Sumf2	0.0223366	0.0911925
Tbc1d15	0.0359208	0.0916502
Irgm1	-0.0410056	0.0919406
Rassf1	-0.0681417	0.0921999
Atp1b2	0.0272823	0.0923688
Eml1	0.0510544	0.0923688
Agfg1	0.0192314	0.0925556
Syde1	0.0560801	0.0932565
Osbpl6	-0.0832075	0.0935084
Aga	-0.0442122	0.0935084
Snf8	0.0258016	0.0935084
Ak4	0.0269162	0.0935084
Rpia	0.0348439	0.0935084
Unc119b	-0.0300683	0.0935411
Pld4	-0.0322114	0.0935654
C1qtnf12	-0.0362657	0.0946357
Scpep1	0.0419629	0.0949209
Cpxm1	0.0262925	0.0949266
Krt7	0.0867779	0.0950567
Hpdl	-0.0338181	0.0953425
Qsox1	-0.101499	0.0957268
Sac3d1	0.0240899	0.0959747
Apba1	-0.185542	0.0963867
Scaf8	-0.0475299	0.0963867
Entpd6	0.0264368	0.0963867
Ndufa13	0.0514847	0.0967656
Zhx2	0.0673649	0.096987
Nt5c2	-0.0375555	0.0970591
Mul1	0.0205475	0.0971361
Mef2d	0.0711491	0.0971361
Rnf213	-0.0709625	0.0971835
Tgfb1i1	-0.0590474	0.0971835
Pcdhgc5	-0.0434177	0.0971835
Vwa1	-0.0378832	0.0971835
Tgfbrap1	-0.0369566	0.0971835
Mettl26	-0.0316224	0.0971835
Czib	0.0259778	0.0971835
Mrps18b	0.0337336	0.0971835
Myocd	0.138896	0.0971835
4930453N24Rik	0.0267513	0.0976004
Cnot1	0.0582812	0.0976195
Asb6	0.0299834	0.0976712
Myl6	-0.040897	0.0982148
Ccdc174	-0.168658	0.0989617
Ift52	0.0256452	0.0989617
Plekha6	0.0818278	0.0989617
Chp1	0.0366682	0.0989816
Tcf20	-0.0622946	0.100108
Triobp	0.0444778	0.100108
Rtl8c	0.0409048	0.100199
Coq9	0.0269172	0.10041
Nmd3	-0.0856615	0.100608
Arhgef7	-0.0689816	0.100608
Lrsam1	0.0385704	0.100608
Pim2	0.0909339	0.100608
Abracl	-0.0509705	0.101031
Stim1	0.0498238	0.101031
Peak1	-0.0525529	0.101158
Srp14	0.0296825	0.101185
Scgb1a1	0.0721354	0.101185
Ctsh	0.0366269	0.101704
Iqub	0.0784556	0.102083
Cfap58	-0.0662998	0.102123
Tnfrsf14	-0.0772876	0.102365
Svs3a	0.150088	0.102381
Serpinb9e	-0.0426244	0.104149
H2-Ab1	-0.0514506	0.104314
Mdh1	-0.0369267	0.104635
Nek7	0.0290444	0.104635
Gapdhs	0.0596141	0.104635
Tpst1	-0.0480598	0.105125
Apoh	0.0408078	0.1055
Dync1li1	0.0357584	0.105694
Gtf2b	-0.0209576	0.106046
Tgfb2	0.0675631	0.106407
Snw1	-0.0555396	0.106727
Ube2b	-0.0284901	0.106805
Necap1	-0.0221681	0.106805
Ccdc12	0.0803413	0.106805
Prdx5	-0.0398264	0.106807
Rassf3	0.0192409	0.106807
Rex1bd	0.0338402	0.106825
Fam118a	0.0328871	0.107662
Pum2	-0.0469714	0.107764
Pik3c2a	0.0728423	0.107866
Prr14	-0.0567815	0.108188
Iqsec2	-0.0557501	0.108188
Inpp4a	0.0488284	0.108404
Rc3h2	-0.0763297	0.108726
Mipep	0.0399967	0.109411
Mfn2	-0.0510499	0.10951
Lysmd3	-0.0497036	0.110669
Macrod1	-0.0342829	0.110669
Rrad	-0.0835691	0.110908
Dcun1d3	0.0522976	0.11153
Sf3b5	0.058438	0.111678
Ppp1r14b	0.0364628	0.111697
Orm2	0.0926998	0.111697
Nxf1	-0.059369	0.111708
Kxd1	-0.0982304	0.113046
Lrch2	0.0929207	0.113046
Gp1ba	0.0676846	0.113331
Ankle2	0.0458084	0.114121
Abraxas2	-0.0572814	0.11449
Cep170b	-0.0660762	0.114745
Rbl2	-0.0735163	0.114777
Lrba	-0.142356	0.115127
Magt1	0.0369645	0.115369
Mto1	0.0574985	0.115945
Enpp5	0.046022	0.11624
Pilra	0.0679212	0.11624
Casp2	-0.064145	0.116598
Sppl2a	-0.0370039	0.116683
Gigyf2	0.0777853	0.116683
Cfdp1	-0.0773317	0.116738
Adprh	-0.0277132	0.116738
Dmac2l	-0.0305302	0.116878
Foxk1	-0.0550052	0.116921
Fbxo34	0.0891641	0.116921
5730480H06Rik	0.0431808	0.117378
Ranbp10	-0.0364985	0.118626
Abl2	0.0443887	0.118758
Lsamp	0.0441414	0.11883
Map7d1	0.0696077	0.119146
Fem1b	-0.0647009	0.11928
Ces2e	-0.0406056	0.11928
Il10rb	0.0752512	0.11928
Klf13	-0.0637042	0.119309
Stat5a	-0.0513036	0.119309
Snrpa	-0.0256614	0.119309
Rassf8	0.0786469	0.119309
Lrp1b	0.087855	0.119309
Svs3b	0.180788	0.119309
Bckdha	-0.0236004	0.119446
Tubb3	-0.0406114	0.119511
Eid2	0.0349919	0.119511
Sgca	0.0397568	0.119511
Ube2d2a	-0.0419136	0.119511
Exosc8	-0.024779	0.119511
Plscr3	0.0959118	0.120503
Lrrc25	0.0442836	0.120777
Pcsk6	0.0373615	0.120913
Tdp2	0.0309154	0.120936
Mtmr1	0.0482328	0.120993
Rcc1l	-0.0465608	0.121243
Vrk3	0.0262911	0.121842
Ska2	-0.0906518	0.122139
Cdc37l1	-0.0491554	0.122247
Mettl14	0.0782178	0.122247
Pomk	-0.0434268	0.122656
Rsrc2	-0.0688071	0.122822
Prdx4	-0.0353676	0.12306
Itga3	-0.0338382	0.123539
Tkt	-0.0330433	0.123652
Fam162a	-0.0289735	0.123652
Exoc5	-0.0784369	0.124616
Whamm	0.0942708	0.124675
Lrrc75a	0.036227	0.124708
Isca2	-0.0484636	0.12498
Eif2s3x	-0.0362095	0.12498
Rhou	0.0451897	0.125488
Esyt2	0.096928	0.125488
Pebp1	0.0444082	0.125587
Fam221a	-0.02999	0.126157
Tmtc3	-0.113751	0.126216
Chad	-0.0925414	0.126955
Atp5k	-0.0431255	0.12721
Klhl21	0.0391919	0.12721
Espn	0.033415	0.127537
Arhgef5	-0.114342	0.127603
Abca9	-0.0746147	0.127849
Ppef1	-0.0562048	0.12811
Otub2	0.0382854	0.12819
Itpa	0.0473307	0.12819
Pgp	-0.0394508	0.128342
Fbln2	0.0322274	0.128342
Nudt16l1	-0.0410152	0.128403
Lxn	0.0411828	0.128674
Cep44	0.0335974	0.128734
Pclo	-0.0840848	0.129223
Rcbtb1	-0.0677188	0.129223
Tigar	-0.0248138	0.129223
Hs3st1	0.0697254	0.129223
Katnb1	0.0498557	0.129466
Cep170	0.0605681	0.129466
Aldh18a1	-0.0677899	0.130116
Il1rap	0.0531831	0.130116
Sec31a	0.0675752	0.130116
Nudt7	-0.0602048	0.130752
Traf6	0.037927	0.130752
Ndufa2	0.0855434	0.130953
4931428L18Rik	0.0921262	0.131132
Fbxw8	-0.0337647	0.131186
Serpina6	0.0612766	0.131855
Cnnm3	0.0445878	0.132737
Azgp1	-0.0732943	0.133051
Tinagl1	0.0530026	0.133059
R3hdm2	-0.0559775	0.133361
Abhd11	0.0364354	0.13341
Nipsnap1	-0.0262069	0.133586
Kank2	0.110621	0.134402
Hacl1	-0.0278103	0.134821
Mid1	0.134342	0.134926
Vmn1r28	0.0590537	0.13498
Tcp11	0.20594	0.135245
Zmat5	0.0396885	0.135304
Map6	0.111839	0.135664
E2f5	-0.0475297	0.135834
Mrpl42	0.0437983	0.136503
Catsper1	-0.0466834	0.136525
Tbc1d5	0.0776025	0.13712
Rad50	0.272696	0.137295
Pdk4	-0.0724166	0.1378
Rarres2	-0.049948	0.138015
Osbpl8	-0.05359	0.138209
Cstb	-0.0531836	0.138582
Fhit	-0.0466784	0.138697
Dnajc24	-0.0391322	0.13897
Ehbp1l1	-0.0922105	0.139057
Gipc3	0.039788	0.139178
Shkbp1	-0.0671206	0.13919
Arsb	0.049128	0.13919
Gba	0.0660628	0.13919
Wdr53	0.0302888	0.139501
Grcc10	0.0858523	0.139501
Usb1	0.0912202	0.139501
Pgls	0.0640837	0.140027
Map7	-0.105395	0.140335
Mrpl41	-0.046788	0.140697
Gipc1	0.0301781	0.140697
Golgb1	0.116322	0.140697
Mindy1	0.035535	0.140908
Palm	-0.105934	0.141334
Arl13b	0.13241	0.14135
Adam15	-0.0534396	0.141356
Tpd52l2	0.040323	0.141356
Ptprj	0.034233	0.14152
Lin7c	0.0345387	0.14176
Urod	-0.0303009	0.141909
Vapb	0.0630205	0.14249
Spats2l	0.110939	0.142561
Tjp2	0.0835352	0.142773
Naa10	-0.0308332	0.143331
Rps20	-0.0380422	0.143629
Atp5o	-0.0381703	0.144408
Ap2a1	-0.0848665	0.14536
Tatdn1	-0.0391245	0.145484
Lrrc20	0.0507504	0.14555
Selenop	0.119947	0.14555
Nudt21	-0.0554072	0.145982
Mrps7	0.0449789	0.145982
Hnrnpa3	-0.0511126	0.146109
Scarf2	0.124397	0.14612
Ngfr	-0.0857202	0.146685
Tax1bp3	0.0433954	0.146685
Ppp3ca	-0.0283436	0.146789
Med30	-0.0361151	0.14714
Cacnb3	0.0396432	0.14714
Mrpl20	0.0411902	0.14714
Bmt2	0.0732997	0.14714
Crybg3	0.057076	0.147371
Fuca2	-0.0513285	0.148333
Mtss1	-0.108828	0.148556
Tmem259	-0.0760243	0.148898
Lrrc1	0.034337	0.148957
Cd48	0.0636067	0.149142
Arfgap1	-0.0394713	0.149258
Inpp1	-0.0479542	0.149365
Vrk2	0.0890684	0.149396
Zc3h15	0.10923	0.149706
Rpp38	-0.0806013	0.14975
Mrpl23	-0.0659965	0.150093
Dhodh	0.0447308	0.150116
Akap10	0.0541119	0.150452
Nab1	-0.115076	0.150525
Rusc2	0.101466	0.150907
Nnmt	-0.0591117	0.150989
Vta1	-0.0335866	0.150989
Nme4	-0.0505585	0.151147
St3gal1	-0.0394175	0.151562
Ybx1	0.10714	0.151972
Polr1c	-0.0488279	0.152035
Rtn4	0.118854	0.152968
Zfp326	0.168313	0.153076
Aldoa	0.0464038	0.153355
Rps21	0.0473725	0.153355
Emp3	0.0477242	0.153355
Tcaf1	0.0513932	0.153355
Pgam2	0.0680469	0.153355
Pdlim7	-0.0520949	0.153433
Cfhr1	0.0427049	0.154353
Ppp1r12c	0.0783729	0.154353
Ntmt1	0.0389364	0.154569
Ttc39b	-0.0700972	0.155255
Nmral1	-0.0329753	0.155559
Btbd7	0.0577161	0.15616
Usp48	0.135475	0.15616
4932438A13Rik	-0.117084	0.15623
Rpl13	0.0465705	0.156469
Fam207a	0.051917	0.156522
Tlr3	0.0851006	0.156522
Adnp2	0.122019	0.156809
Kif13a	-0.0976435	0.156835
Galc	0.0799899	0.156975
Neil1	0.126372	0.157123
Gigyf1	0.0704827	0.157418
Zbtb8os	-0.048149	0.157485
Bmpr2	-0.0418765	0.15763
Ppm1m	-0.0430705	0.157758
Tax1bp1	-0.0762536	0.158781
Sec14l1	-0.0737214	0.158781
Mrpl15	-0.044723	0.158781
Mib2	0.0676374	0.158781
Adamtsl4	0.0611663	0.159382
Arl3	0.0439193	0.159568
Szt2	0.0824452	0.159728
Muc16	0.130525	0.16008
Gja1	-0.173725	0.160265
Mug1	-0.0796133	0.160265
Sumf1	-0.0415062	0.160265
Trim23	0.0504227	0.160265
Smpdl3a	0.0750829	0.160265
Alox12	0.12338	0.160265
Wdr47	0.0520998	0.160544
Pcmt1	0.0444751	0.160586
Mien1	-0.0640032	0.160673
Ankrd16	0.049482	0.160673
Tsn	-0.0605587	0.160818
Cpsf7	-0.091001	0.161864
Tex264	-0.0447516	0.161864
Rfesd	-0.059621	0.16215
Adgrl2	0.0330998	0.16215
Tmem237	0.0667946	0.16215
Sipa1l3	0.0980814	0.16215
Arfgap3	0.104254	0.16215
Smim12	-0.0442255	0.162183
Fchsd2	0.232024	0.16285
Clcn7	-0.0821713	0.16306
Mia2	-0.0535681	0.16306
Syde2	0.0604418	0.16306
Cald1	0.140217	0.16306
Nfatc4	-0.0553005	0.163253
Arl10	0.0491213	0.163728
Snrk	-0.0748829	0.164139
Pdap1	-0.156389	0.164479
Ecd	-0.108765	0.164479
R3hdm1	-0.112446	0.164607
Qtrt1	-0.0516037	0.165
Pi15	0.0674232	0.165
Pfkfb2	-0.0640436	0.165187
Pxdn	-0.0306909	0.165187
Nos3	-0.0716118	0.166083
Tns3	0.103859	0.166083
Glyctk	0.0431903	0.166543
Arf6	-0.0608973	0.166956
Setd1a	-0.0503539	0.167098
Lbh	0.0765354	0.167098
Asns	-0.0960339	0.167224
Atp1a2	-0.103869	0.167257
Pcnx	-0.122472	0.16727
Ccdc43	-0.0956755	0.167295
Zfp511	0.0457001	0.167516
Aamdc	-0.0603997	0.167829
Blmh	0.0419204	0.168156
Supt7l	0.0480807	0.168156
Pcbd2	0.050138	0.168442
Trpt1	-0.0720738	0.168782
Pi4ka	0.0986522	0.168782
Snx16	0.0464744	0.168918
Xpo7	-0.133838	0.169117
Erich1	0.0966259	0.169117
Trafd1	0.0679866	0.169214
Camk2g	-0.0629179	0.169839
Mfap5	0.0482566	0.169839
Plod1	0.0535615	0.169839
Prpf3	-0.143105	0.170001
Dazap1	0.0369404	0.170241
Saa1	-0.280871	0.170285
Trmt1	-0.0537978	0.170844
Tek	0.0484976	0.171264
Kbtbd4	0.115345	0.171616
Fdxr	-0.0554109	0.171968
Zcchc2	-0.224119	0.172515
Zc3hc1	-0.0870409	0.172991
Pgr	0.04431	0.173724
Fer	-0.0996632	0.174133
Cst3	0.0577865	0.174587
Nob1	-0.0560965	0.174926
Hspb1	-0.0399017	0.174926
Synpo2	0.130132	0.175141
Snupn	0.0399755	0.175226
Ube2d1	0.0454318	0.175648
Prkca	0.0847225	0.175718
Bsg	-0.0743386	0.176196
Iars2	0.0582917	0.176357
Lama4	0.0699956	0.176357
Snap23	0.0568605	0.176628
Samd1	0.11075	0.176628
Gkap1	0.240333	0.176818
Tpsb2	-0.116866	0.177075
Tfrc	0.119302	0.177157
Myo1c	-0.101474	0.177465
Epn3	0.0924527	0.178138
Lgalsl	-0.0923812	0.17919
Fhl1	-0.0700935	0.17919
Txnl4a	-0.0443328	0.17919
Sypl	0.13325	0.179562
Fbxo31	0.144116	0.179674
Coq7	-0.0614156	0.180906
Bcl2l13	-0.046462	0.180906
Lgals3	0.0596488	0.181733
Cuta	-0.0774826	0.181749
Caml	0.0847358	0.182319
Dennd4c	-0.0824218	0.182871
Lemd3	0.0607053	0.183005
Fabp5	-0.0850155	0.18346
Oxct1	-0.0596031	0.18346
Clic1	-0.0524631	0.18346
Cdk2	-0.0436937	0.184156
Tmem169	-0.146247	0.184167
Itsn2	-0.0558667	0.184167
Stx7	0.147329	0.184466
Actr3b	-0.0529529	0.184777
Pum1	0.0785601	0.18479
Atxn2	0.0929019	0.184817
Rars2	-0.0758432	0.185137
Dgkz	0.135644	0.185909
Smad5	0.0952332	0.185926
Elp5	-0.0572157	0.186275
Cbwd1	-0.0599601	0.186448
Tsen54	0.0528997	0.186448
Ndufb6	0.0669707	0.186448
Tjp1	-0.101517	0.186619
Gosr2	-0.0428677	0.18697
Cyp27a1	-0.0340546	0.186971
Dph6	0.0413107	0.187854
Rfk	-0.0624172	0.187903
Pcbp1	0.0455127	0.188039
Uba1	-0.0374428	0.188263
Rufy1	-0.130021	0.188433
Arsk	-0.0665296	0.188476
Pik3ip1	0.0502254	0.188961
Vill	0.11309	0.189171
Zbbx	0.0812997	0.189451
Dera	-0.0392813	0.189517
Aacs	0.0425603	0.189811
Ap1ar	-0.0907654	0.190383
Carnmt1	-0.0470449	0.190383
Mprip	-0.122104	0.191107
Slc12a7	-0.0641415	0.191107
Myl4	0.232682	0.191107
Exosc5	-0.0580778	0.191274
Pdgfd	0.0466893	0.192534
Dnajc1	0.135012	0.192608
Fam98b	-0.0543433	0.192689
Arid2	0.0909633	0.193011
Abhd15	-0.0729031	0.193076
Usp19	0.0967513	0.193076
Asap2	0.0951719	0.19338
Lzts3	0.0870541	0.193569
AW209491	0.0475965	0.19428
Ttc32	-0.0638216	0.194494
Hsdl2	0.0533464	0.194537
Vcpkmt	-0.0846738	0.195015
Nabp2	-0.069171	0.195484
Caskin2	0.0911448	0.195592
Actbl2	-0.0644684	0.195617
Mapk9	-0.0534613	0.195671
Akap5	-0.0648143	0.195764
Eci1	-0.0511268	0.196244
Serpinf1	-0.0504555	0.196244
Cped1	0.0618518	0.196244
Kif5a	-0.102012	0.196511
Kctd21	0.0587155	0.197391
Nubp2	-0.0466418	0.197591
Ankrd52	0.0652639	0.197972
Ccdc80	0.0957407	0.197972
Unc13b	-0.115623	0.198095
Pet100	0.0804703	0.19819
Cpeb2	0.0622682	0.19832
Wars2	0.0685286	0.19832
Tmem51	0.118667	0.198802
Smpd4	-0.0728823	0.198896
Erc2	-0.0959705	0.199183
Zfp446	-0.0907384	0.199283
Adprs	-0.0575598	0.199283
Hdac5	0.129889	0.199283
Tnnt1	0.16468	0.199283
Mrpl17	0.0559171	0.199411
Ubqln1	0.0526723	0.199969
Slc12a4	-0.11043	0.200672
Mcub	-0.115899	0.200887
Rgs12	-0.093377	0.201382
Acaa2	-0.0768481	0.201382
Nipsnap2	-0.0377175	0.201382
Mtpn	-0.0629122	0.203286
Polr2e	0.0579341	0.203487
Jph2	-0.111825	0.203896
Nckipsd	-0.0741938	0.203896
Crat	-0.0519029	0.203896
Iah1	0.0350331	0.203896
N6amt1	0.0584565	0.203896
Gstp1	-0.0691809	0.203915
Ap2a2	0.106349	0.204062
Vps13d	0.327994	0.204062
Egfr	0.0325052	0.204163
Micall1	0.0946065	0.204223
Dyrk1b	0.0538995	0.204272
Fcgr1	0.0657024	0.204272
Ubl3	-0.0699979	0.205535
2900026A02Rik	0.0967665	0.205535
Ces2g	-0.0775978	0.206611
Rpl38	0.0514153	0.206611
Fam107a	-0.0621977	0.206754
Ube3a	0.11379	0.206894
Tnfrsf10b	0.0602468	0.207746
Mettl17	-0.0562796	0.20832
Ndufa4	0.11408	0.208441
Ppp1r9b	-0.139037	0.208829
Riox2	-0.0421602	0.208959
Olfml2a	-0.048161	0.209712
Anxa11	-0.0418699	0.209732
Dhx15	-0.0969443	0.210698
Mrpl39	-0.0672351	0.210698
Tspyl1	0.104603	0.210775
Mrpl2	-0.0410011	0.210786
Dmac2	0.0569811	0.210786
Efcab5	0.0580104	0.211093
Lasp1	0.0483014	0.211278
Lix1l	0.0379525	0.211863
Zc3h14	0.096054	0.212438
Eif4e2	0.0506896	0.212536
Auh	-0.0601487	0.213237
Nup98	-0.0506443	0.213237
Ctsl	-0.069135	0.213585
Rbm42	0.0986966	0.214168
Mical1	0.0923515	0.214464
Fam114a1	0.12007	0.214464
Epb41l5	-0.0538163	0.214807
Tnks1bp1	0.150714	0.214888
Chac2	0.0846558	0.215233
Eif5b	-0.1053	0.215356
Pbx1	-0.0668682	0.215504
Nufip2	0.156225	0.215541
Zdbf2	0.236098	0.21649
Pgpep1	0.0533891	0.21675
Rpl32	-0.100139	0.216786
Ndufb9	-0.0531699	0.216924
Ccdc170	0.12022	0.217257
Ppl	-0.14732	0.217309
Cdc73	-0.0722553	0.217309
Setd2	-0.0560013	0.217309
Fut8	0.0672329	0.217309
Zfand1	0.0931558	0.217309
Ppil3	-0.0511419	0.217553
Tbc1d9b	0.105885	0.217642
Plau	0.174355	0.217642
Rpl31	-0.0712499	0.217768
Rhbdf1	0.0972446	0.218255
Cdc42bpa	-0.12489	0.218497
Plekhm2	0.0791405	0.218497
Hebp1	0.0782666	0.21853
Pld6	0.123911	0.218675
Nt5c	0.0654063	0.219488
Man2b1	-0.0670948	0.219556
Gem	-0.142082	0.219669
Ak1	0.0687116	0.21982
Itpr1	0.115832	0.220271
Pdlim4	0.0663971	0.22236
Ran	0.0740902	0.222552
Rassf2	-0.0527398	0.222693
Plekho1	0.104594	0.223731
Arap2	-0.0701772	0.223764
Snx3	0.060545	0.223896
Ifnar2	0.0737291	0.224669
Rmdn3	0.216602	0.224974
Iba57	-0.0637539	0.225046
Zfp512b	0.159088	0.225046
Vps11	0.076582	0.22571
Slc39a10	-0.0913242	0.225728
Fam234a	-0.0636019	0.225728
Prkcd	0.11162	0.226134
Kcnab2	-0.0534739	0.226192
Exd2	-0.100968	0.226716
Pts	-0.0532551	0.226917
Rnd3	0.0567479	0.226948
Egfem1	-0.0962164	0.227119
Ints11	-0.0594846	0.227119
Gask1b	0.0640154	0.227164
Plekhg3	-0.0562572	0.227208
Unc5b	-0.0547303	0.227383
Angpt4	0.0540945	0.228072
Synpo2l	0.124604	0.228289
Cops8	0.0807902	0.228692
Thtpa	0.0538572	0.22911
Pptc7	-0.0486128	0.230148
Cdk16	0.0640539	0.230804
Abl1	-0.183842	0.231013
Rps26	-0.0510322	0.231497
Pgk2	-0.117762	0.231761
Snrpf	-0.141805	0.231771
Gsta4	-0.0717672	0.231771
Mcm6	-0.0612918	0.232187
Itpripl2	0.0801501	0.23224
Paip2b	-0.0546626	0.232426
Rtn1	0.173977	0.232439
Lipa	0.0743409	0.232811
Trex1	-0.0829006	0.232911
Fndc3b	-0.125281	0.234901
Clec16a	-0.0820524	0.234901
Mrps24	-0.073453	0.234901
Pi4kb	0.125789	0.235679
Dnajc11	-0.0886355	0.23578
Nr2c2ap	-0.084738	0.235807
Fahd1	0.0559642	0.235914
Cdnf	0.0496678	0.236069
Spink1	-0.387425	0.236079
Crebrf	0.0841649	0.236256
Prdx1	-0.0848665	0.236394
S100a11	0.0997331	0.236394
St3gal3	-0.0612293	0.237133
Fam171a1	-0.273239	0.237293
Txnl4b	0.0956657	0.237293
4931406C07Rik	-0.0704034	0.237421
Anapc10	-0.0587978	0.237421
Emc10	0.0607112	0.237995
As3mt	-0.0449216	0.238206
Stab1	0.0630856	0.238206
Ttr	0.113671	0.238249
Polr3k	-0.0767816	0.238343
Lrrc4b	-0.175051	0.238466
Mob3a	0.0614282	0.238466
Ufc1	-0.0508431	0.238669
Caskin1	0.0937511	0.239077
Khnyn	0.105871	0.239268
Trmt44	-0.0584776	0.239511
Eva1c	0.0682315	0.23985
Mrpl13	0.079099	0.23985
Svs6	-0.39402	0.240615
Bloc1s6	0.132958	0.240805
Tacc1	-0.197451	0.240868
Crk	-0.091419	0.240932
Bid	0.0625354	0.240932
Nop10	0.0754159	0.240932
Sorbs3	-0.0338303	0.241257
Gnptg	0.0758099	0.241798
Coa4	-0.0925819	0.241845
Nsmce3	-0.065853	0.241845
Eif3h	-0.0553146	0.241845
Adgrl1	0.0454567	0.241845
Kcnma1	0.100915	0.24198
Gpd1	0.140967	0.241986
Flot1	-0.141767	0.242054
Bola2	0.0493014	0.242054
Pip5k1a	0.0738471	0.242054
Fgd5	-0.110623	0.243675
Vps33a	-0.0531337	0.243675
Mapk15	0.105537	0.244035
Flnc	0.172224	0.244035
Smpd3	0.104284	0.244267
Sgsh	-0.0887618	0.244773
Rbm3	0.068975	0.244773
Dnaaf9	0.0827338	0.245534
Dnmt1	-0.241891	0.246049
Tpi1	-0.0736338	0.246049
Hbs1l	0.0900216	0.246188
Dcun1d1	-0.0750401	0.246339
Adgre5	-0.0750094	0.246339
Abca2	-0.0598185	0.246339
Ccdc102a	0.322777	0.246429
Nfu1	0.0525822	0.246849
Cd99l2	0.0577737	0.247705
Ldb3	-0.103144	0.247735
Tsen34	-0.082288	0.248662
Ero1a	0.0444227	0.248989
Cyp4v3	0.0878853	0.250486
Ppp6r3	-0.122554	0.250495
Polr2c	-0.064826	0.250578
Uvssa	0.0491922	0.250636
Ubtd2	0.147635	0.250902
Hat1	-0.05333	0.251324
Tmem231	0.173517	0.251712
Cacul1	0.0601209	0.25177
Aip	0.0469973	0.252019
Mcm3	-0.183391	0.252208
Sphk2	0.0813863	0.252208
Pwwp3a	0.12804	0.252208
Frmd4a	0.143043	0.252208
Glt8d2	0.0591191	0.252263
Clec3a	0.081602	0.252362
Dip2c	0.118356	0.252874
Tti2	0.0978404	0.25318
Ar	0.17819	0.253321
Fkbp11	0.0702637	0.253331
Tas2r105	0.0779565	0.253331
Myo18b	-0.1811	0.253618
Atp5pb	0.0952235	0.254638
Gid8	0.0629391	0.255903
Ift22	0.0663994	0.256018
Rsbn1l	0.103344	0.256515
Tbc1d10b	-0.125157	0.257005
Card19	-0.0750251	0.257005
Pbxip1	-0.105017	0.257221
Naxe	0.0756449	0.257221
Fam110b	0.118341	0.257221
Cavin1	0.165426	0.257221
Myl2	0.448267	0.257356
Ociad1	-0.0404339	0.257547
1810009A15Rik	0.105048	0.257714
Numbl	0.075328	0.257985
Serpinf2	-0.100731	0.258499
Ccdc32	-0.0653295	0.258499
Trmt2a	-0.0556781	0.258499
Pitpnb	0.0479022	0.258499
Rnf31	0.0985842	0.258524
Ndufs4	0.0902445	0.258755
Slpi	0.131712	0.258755
Mrps28	-0.0574257	0.25935
Ttpal	-0.0816917	0.25954
Aldoart2	-0.0851147	0.260294
Plbd2	-0.0959162	0.260295
Dxo	-0.0815391	0.260377
Ythdf1	0.0744524	0.260377
Cnot2	0.0453614	0.260939
Mndal	0.219003	0.260939
Ovca2	0.0672919	0.261046
Braf	0.0528832	0.26107
Polr2f	0.0898416	0.261092
Mkrn1	-0.184948	0.261332
Mepce	0.211157	0.261332
Ube2o	-0.145224	0.261983
Crispld1	0.0604121	0.261983
Map2k2	0.0624698	0.261983
Asah1	-0.102081	0.262037
Ttc7b	0.0763156	0.262271
Ano1	-0.0859701	0.262311
Synj2bp	0.0709237	0.26264
Mrpl55	0.0633851	0.262805
Pdxdc1	0.122254	0.263319
Bcr	-0.145148	0.263324
Map4k2	-0.059923	0.263422
Sec11c	-0.0775043	0.263678
Glrx5	0.0898001	0.263678
Ptpn12	0.14536	0.263678
Stt3b	-0.100649	0.263759
Clca3a1	-0.0926009	0.264639
Scmh1	0.0865876	0.265421
Ppfia1	0.158301	0.265619
Tubb4b	-0.0656551	0.265691
Ankrd34a	0.155227	0.265803
Snrpg	-0.107079	0.265848
Trp53i11	-0.180394	0.266166
Dcp2	0.125527	0.266258
Cope	-0.0900028	0.266424
Fbxo6	-0.0407804	0.266424
Ranbp2	0.107226	0.266526
Gp1bb	0.17364	0.266526
Fbp1	0.207186	0.266655
Ggact	-0.0839935	0.266793
Dhx29	-0.330522	0.266802
Kctd9	-0.0734498	0.266813
Aldh16a1	-0.0553811	0.266813
Wac	0.196475	0.266884
Nudt13	-0.0752273	0.266979
Tbc1d4	0.100772	0.266979
Inpp5e	-0.110436	0.26725
Myo6	0.0852175	0.268433
Prmt3	-0.092171	0.268702
Glud1	-0.0847038	0.269661
Llgl2	-0.0680949	0.269661
Shc1	0.0475565	0.269926
Strbp	0.110796	0.269926
Malt1	-0.0690458	0.270103
Traj16	-0.154576	0.270344
Nudt16	-0.0885462	0.270964
Cacnb2	0.154344	0.271136
Tnrc6b	0.226001	0.271173
Mrpl58	0.0555397	0.271901
Smc1a	0.0888687	0.272191
Zfpm2	-0.261902	0.272205
Cd302	-0.124656	0.272205
Efnb1	-0.0676256	0.272205
Pdgfra	0.0663011	0.272209
Loxl3	0.0451622	0.272252
Tcn2	0.0824513	0.272252
Cnksr3	0.0866304	0.272252
Tesc	-0.0763268	0.272656
Ckb	0.0679147	0.273414
Heph	-0.114072	0.274218
Rps6ka5	-0.125111	0.274414
Ppp2cb	-0.0874853	0.274414
Camsap1	0.105893	0.274414
Rtcb	-0.046249	0.274586
Abhd4	0.125892	0.274823
Ppp1r12a	0.24393	0.275072
Cox7a1	0.312659	0.275104
Gmfb	0.0712884	0.2752
Afdn	0.0912896	0.2752
Nhsl2	-0.181827	0.275351
Phlda3	-0.114336	0.275351
Gtpbp8	-0.0671423	0.275643
Ppp6r2	0.130582	0.275643
Amdhd2	0.0767297	0.276501
Ech1	-0.0763408	0.276768
Clint1	-0.173365	0.277093
Vps28	-0.0635391	0.277459
Pdzd2	0.112464	0.277459
Abhd14b	0.0723926	0.277898
Mgll	0.0542252	0.279243
Pnkd	0.064258	0.279243
Lsm10	0.091279	0.279599
Rnf214	0.156289	0.280089
Ehhadh	0.0644947	0.280126
Ppil4	0.139863	0.280426
Ube2e2	-0.0936224	0.280893
Kif1b	-0.107589	0.281164
Ssu72	-0.0441387	0.281164
Ddx46	-0.178835	0.28143
Ezr	-0.0635371	0.28143
Drap1	-0.12478	0.281712
Arhgap22	-0.0647259	0.28177
Fez1	0.190193	0.281842
Phka1	-0.133299	0.2836
Epb41l1	-0.149728	0.284151
Crtap	0.0499704	0.284348
Gxylt1	-0.0616095	0.28461
Klhl11	-0.058975	0.28473
Prdm16	0.132449	0.284813
Cdk7	-0.0750741	0.285785
Serpina3n	0.0920854	0.286159
Ston1	-0.0908836	0.286303
Eps8	0.269819	0.286586
Rpl22	-0.0711646	0.286589
Dtnb	0.113431	0.287148
Sulf1	0.0930152	0.287202
Ehmt2	0.102048	0.287202
Btf3	0.0763962	0.287883
Hmgn5	-0.137943	0.287999
Sephs1	0.0667808	0.288053
Hid1	-0.143942	0.288171
Adcy5	-0.083659	0.288224
Tbc1d22a	-0.0610934	0.288791
Adat2	0.0543776	0.288791
Plekha5	0.173944	0.288791
Reg1	0.0592565	0.288847
Nectin2	-0.0515956	0.288882
Pnpo	-0.0747105	0.289872
Nebl	-0.0718294	0.290262
Dtna	-0.155593	0.29093
Ahcyl2	0.142154	0.290965
Nup153	0.192276	0.290965
Kif1a	-0.221707	0.291082
Atxn7l3b	0.0969971	0.291292
Gm5134	-0.107973	0.292147
Mbl2	0.317689	0.292147
Eif3g	0.0879927	0.29221
Cyc1	-0.07657	0.292276
Kctd12b	0.0985972	0.292607
Ust	-0.113775	0.292619
Ccdc6	0.138244	0.292807
Meak7	-0.070424	0.293769
Mrpl32	0.0967447	0.293769
Ighg1	-0.16158	0.294761
Rorb	-0.0949064	0.294778
Tusc2	0.13311	0.294778
Lpp	-0.153917	0.294852
Bdh2	0.0824926	0.295323
Rab11a	-0.101896	0.295325
Prkab2	-0.0550808	0.295325
Gpkow	-0.131415	0.29541
Dchs1	0.0708838	0.295765
Lrch3	-0.0969856	0.296255
Tom1l2	0.0472071	0.296285
Zfp410	-0.0955334	0.296413
Ripk1	-0.118145	0.296523
Reln	0.141402	0.296523
Sgtb	-0.0655114	0.296766
Pex10	-0.0594734	0.296918
Alyref	-0.110118	0.296948
Gtf2e1	-0.141672	0.297117
Txndc15	-0.137101	0.297227
Mios	-0.0949779	0.297407
Cbs	-0.150296	0.298251
Pcdh7	-0.130435	0.298447
Srr	0.0585023	0.298447
Crppa	-0.0933263	0.299159
Mettl2	-0.0603911	0.299302
Polr1h	0.0743995	0.299598
Nup155	0.105308	0.29972
Csdc2	0.0669563	0.300571
Kif1c	0.134464	0.300571
Pxn	0.155642	0.300571
Sgta	0.0743594	0.300875
Picalm	0.102819	0.301102
Rpsa	-0.100945	0.302744
Mrm3	0.0843305	0.302744
Rbpms2	0.104342	0.302744
Osbpl10	0.0886538	0.302855
Nfasc	-0.0780566	0.302862
Fmod	0.109978	0.303316
Msrb3	-0.0664281	0.30383
Iglc2	-0.1074	0.304377
Cox7a2	-0.115941	0.305619
Huwe1	0.135326	0.306332
Flad1	0.0862435	0.306384
Zfp598	0.128029	0.307176
Atf2	0.0641514	0.307291
Fgl2	0.0707451	0.307474
Rhod	-0.0888088	0.307728
Gm4951	0.0961115	0.307884
Sri	0.101308	0.307884
Sos2	0.133864	0.307884
Kti12	-0.0752657	0.308046
Clpp	-0.0568967	0.308637
Pmm2	-0.0627418	0.309217
Uros	-0.096615	0.309607
Lrp1	0.0641979	0.309874
C030006K11Rik	-0.0888755	0.309902
Dhdh	-0.0762697	0.3104
Evx2	-0.25347	0.31046
Stom	0.0979911	0.311182
Rps5	0.0779195	0.311764
Amotl1	-0.409454	0.311845
St3gal5	0.0926836	0.311927
Cpsf6	0.104391	0.311927
Ndufa7	0.112872	0.311927
Frg1	0.221413	0.311927
Ppbp	0.248225	0.311927
Cavin2	0.253574	0.311927
Copb2	0.127859	0.312174
Synpo	0.156078	0.312174
Eml4	0.180005	0.312435
Tmem28	-0.0693776	0.312566
Prkci	-0.147538	0.312579
Ndufaf5	-0.101478	0.312721
Slc4a2	0.0915206	0.312721
Snrnp70	-0.107156	0.312804
Ang	0.0943944	0.313021
Smarce1	0.227085	0.313285
Lsm6	0.0988313	0.313353
Ncoa6	0.0750978	0.313537
Eif4b	0.25353	0.313537
Spata5	0.0887185	0.313546
Pdlim2	-0.088213	0.314678
Synj1	0.101328	0.314727
Dynlt2b	-0.0830747	0.315081
Vps45	0.119393	0.315094
Nasp	0.223741	0.315127
C8b	-0.121408	0.315175
Tapbp	0.0912965	0.315345
Angptl3	-0.134464	0.315355
Ebf1	-0.069289	0.315764
Kif2a	0.205184	0.31583
Adgrg1	0.114684	0.316001
Nit2	-0.086989	0.316117
Lsm7	0.103243	0.31725
Ceacam10	0.514398	0.31725
Nradd	0.0684489	0.317295
Sh3bp4	-0.118831	0.317457
Ddx49	-0.107443	0.317598
Lman2l	-0.0835059	0.317598
Mospd3	0.0984933	0.317598
Acin1	0.256208	0.317598
Sdk1	0.110754	0.317943
Svs5	-0.459659	0.318288
Tubb2a	-0.0711331	0.318288
Arhgap24	0.26652	0.318687
Traf3	0.131792	0.318736
Nf2	0.123418	0.319347
Foxj2	0.221907	0.319347
Itpkc	-0.0549825	0.319481
Mbnl2	0.155149	0.319481
Plekhf1	-0.0750756	0.319622
Rpusd4	-0.0747896	0.319975
Tfg	0.0952651	0.319975
Shb	0.164535	0.319975
Snrpe	-0.234562	0.320091
Ctu2	-0.0850652	0.321587
Pdcd7	0.135698	0.322437
Gas2l1	-0.101204	0.322896
Csnk2a2	-0.0713423	0.323249
Ankrd13a	0.0609791	0.32363
Plaat3	0.0864833	0.323914
Hdgfl3	0.260702	0.323965
Aox1	-0.118208	0.325355
Ak3	-0.0983722	0.325566
Papss1	0.0604096	0.325605
Pfkm	-0.14565	0.326426
Afmid	-0.102385	0.326972
Ppp1r9a	0.0930205	0.327105
Polr3f	0.105799	0.327563
Stx8	0.155175	0.32808
Emc3	-0.179966	0.328354
Pusl1	-0.0835706	0.328354
Sympk	0.451976	0.32844
Nek3	0.0929429	0.329178
Nr3c1	0.167324	0.329844
Cyria	0.0610506	0.32991
Khdrbs3	0.132482	0.331104
Arhgef11	0.178432	0.331348
Hapln3	-0.0948349	0.333028
Rbck1	-0.109746	0.333686
Zc3h7b	0.0925153	0.333818
B4galt4	-0.435763	0.335418
Rab11fip5	-0.147445	0.335846
Exosc6	0.0815396	0.336272
Btg2	-0.123038	0.336586
Aldh1b1	-0.0667035	0.337085
Sumo1	-0.0822877	0.337599
Ap3b1	-0.151006	0.337708
Ifngr1	-0.0597485	0.337953
Wipf1	0.0645848	0.337953
Fn3k	0.0867672	0.338664
Haus5	0.0881705	0.338664
Cops7a	-0.0637024	0.338996
Pcgf1	-0.0954411	0.339
Pacsin2	0.153576	0.339058
Lyrm4	0.0917722	0.339092
Ppcdc	-0.0814829	0.33972
Tfcp2	0.09386	0.341034
Atf6b	0.0878746	0.341265
Mrps9	0.0913787	0.341735
H1f0	0.333514	0.341735
Fbl	-0.114677	0.3418
AW551984	-0.0832659	0.3418
Ddx10	0.170153	0.341994
Igfbp2	-0.308721	0.343009
Cfap73	-0.262482	0.343576
Steap3	0.171356	0.343576
Plin4	-0.23256	0.343647
Brd3	0.0855719	0.344003
Acta1	-0.133404	0.34414
Hrh2	-0.11627	0.34436
Ankrd27	-0.175465	0.344784
Entpd1	0.0634135	0.344784
Slc39a6	-0.164279	0.344943
Lcn2	-0.164222	0.346014
Zfyve19	-0.11579	0.34731
Sec14l2	0.0740394	0.348825
Trappc12	-0.127615	0.349166
Commd9	-0.128251	0.349536
Mta2	-0.127089	0.349536
Vasn	0.0624099	0.350416
B2m	0.366558	0.350736
Pnkp	-0.0547654	0.350808
Tdrkh	-0.131809	0.350871
Pcca	-0.159556	0.351692
Fut11	0.0949422	0.35176
Sh3tc1	-0.297436	0.352891
Pdhb	-0.122621	0.352914
Park7	-0.0846861	0.353303
Kdm3b	-0.0862207	0.353422
Gfm2	-0.0912304	0.353982
Uqcrq	0.121318	0.353982
Prdm6	0.0648064	0.354258
Rpl18	-0.0998639	0.354684
Fabp3	0.118256	0.354803
Alg13	0.1923	0.354877
Oma1	0.279543	0.355057
Commd6	-0.103054	0.355241
Gm14401	-0.163949	0.355437
Lmod1	0.219313	0.355437
Pfas	-0.0664185	0.355936
Cnot9	-0.0627407	0.355936
Cops3	-0.0837303	0.35658
Aebp1	0.0642527	0.356639
Alkbh6	-0.105941	0.356839
Rpl12	0.0692668	0.357697
Maea	0.0681804	0.359017
Nfil3	0.139091	0.359023
Borcs6	0.0921256	0.359915
Tmsb4x	-0.152381	0.360739
Hecw1	0.115722	0.360835
Snd1	0.174324	0.361563
Htra2	-0.0976774	0.361878
Synrg	0.211093	0.362038
Psmb2	-0.112834	0.362491
Mmp17	0.103024	0.362805
Arih1	0.29273	0.362885
Fdps	-0.0682742	0.362971
Papola	-0.157354	0.362971
Ubqln2	0.074575	0.362982
Rae1	-0.0645229	0.363754
Gstp2	0.129897	0.363805
Ppp1r18	0.228644	0.363816
Zfyve16	0.114471	0.36405
Tc2n	0.252843	0.364173
Plekhh2	-0.242576	0.3647
Proser1	0.0795981	0.364967
Polr1e	-0.078511	0.365123
Hps3	-0.143817	0.366899
Mid1ip1	-0.186788	0.367361
Jmjd1c	0.161566	0.367379
Cdkal1	0.0976716	0.367885
Phf3	0.396893	0.36895
Bak1	0.0970585	0.3693
Gstt2	-0.0772813	0.369594
Ddi2	-0.0763687	0.369836
Egfl6	0.146991	0.369883
Itgb5	0.0680174	0.369915
Rbm43	-0.0751066	0.370106
Impa2	-0.278749	0.370298
Pikfyve	0.141689	0.370617
Cd74	0.115673	0.370886
Nfkbie	0.123488	0.370886
Mrps14	-0.0777102	0.371795
Zc3h4	0.145428	0.371795
Dlst	0.0600337	0.372534
Pik3r4	0.166477	0.373426
Tex35	0.572059	0.373889
Rps7	-0.0637865	0.374426
Gak	-0.131384	0.374582
Mrpl14	0.0844739	0.375175
Klk14	-0.105543	0.375314
Ppib	-0.0875629	0.375314
Hgh1	-0.0945299	0.375395
D130040H23Rik	0.0944057	0.375518
Wasl	0.261246	0.375725
Zkscan5	-0.172849	0.375775
Minpp1	0.0931993	0.376267
Zfp593	-0.141828	0.37753
Cks2	0.135858	0.377702
Bmp2k	0.151754	0.377702
Crlf1	0.114511	0.378068
Ppil1	-0.0783883	0.378671
Glb1l	-0.131743	0.378981
Ptpn14	-0.110044	0.378981
Dtd2	-0.0725938	0.379111
Ubxn6	0.0750166	0.379495
Npm3	0.0775539	0.379495
Sav1	0.0866557	0.379555
Aldoc	-0.110329	0.379811
Septin3	0.115197	0.379811
Trio	0.119649	0.379873
Fermt2	0.191434	0.380111
Ttc21a	-0.154723	0.380204
Gm7356	-0.104944	0.380204
Cars2	-0.0784318	0.380204
Uqcrb	0.10615	0.380204
Chrdl1	0.169593	0.380204
Ngp	0.261093	0.380325
Ifi207	0.138337	0.380699
Gatc	0.12903	0.381483
Il16	-0.119724	0.381608
Akr1b3	-0.0716022	0.381608
Olfr1314	0.39518	0.382028
Mrm2	-0.0801742	0.382255
Hspa13	-0.0993945	0.3824
Lgals9	-0.144502	0.382567
Phf5a	0.107651	0.382567
Wnk1	-0.177971	0.382666
Ecsit	-0.0728649	0.382666
Rsu1	0.0652166	0.382666
Igfbp7	0.101675	0.382666
Lrmda	-0.169434	0.38314
Dusp28	-0.0851547	0.38314
Arhgap31	-0.107971	0.383559
Diaph1	0.129933	0.383859
Yod1	0.147595	0.383859
Arl2bp	-0.163548	0.384217
Zbtb2	-0.138882	0.384217
Vps13c	-0.0971865	0.384217
Msantd2	-0.083998	0.384217
Acly	0.121627	0.384217
Ppil2	0.193357	0.384217
Pawr	0.288615	0.384217
Sdhaf1	0.0705625	0.38427
Ndufa5	-0.0810997	0.384333
Gm1043	0.189293	0.384407
Ttc19	0.0695237	0.384537
Apof	-0.0995184	0.384639
Ndor1	-0.0760227	0.385376
Pheta2	0.103604	0.385376
Mcmbp	0.102797	0.386333
Lgals3bp	0.123445	0.386389
Flrt1	0.128984	0.386484
Camk2n1	-0.147272	0.386521
Ndufs8	0.09511	0.386821
Mcee	0.10469	0.386926
Luzp1	-0.154888	0.388325
Rps19	0.0946389	0.388905
Usp6nl	0.266686	0.388905
Emc7	-0.0583088	0.389136
Psip1	0.253832	0.389757
Sema3f	-0.110135	0.389912
Pih1d1	-0.0820883	0.390393
Sufu	0.0585101	0.39046
Zmym4	-0.238573	0.391024
Neu1	0.115822	0.391492
Nt5c3	-0.0924483	0.392564
Rufy2	0.29768	0.393024
Dusp22	-0.0796366	0.393279
H2-Eb1	0.169325	0.393316
Sytl4	0.196131	0.393316
Tyk2	0.128249	0.393614
Zbtb21	-0.328149	0.393859
Mbd1	0.217597	0.394097
Ercc2	-0.135033	0.394211
Abcc2	0.369256	0.394668
Ccs	-0.0922457	0.395118
Snap47	-0.0882813	0.395118
Map7d2	-0.122245	0.395429
Ntpcr	0.110258	0.395583
Wdcp	-0.0785006	0.397485
Ero1b	-0.141077	0.398011
Ambp	-0.16868	0.398195
Mrpl54	0.10987	0.398195
Tdrd3	0.187579	0.398209
Dus3l	-0.136922	0.398521
Prkaa2	-0.133159	0.398521
Sh3bgrl2	0.114151	0.398521
Ntrk3	-0.0954797	0.398537
Eif2s1	0.138074	0.398649
Hsp90aa1	0.1942	0.399886
Pdlim5	-0.122997	0.40006
Ube2v2	0.110588	0.400188
Mrps16	0.113067	0.400188
Ptges2	0.0750713	0.40114
Thbs2	0.0908999	0.402377
Gnb2	-0.295671	0.402719
Dock1	0.193581	0.403047
Ndufb8	0.0650922	0.40329
Ndufb3	0.0659992	0.403314
Rnasel	-0.142416	0.403431
Fn3krp	-0.103758	0.403436
Pofut1	-0.0965407	0.403458
Atp6v1a	0.0783422	0.403829
Foxj3	0.185282	0.403859
Relb	-0.0997561	0.404308
Nexn	0.124652	0.404308
Ssh1	0.199893	0.405146
Trim3	0.117084	0.405279
Ciao2b	0.142235	0.405536
Dus2	0.0735025	0.406003
Map2k4	-0.0805496	0.406587
Ldlrap1	-0.0984201	0.406589
Map4k3	0.187495	0.406589
Mafk	-0.0774218	0.406738
Kank4	0.214826	0.406756
Galk1	-0.120123	0.406846
Pdk1	-0.0968385	0.406952
Kit	0.228106	0.406952
Ethe1	-0.070159	0.407526
Slirp	0.0891418	0.408075
Dkkl1	0.462536	0.40815
Parp3	-0.102317	0.408907
Icosl	0.17294	0.409076
Ddx3x	0.136506	0.409294
Eif3e	-0.125768	0.409576
Vps4a	-0.24178	0.409577
Rundc1	0.0900206	0.409715
Ogg1	-0.106273	0.409943
Mtmr3	-0.128028	0.410158
Eif4ebp1	0.116784	0.410158
Clpb	0.0854505	0.410326
Add1	0.199948	0.410326
Rap2a	-0.124583	0.4104
Rrp1b	0.667563	0.410601
Zfp830	0.268623	0.4109
BC005624	-0.294356	0.410984
Map9	0.189815	0.411076
Syap1	0.279467	0.412023
Cyfip2	0.250653	0.412756
Ccdc113	0.297809	0.412768
Rps10	-0.0850253	0.412901
Eola1	0.158805	0.412901
Mta3	0.0804719	0.414259
Mtm1	0.102774	0.414347
Nit1	-0.0984467	0.415377
Rab11fip2	0.13073	0.416102
Igkv9-124	-0.485486	0.416976
Lratd2	0.18139	0.417172
Ahctf1	0.238844	0.41823
Irgq	0.0885221	0.418255
Mtus1	0.183695	0.418365
Tent5a	0.0738841	0.41868
Itpk1	0.0943458	0.41868
Gmfg	0.141664	0.41868
Nmt1	0.161284	0.41868
H2ax	0.140127	0.418957
Tango2	-0.123066	0.419587
Stx6	-0.151163	0.419617
Cacna1c	-0.255373	0.42044
Acp1	-0.0943757	0.42044
Mrps34	-0.0857185	0.420477
Atp1b3	-0.0700892	0.420618
Rps15	0.079049	0.420618
Zdhhc5	-0.186748	0.420641
Gstt1	-0.0787457	0.420641
Gadd45gip1	0.210324	0.420641
Enpp4	0.145099	0.42225
Pdcl	0.398037	0.422453
Lrrc57	-0.0755989	0.422536
Gne	0.0972366	0.42276
Hint1	0.122764	0.42296
Gnb4	-0.135543	0.423398
Junb	0.149955	0.423891
D11Wsu47e	-0.11001	0.424205
Smarcc2	0.228828	0.42469
Oxr1	0.0979777	0.425043
Rgn	0.239825	0.425399
Mtfr1l	-0.0564471	0.426311
Phpt1	0.0935791	0.426311
Rexo1	0.179208	0.426311
Arpc3	-0.0908678	0.426519
Tmem256	-0.131737	0.427248
Fam219a	0.159302	0.427346
Limch1	-0.243479	0.428173
Tor2a	0.106376	0.428192
Echdc2	-0.108754	0.428285
Rbx1	0.297964	0.428626
Tbc1d17	0.0831974	0.428664
Sel1l	0.134872	0.429029
Trabd2b	0.0961044	0.429619
Casp9	0.091496	0.430063
Gm11213	-0.185631	0.430224
Tbcel	-0.0749401	0.431053
Nfkb1	0.0596108	0.431053
Rnf166	0.096089	0.431053
Dnal1	-0.0829772	0.431607
Rai14	-0.105718	0.432018
Trp53rkb	0.146828	0.432488
Gm2a	-0.125735	0.432703
Tubb5	-0.112933	0.43329
Plpp3	0.213748	0.433335
Samd4	0.141475	0.434045
Cpt1b	0.207156	0.435044
Dlgap3	-0.129765	0.435832
Ifit1	0.126321	0.435832
Hdgfl2	0.22525	0.435832
Ktn1	0.231279	0.435832
Cyb5a	-0.117913	0.436328
Usp3	-0.109602	0.436328
Arsa	-0.133634	0.436686
Scrib	-0.133586	0.436788
Gpx7	-0.0984971	0.436835
Tsr2	0.10918	0.437413
Sox12	0.257086	0.43753
Mcm3ap	0.111506	0.437931
Dennd1a	0.307244	0.438646
Matr3	-0.215564	0.438706
Phactr1	0.183795	0.439971
Rbpms	0.0960406	0.440002
Rmnd5a	-0.118884	0.44026
Dvl3	-0.155348	0.440733
Cyp2d22	0.219081	0.440736
8030462N17Rik	0.12869	0.440749
Ubtd1	0.0733944	0.441074
Abitram	-0.0924213	0.441152
Bin1	0.235103	0.442569
Ctbp2	-0.122808	0.442667
1810030O07Rik	0.236653	0.442667
Ccn5	0.15798	0.442724
Lama5	-0.0705172	0.442763
Fam149b	-0.100123	0.443187
Mapk14	-0.117943	0.443448
Wars	-0.0972637	0.443448
Vps9d1	0.0837461	0.443448
Ctbs	-0.131808	0.443764
Ccdc167	0.197183	0.443764
Glmp	0.114964	0.443932
Tubb6	-0.0847132	0.444668
Trmt1l	-0.163209	0.445443
Map4	0.29114	0.446157
Mrps5	0.234711	0.446206
Mccc1	-0.16839	0.447446
Lrg1	0.194248	0.447837
Dtymk	-0.103737	0.447987
Gstt3	-0.096599	0.448018
Pdlim3	0.0719302	0.448126
Cand2	0.32536	0.448754
Ddx56	0.174005	0.44918
Eipr1	-0.121748	0.449181
Fkbp10	-0.11186	0.449493
Mpp2	-0.0898727	0.449493
Ankrd17	-0.247242	0.450625
Neb	-0.13493	0.450625
Ap1g1	-0.0873779	0.450625
Sod2	0.0953081	0.450625
Cd34	0.118488	0.451656
St6gal1	0.0919391	0.45177
Fhl2	0.145704	0.451982
Nmrk1	-0.125288	0.452019
Ncoa7	0.191673	0.45219
Npr1	-0.0902971	0.452401
[truncated: 4,987 more rows]

## Sheet: Extended Data Fig.9h
		amotl2 ec+/ec+								amotl2 ec-/ec-
Body weight (g)		B423	B425	B428	B430	B434	B435	B441	B442	B424	B431	B432	B439	B440
Day0	week 9	28.34	28.76	27.9	26.09	27.49	25.54	23.15	27.6	26.12	27.08	26.67	24.44	24.4
Day7	week 10	29.9	29.4	28.84	25.79	28.88	27.45	22.14	28.52	25.98	26.94	26.48	22.35	25.42
Day14	week 11	30.71	30.24	29.75	26.81	28.77	27.5	24.08	29.23	27.69	27.86	27.54	24.12	26.03
Day21/S-DAY0	week 12	30.25	30.68	29.79	27.29	29.23	28.18	25.6	30.25	27.53	27.74	27.32	25.57	26.66
S-DAY7	week 13	30.94	30.5	30.03	28.57	29.02	27.82	25.93	29.83	29.01	28.45	27.55	26.09	27.47
S-DAY14	week 14	31.25	30.97	29.92	29.46	29.39	28.17	27.31	31.48	28.42	30.41	28.7	28.08	28.96
S-DAY21	week 15	32.75	31.44	30.88	29.92	29.64	28.6	28.01	31.84	30.09	30.53	28.35	28.66	29.58
S-DAY28	week 16	34.21	31.58	31.95	29.96	29.9	28.66	28.57	31.49	30.67	30.61	29.42	29.36	29.85
Normalised to week 9
Day0	week 9	1	1	1	1	1	1	1	1	1	1	1	1	1
Day7	week 10	1.06	1.02	1.03	0.99	1.05	1.07	0.96	1.03	0.99	0.99	0.99	0.91	1.04
Day14	week 11	1.08	1.05	1.07	1.03	1.05	1.08	1.04	1.06	1.06	1.03	1.03	0.99	1.07
Day21/S-DAY0	week 12	1.07	1.07	1.07	1.05	1.06	1.1	1.11	1.1	1.05	1.02	1.02	1.05	1.09
S-DAY7	week 13	1.09	1.06	1.08	1.1	1.06	1.09	1.12	1.08	1.11	1.05	1.03	1.07	1.13
S-DAY14	week 14	1.1	1.08	1.07	1.13	1.07	1.1	1.18	1.14	1.09	1.12	1.08	1.15	1.19
S-DAY21	week 15	1.16	1.09	1.11	1.15	1.08	1.12	1.21	1.15	1.15	1.13	1.06	1.17	1.21
S-DAY28	week 16	1.21	1.1	1.15	1.15	1.09	1.12	1.23	1.14	1.17	1.13	1.1	1.2	1.22
S: Surgery
Multiple unpaired T-test
		P value
	week 9
	week 10	0.09499
	week 11	0.142494
	week 12	0.038901
	week 13	0.686889
	week 14	0.477309
	week 15	0.712735
	week 16	0.598712

## Sheet: Extended Data Fig.9i
		amotl2 ec+/ec+																amotl2 ec-/ec-
		B423		B425		B428		B430		B434		B435		B441		B442		B424		B431		B432		B439		B440
Blood pressure (mmHg)		Systolic	Diastolic	Systolic	Diastolic	Systolic	Diastolic	Systolic	Diastolic	Systolic	Diastolic	Systolic	Diastolic	Systolic	Diastolic	Systolic	Diastolic	Systolic	Diastolic	Systolic	Diastolic	Systolic	Diastolic	Systolic	Diastolic	Systolic	Diastolic
Day0	week 9	121.875	85.5	112.875	69.25	114.75	74.5417	120	80	105	74.5	100.625	58	106.667	74.8667	112.636	70.0909	121.25	74.5	120.625	88.5	122.529	82.7059	116.938	85.875	108.333	71.2222
Day7	week 10	92.1429	50.8571	120.875	66.5	119.5	81.5	107	71.875	97	72	110.286	75.2857	110.143	78.1429	111	76	116.7	82.8	101.727	77.0909	130	81	116.333	87.5	96	67
Day14	week 11	106	64.6667	121.667	90.1111	124.1	92.1	115.4	87.8	101.9	74	111.538	86.6154	111.857	83	113	89	75.3333	52	103	78.8571	101.333	77.1667	103.133	76.2	95.3571	70.6429
Day21/S-DAY0	week 12	101.556	71.1111	104.267	79.5333	108.917	79.9167	110.417	82	104.95	78.8	119.222	85.8889	113.5	82.2	103.429	82.2857	109	72.8	105.176	81.1176	101.5	67	90.8462	71.1538	98.0588	71.1176
S-DAY7	week 13	105.375	78	105.077	80.5385	96.6667	69.25	116.857	85.2857	106.667	86.4444	117.1	92.9	107	84.6667	105.556	77	110.375	76.125	110	82.25	115	94	107.833	70.5	92.8421	65.2105
S-DAY14	week 14	92.4	63.1	91.3	62.7	91.3333	62.8333	106.211	74.0526	96.6667	71.5	112.1	74.5	103.25	72.625	107.167	78	110.625	78.75	98.6667	74	114.25	91.125	103	80.125	104.25	81.625
S-DAY21	week 15	106	82.8	97.75	70.875	111.833	78.6667	114.471	83.6471	106.75	80.6875	127.778	96.3333	113.333	87.5333	103.059	72.7059	109.444	79.8889	110.8	85.2	113.833	77.0833	105.273	79.0909	109.7	82.7
S-DAY28	week 16	101.5	74	106.538	75.3846	104.222	78.3333	111.462	80.8462	115.3	83	103.667	78.6667	109	78.3636	96.4706	70.1765	115.778	87.1111	102.667	76.7778	121.357	97.9286	97.25	63.4167	97.1818	78
S: Surgery
	Multiple unpaired T-test
		P value	P value
		Systolic	Diastolic
	week 9	0.142261	0.13561
	week 10	0.58279	0.163807
	week 11	0.00659367	0.0525215
	week 12	0.0661203	0.015447
	week 13	0.939333	0.428104
	week 14	0.182072	0.00870173
	week 15	0.942945	0.826703
	week 16	0.862738	0.504309

## Sheet: Extended Data Fig.9j
		amotl2 ec+/ec+					amotl2 ec-/ec-
		B423	B428	B430	B435	B442	B424	B431	B432	B439	B440
Heart rate (bpm)
Day0	week 9	505.5	491.2	542.667	444	453.833	413	516.353	507.25	449.25	423
Day7	week 10	511.5	422	459	480	458.5	413	560	551	449.25	423
Day14	week 11	464.357	508.5	458.938	464.6	433	445.5	555.429	463.5	453	463.333
Day21/S-DAY0	week 12	455	506.667	483.812	445.1	476.381	480	489.125	463.5	418	463.8
S-DAY7	week 13	527.143	461	485.1	477.636	486.385	472.5	446.9	463.5	468.5	485.375
S-DAY14	week 14	516.762	450.5	481.6	498.714	497	449.625	435.154	498.667	464.706	610.727
S-DAY21	week 15	453.083	489.571	447	516.385	543.76	443.75	424.2	428.5	477.75	571.524
S-DAY28	week 16	469.304	475.833	466.2	496.125	463.087	477.25	423.25	474.6	443.727	491.545
S: Surgery	Multiple unpaired T-test
		P value
	week 9	0.383351
	week 10	0.718553
	week 11	0.673405
	week 12	0.53897
	week 13	0.148729
	week 14	0.933954
	week 15	0.544803
	week 16	0.407705
