# Supplementary material for: The VE-cadherin/AmotL2 mechanosensory pathway suppresses aortic inflammation and the formation of abdominal aortic aneurysms
Source: Nat Cardiovasc Res. 2023 Jun 29;2(7):629–44. doi: 10.1038/s44161-023-00298-8 (PMC11358041; doi:10.1038/s44161-023-00298-8)
Supplement: Supplementary file 33 — Statistical Source Data [file 44161_2023_298_MOESM33_ESM.xlsx]

## Sheet: Extended Data Fig. 10a
AMOTL2/PECAM1				Media								Adventitia
	ID	condition	tissue	gender	AMOTL2	PECAM1	AMOTL2/PECAM1		ID	condition	tissue	gender	AMOTL2	PECAM1	AMOTL2/PECAM1
	3A007	NTH	med	male	6.19377	10.5326	0.588055		3A007	NTH	adv	male	6.6472	11.084	0.599712
	3A008	NTH	med	male	6.37807	10.5528	0.604395		3A008	NTH	adv	male	6.79812	11.916	0.570502
	3A011	NTH	med	male	6.58755	9.16894	0.718464		3A011	NTH	adv	male	6.70454	10.015	0.669453				P-value	AMOTL2/PECAM1	between NTH and control
	3A014	NTH	med	male	6.25147	10.9451	0.571168		3A014	NTH	adv	male	6.7479	10.8295	0.623105				media	0.0145
	3A056	NTH	med	male	7.06909	9.71604	0.727569		3A056	NTH	adv	male	6.64869	11.7487	0.56591				adventitia	0.0564
	3A073	NTH	med	male	6.93006	9.40176	0.737103		3A073	NTH	adv	male	7.06086	10.8929	0.648207
	3A075	NTH	med	male	6.47027	10.3097	0.627589		3A075	NTH	adv	male	6.98165	11.8046	0.591435				fold change (NTH/control)	AMOTL2/PECAM1
	3A082	NTH	med	female	6.90121	12.083	0.571151		3A082	NTH	adv	female	6.59327	11.0266	0.597941				media	0.8857
	3A086	NTH	med	female	7.21457	7.68718	0.93852		3A086	NTH	adv	female	7.00241	11.7867	0.594093				adventitia	1.0399
	3A096	NTH	med	male	7.05633	9.2896	0.759594		3A096	NTH	adv	male	6.43874	10.7222	0.600503
	3A102	NTH	med	female	6.70494	9.0765	0.738715		3A102	NTH	adv	female	6.70818	13.1394	0.510539
	3A104	NTH	med	male	6.37042	11.776	0.540967		3A104	NTH	adv	male	7.01571	13.1353	0.534113
	3A115	NTH	med	male	6.88355	10.5352	0.653384		3A115	NTH	adv	male	7.22534	12.1221	0.596047
	3A117	NTH	med	male	7.26329	7.15218	1.01554		3A117	NTH	adv	male	7.1257	11.5221	0.618439
	3A118	NTH	med	female	6.70095	9.76243	0.686402		3A118	NTH	adv	female	6.86518	11.5695	0.593388
	3A121	NTH	med	male	7.34029	7.93692	0.924828		3A121	NTH	adv	male	6.64414	9.384	0.708029
	3A141	NTH	med	male	7.07285	7.9611	0.888426		3A141	NTH	adv	male	7.08336	12.2391	0.578749
	3A179	NTH	med	male	7.0691	8.77378	0.805708		3A179	NTH	adv	male	6.8666	10.904	0.62973
	3A203	NTH	med	female	6.541	11.2341	0.582245		3A203	NTH	adv	female	7.25691	13.3847	0.542178
	3A206	NTH	med	male	6.93076	9.80845	0.706612		3A206	NTH	adv	male	7.36332	12.0029	0.61346
	3A219	NTH	med	male	6.80668	10.9763	0.620125		3A219	NTH	adv	male	6.77275	10.5837	0.639924
	3A227	NTH	med	male	7.28753	8.20721	0.887942		3A227	NTH	adv	male	7.00678	12.8411	0.545654
	3A253	NTH	med	male	6.62615	10.3525	0.640052		3A253	NTH	adv	male	6.80997	13.104	0.519686
	3A258	NTH	med	male	6.70277	11.5411	0.580773		3A258	NTH	adv	male	6.70134	11.9903	0.558894
	3A260	NTH	med	male	6.25064	11.5264	0.542288		3A260	NTH	adv	male	7.10333	12.5903	0.564193
	3A262	NTH	med	female	7.80997	8.29348	0.9417		3A262	NTH	adv	female	7.03783	11.567	0.608441
	3A267	NTH	med	male	6.87068	10.5829	0.649227		3A267	NTH	adv	male	7.08301	12.0681	0.58692
	3A269	NTH	med	female	6.73793	9.27469	0.726486		3A269	NTH	adv	female	6.66279	10.9603	0.6079
	3A274	NTH	med	male	6.58225	11.5788	0.568476		3A274	NTH	adv	male	6.41132	12.1903	0.525936
	3A284	NTH	med	female	6.87106	11.3675	0.604446		3A284	NTH	adv	female	6.67267	13.1179	0.50867
	3A305	NTH	med	male	6.95573	10.2633	0.677728		3A305	NTH	adv	male	7.00199	12.1256	0.577453
	3A333	NTH	med	male	6.37782	9.89662	0.644444		3A333	NTH	adv	male	6.62075	12.0713	0.54847
	3A341	NTH	med	female	6.677	10.9017	0.612475		3A341	NTH	adv	female	7.35464	13.0833	0.562138
	3A383	NTH	med	male	6.47805	10.2527	0.631838		3A383	NTH	adv	male	7.09267	11.6167	0.61056
	3A399	NTH	med	female	6.48625	12.0405	0.538703		3A399	NTH	adv	female	6.75819	11.455	0.589977
	DAA01	Control	med	female	7.24273	8.82626	0.820588		DAA01	Control	adv	female	6.68903	11.5632	0.578476
	DAA02	Control	med	male	6.88828	10.9525	0.628922		DAA02	Control	adv	male	6.75045	12.4174	0.543629
	DAA03	Control	med	female	6.7957	6.76428	1.00464		DAA03	Control	adv	female	6.79382	11.8441	0.573604
	DAA05	Control	med	female	7.67222	9.61704	0.797774		DAA05	Control	adv	female	6.94794	12.9193	0.537796
	DAA10	Control	med	female	7.17316	10.2138	0.702302		DAA10	Control	adv	female	6.61875	9.68014	0.683746
	DAA12	Control	med	male	7.12989	8.31959	0.857		DAA12	Control	adv	male	6.67935	12.3101	0.542589
	DAA13	Control	med	female	7.22994	8.86935	0.81516		DAA13	Control	adv	female	6.9837	12.9629	0.538745
	DAA15	Control	med	male	6.78605	8.7535	0.775239		DAA15	Control	adv	male	6.49222	12.0221	0.540024
	DAA17	Control	med	male	6.9606	10.1993	0.682456		DAA17	Control	adv	male	7.13467	14.1169	0.5054
	DAA20	Control	med	female	6.71476	7.45712	0.900448		DAA20	Control	adv	female	6.39429	11.902	0.537244
	DAA24	Control	med	male	7.32165	10.5391	0.694715		DAA24	Control	adv	male	6.64584	11.4436	0.580745
	DAA26	Control	med	male	6.7572	10.0041	0.675441		DAA26	Control	adv	male	6.37322	11.2701	0.565496
	DAA27	Control	med	male	7.1955	8.81796	0.816005		DAA27	Control	adv	male	6.65556	10.9292	0.608969

## Sheet: Extended Data Fig. 10b
AmotL2/CLDN5				Media								Adventitia
	ID	condition	tissue	gender	AMOTL2	CLDN5	AmotL2/CLDN5		ID	condition	tissue	gender	AMOTL2	CLDN5	AmotL2/CLDN5
	3A007	NTH	med	male	6.19377	5.67283	1.09183		3A007	NTH	adv	male	6.6472	6.2116	1.07013
	3A008	NTH	med	male	6.37807	5.45672	1.16885		3A008	NTH	adv	male	6.79812	6.08397	1.11738
	3A011	NTH	med	male	6.58755	5.76257	1.14316		3A011	NTH	adv	male	6.70454	6.10758	1.09774				P-value	AmotL2/CLDN5	between NTH and control
	3A014	NTH	med	male	6.25147	5.83238	1.07186		3A014	NTH	adv	male	6.7479	5.8776	1.14807				media	0.0095
	3A056	NTH	med	male	7.06909	5.87662	1.20292		3A056	NTH	adv	male	6.64869	5.69562	1.16733				adventitia	0.0231
	3A073	NTH	med	male	6.93006	5.90223	1.17414		3A073	NTH	adv	male	7.06086	5.71577	1.23533
	3A075	NTH	med	male	6.47027	5.65694	1.14378		3A075	NTH	adv	male	6.98165	5.80808	1.20206				fold change (NTH/control)	AmotL2/CLDN5
	3A082	NTH	med	female	6.90121	5.90968	1.16778		3A082	NTH	adv	female	6.59327	6.10377	1.0802				media	0.9549
	3A086	NTH	med	female	7.21457	5.65081	1.27673		3A086	NTH	adv	female	7.00241	5.91878	1.18308				adventitia	1.0373
	3A096	NTH	med	male	7.05633	5.81989	1.21245		3A096	NTH	adv	male	6.43874	5.79769	1.11057
	3A102	NTH	med	female	6.70494	5.93194	1.13031		3A102	NTH	adv	female	6.70818	6.15281	1.09026
	3A104	NTH	med	male	6.37042	5.73139	1.1115		3A104	NTH	adv	male	7.01571	6.06165	1.15739
	3A115	NTH	med	male	6.88355	5.77222	1.19253		3A115	NTH	adv	male	7.22534	5.9752	1.20922
	3A117	NTH	med	male	7.26329	5.6354	1.28887		3A117	NTH	adv	male	7.1257	5.97674	1.19224
	3A118	NTH	med	female	6.70095	5.54462	1.20855		3A118	NTH	adv	female	6.86518	5.91854	1.15994
	3A121	NTH	med	male	7.34029	5.73039	1.28094		3A121	NTH	adv	male	6.64414	6.25998	1.06137
	3A141	NTH	med	male	7.07285	5.77393	1.22496		3A141	NTH	adv	male	7.08336	5.87697	1.20527
	3A179	NTH	med	male	7.0691	5.73583	1.23245		3A179	NTH	adv	male	6.8666	5.7516	1.19386
	3A203	NTH	med	female	6.541	5.75015	1.13753		3A203	NTH	adv	female	7.25691	5.87219	1.23581
	3A206	NTH	med	male	6.93076	5.72384	1.21086		3A206	NTH	adv	male	7.36332	5.94517	1.23854
	3A219	NTH	med	male	6.80668	5.40793	1.25865		3A219	NTH	adv	male	6.77275	5.61642	1.20588
	3A227	NTH	med	male	7.28753	5.8017	1.2561		3A227	NTH	adv	male	7.00678	5.9189	1.1838
	3A253	NTH	med	male	6.62615	5.77149	1.14808		3A253	NTH	adv	male	6.80997	5.76408	1.18145
	3A258	NTH	med	male	6.70277	5.82721	1.15025		3A258	NTH	adv	male	6.70134	5.89116	1.13752
	3A260	NTH	med	male	6.25064	5.67054	1.1023		3A260	NTH	adv	male	7.10333	5.86298	1.21156
	3A262	NTH	med	female	7.80997	5.80697	1.34493		3A262	NTH	adv	female	7.03783	5.91042	1.19075
	3A267	NTH	med	male	6.87068	5.81511	1.18152		3A267	NTH	adv	male	7.08301	5.79945	1.22133
	3A269	NTH	med	female	6.73793	5.97472	1.12774		3A269	NTH	adv	female	6.66279	6.00162	1.11017
	3A274	NTH	med	male	6.58225	5.75833	1.14308		3A274	NTH	adv	male	6.41132	5.84664	1.09658
	3A284	NTH	med	female	6.87106	5.88352	1.16785		3A284	NTH	adv	female	6.67267	5.82073	1.14636
	3A305	NTH	med	male	6.95573	5.64791	1.23156		3A305	NTH	adv	male	7.00199	6.18853	1.13145
	3A333	NTH	med	male	6.37782	5.83835	1.0924		3A333	NTH	adv	male	6.62075	5.91909	1.11854
	3A341	NTH	med	female	6.677	6.15089	1.08553		3A341	NTH	adv	female	7.35464	5.99941	1.22589
	3A383	NTH	med	male	6.47805	5.9579	1.08731		3A383	NTH	adv	male	7.09267	5.81712	1.21928
	3A399	NTH	med	female	6.48625	5.94661	1.09075		3A399	NTH	adv	female	6.75819	6.00264	1.12587
	DAA01	Control	med	female	7.24273	5.72365	1.2654		DAA01	Control	adv	female	6.68903	6.38536	1.04756
	DAA02	Control	med	male	6.88828	5.83893	1.17972		DAA02	Control	adv	male	6.75045	5.88895	1.14629
	DAA03	Control	med	female	6.7957	5.45757	1.24519		DAA03	Control	adv	female	6.79382	6.16674	1.10169
	DAA05	Control	med	female	7.67222	5.71788	1.34179		DAA05	Control	adv	female	6.94794	5.91048	1.17553
	DAA10	Control	med	female	7.17316	5.78609	1.23972		DAA10	Control	adv	female	6.61875	6.03389	1.09693
	DAA12	Control	med	male	7.12989	5.78803	1.23183		DAA12	Control	adv	male	6.67935	6.03306	1.10713
	DAA13	Control	med	female	7.22994	5.91517	1.22227		DAA13	Control	adv	female	6.9837	5.63489	1.23937
	DAA15	Control	med	male	6.78605	5.61436	1.2087		DAA15	Control	adv	male	6.49222	5.98089	1.08549
	DAA17	Control	med	male	6.9606	5.87463	1.18486		DAA17	Control	adv	male	7.13467	5.85796	1.21794
	DAA20	Control	med	female	6.71476	5.9182	1.13459		DAA20	Control	adv	female	6.39429	5.81988	1.0987
	DAA24	Control	med	male	7.32165	5.70261	1.28391		DAA24	Control	adv	male	6.64584	6.27048	1.05986
	DAA26	Control	med	male	6.7572	5.7307	1.17912		DAA26	Control	adv	male	6.37322	5.78155	1.10234
	DAA27	Control	med	male	7.1955	5.59759	1.28546		DAA27	Control	adv	male	6.65556	6.15293	1.08169

## Sheet: Extended Data Fig. 10c
AMOTL2/CDH5				Male								Female
	ID	condition	tissue	gender	AMOTL2	CDH5	AMOTL2/CDH5		ID	condition	tissue	gender	AMOTL2	CDH5	AMOTL2/CDH5
	3A007	NTH	med	male	6.19377	6.42335	0.964258		3A082	NTH	med	female	6.90121	10.1124	0.68245		P	AMOTL2/CDH5	between NTH and control
	3A008	NTH	med	male	6.37807	5.66031	1.1268		3A086	NTH	med	female	7.21457	7.75387	0.930448		media male	0.5027
	3A011	NTH	med	male	6.58755	7.06017	0.933059		3A102	NTH	med	female	6.70494	6.73188	0.995999		media female	0.0225
	3A014	NTH	med	male	6.25147	6.69016	0.934428		3A118	NTH	med	female	6.70095	7.48312	0.895475
	3A056	NTH	med	male	7.06909	8.51916	0.829788		3A203	NTH	med	female	6.541	9.49946	0.688565		fold change (NTH/control)	AMOTL2/CDH5
	3A073	NTH	med	male	6.93006	8.71805	0.794909		3A262	NTH	med	female	7.80997	8.88432	0.879074		media male	0.9724
	3A075	NTH	med	male	6.47027	7.9121	0.817769		3A269	NTH	med	female	6.73793	6.80969	0.989462		media female	0.8214
	3A096	NTH	med	male	7.05633	9.5059	0.74231		3A284	NTH	med	female	6.87106	10.4945	0.654731
	3A104	NTH	med	male	6.37042	10.0746	0.632327		3A341	NTH	med	female	6.677	9.58207	0.696823
	3A115	NTH	med	male	6.88355	9.46899	0.726958		3A399	NTH	med	female	6.48625	10.6181	0.610866
	3A117	NTH	med	male	7.26329	5.24699	1.38428		DAA01	Control	med	female	7.24273	7.44244	0.973166
	3A121	NTH	med	male	7.34029	8.02317	0.914887		DAA03	Control	med	female	6.7957	6.37371	1.06621
	3A141	NTH	med	male	7.07285	6.83321	1.03507		DAA05	Control	med	female	7.67222	7.48714	1.02472
	3A179	NTH	med	male	7.0691	8.1903	0.863106		DAA10	Control	med	female	7.17316	8.83038	0.812328
	3A206	NTH	med	male	6.93076	8.27954	0.837095		DAA13	Control	med	female	7.22994	7.17608	1.00751
	3A219	NTH	med	male	6.80668	10.3148	0.659892		DAA20	Control	med	female	6.71476	6.8717	0.977161
	3A227	NTH	med	male	7.28753	7.62842	0.955313
	3A253	NTH	med	male	6.62615	8.48836	0.780616
	3A258	NTH	med	male	6.70277	10.1832	0.658221
	3A260	NTH	med	male	6.25064	11.0113	0.567655
	3A267	NTH	med	male	6.87068	8.63954	0.79526
	3A274	NTH	med	male	6.58225	10.0814	0.652911
	3A305	NTH	med	male	6.95573	8.68149	0.801214
	3A333	NTH	med	male	6.37782	7.5166	0.848498
	3A383	NTH	med	male	6.47805	7.96985	0.81282
	DAA02	Control	med	male	6.88828	8.94763	0.769844
	DAA12	Control	med	male	7.12989	7.16305	0.995371
	DAA15	Control	med	male	6.78605	7.99085	0.849228
	DAA17	Control	med	male	6.9606	8.33257	0.835349
	DAA24	Control	med	male	7.32165	8.39213	0.872443
	DAA26	Control	med	male	6.7572	9.31908	0.725093
	DAA27	Control	med	male	7.1955	7.0576	1.01954

## Sheet: Extended Data Fig. 10d
External diameter
	Media									Adventitia
	probeid of AMOTL2	value	ID	condition	tissue	gender	Max.external.diameter.mm			probeid of AMOTL2	value	ID	condition	tissue	gender	Max.external.diameter.mm
	PSR03032746.hg.1	4.054175	3A082	NTH	med	female	64.9			PSR03032746.hg.1	3.616441	3A007	NTH	adv	male	64.3
	PSR03032746.hg.1	3.473403	3A086	NTH	med	female	76.7			PSR03032746.hg.1	3.670171	3A008	NTH	adv	male	73.1
	PSR03032746.hg.1	3.300181	3A102	NTH	med	female	64.3			PSR03032746.hg.1	3.822684	3A011	NTH	adv	male	70.8
	PSR03032746.hg.1	3.437758	3A118	NTH	med	female	65.8			PSR03032746.hg.1	3.658969	3A014	NTH	adv	male	65.8
	PSR03032746.hg.1	3.62713	3A203	NTH	med	female	54.1			PSR03032746.hg.1	3.600843	3A056	NTH	adv	male	82
	PSR03032746.hg.1	3.453313	3A262	NTH	med	female	59.7			PSR03032746.hg.1	3.406756	3A073	NTH	adv	male	62.9
	PSR03032746.hg.1	4.503144	3A269	NTH	med	female	53.5			PSR03032746.hg.1	3.572105	3A075	NTH	adv	male	92.2
	PSR03032746.hg.1	3.929083	3A284	NTH	med	female	54.2			PSR03032746.hg.1	4.356035	3A082	NTH	adv	female	64.9
	PSR03032746.hg.1	3.205865	3A341	NTH	med	female	75.9			PSR03032746.hg.1	3.473378	3A086	NTH	adv	female	76.7
	PSR03032746.hg.1	3.500873	3A399	NTH	med	female	58.1			PSR03032746.hg.1	3.217317	3A096	NTH	adv	male	75.8
	PSR03032746.hg.1	3.482728	3A007	NTH	med	male	64.3			PSR03032746.hg.1	2.967416	3A102	NTH	adv	female	64.3
	PSR03032746.hg.1	3.931907	3A008	NTH	med	male	73.1			PSR03032746.hg.1	3.289609	3A104	NTH	adv	male	61.5
	PSR03032746.hg.1	3.155686	3A011	NTH	med	male	70.8			PSR03032746.hg.1	3.796592	3A115	NTH	adv	male	83
	PSR03032746.hg.1	3.420123	3A014	NTH	med	male	65.8			PSR03032746.hg.1	3.691463	3A117	NTH	adv	male	52.7
	PSR03032746.hg.1	3.515464	3A056	NTH	med	male	82			PSR03032746.hg.1	3.077548	3A118	NTH	adv	female	65.8
	PSR03032746.hg.1	3.282387	3A073	NTH	med	male	62.9			PSR03032746.hg.1	3.140448	3A121	NTH	adv	male	63.8
	PSR03032746.hg.1	3.254918	3A075	NTH	med	male	92.2			PSR03032746.hg.1	3.458433	3A141	NTH	adv	male	74.2
	PSR03032746.hg.1	3.461408	3A096	NTH	med	male	75.8			PSR03032746.hg.1	3.496106	3A203	NTH	adv	female	54.1
	PSR03032746.hg.1	3.242966	3A104	NTH	med	male	61.5			PSR03032746.hg.1	4.330986	3A206	NTH	adv	male	58.1
	PSR03032746.hg.1	3.462337	3A115	NTH	med	male	83			PSR03032746.hg.1	3.883253	3A219	NTH	adv	male	45.8
	PSR03032746.hg.1	3.780065	3A117	NTH	med	male	52.7			PSR03032746.hg.1	3.480573	3A227	NTH	adv	male	90.7
	PSR03032746.hg.1	3.19879	3A121	NTH	med	male	63.8			PSR03032746.hg.1	3.478481	3A260	NTH	adv	male	70.6
	PSR03032746.hg.1	3.779719	3A141	NTH	med	male	74.2			PSR03032746.hg.1	3.560141	3A262	NTH	adv	female	59.7
	PSR03032746.hg.1	3.477701	3A206	NTH	med	male	58.1			PSR03032746.hg.1	3.192712	3A267	NTH	adv	male	51.5
	PSR03032746.hg.1	3.538083	3A219	NTH	med	male	45.8			PSR03032746.hg.1	3.939179	3A269	NTH	adv	female	53.5
	PSR03032746.hg.1	3.439484	3A227	NTH	med	male	90.7			PSR03032746.hg.1	3.307729	3A274	NTH	adv	male	59.4
	PSR03032746.hg.1	3.40554	3A260	NTH	med	male	70.6			PSR03032746.hg.1	3.2179	3A284	NTH	adv	female	54.2
	PSR03032746.hg.1	3.960092	3A267	NTH	med	male	51.5			PSR03032746.hg.1	3.590336	3A305	NTH	adv	male	94
	PSR03032746.hg.1	3.135063	3A274	NTH	med	male	59.4			PSR03032746.hg.1	3.793227	3A341	NTH	adv	female	75.9
	PSR03032746.hg.1	3.590638	3A305	NTH	med	male	94			PSR03032746.hg.1	3.324342	3A383	NTH	adv	male	56.5
	PSR03032746.hg.1	3.94592	3A383	NTH	med	male	56.5			PSR03032746.hg.1	3.218742	3A399	NTH	adv	female	58.1
	Media									Adventitia
	Both gender									Both gender
	P=	0.08073664	correlation with Max.external.diameter.mm, pvalue							P=	0.8678795	correlation with Max.external.diameter.mm, pvalue
	r=	-0.3185288	correlation with Max.external.diameter.mm							r=	0.03115072	correlation with Max.external.diameter.mm

## Sheet: Extended Data Fig. 10e
Luminal diameter
	Media								Media
	probeid of AMOTL2	value	ID	condition	tissue	gender	Max.luminal.diameter.mm		probeid of AMOTL2	value	ID	condition	tissue	gender	Max.luminal.diameter.mm
	PSR03032746.hg.1	4.054175	3A082	NTH	med	female	51.6		PSR03032746.hg.1	3.482728	3A007	NTH	med	male	45.3
	PSR03032746.hg.1	3.473403	3A086	NTH	med	female	58.6		PSR03032746.hg.1	3.931907	3A008	NTH	med	male	45.3
	PSR03032746.hg.1	3.300181	3A102	NTH	med	female	44.7		PSR03032746.hg.1	3.155686	3A011	NTH	med	male	20.8
	PSR03032746.hg.1	3.437758	3A118	NTH	med	female	60.3		PSR03032746.hg.1	3.420123	3A014	NTH	med	male	61.4
	PSR03032746.hg.1	3.62713	3A203	NTH	med	female	31.8		PSR03032746.hg.1	3.515464	3A056	NTH	med	male	39
	PSR03032746.hg.1	3.453313	3A262	NTH	med	female	52.5		PSR03032746.hg.1	3.282387	3A073	NTH	med	male	50
	PSR03032746.hg.1	4.503144	3A269	NTH	med	female	35		PSR03032746.hg.1	3.254918	3A075	NTH	med	male	87.2
	PSR03032746.hg.1	3.929083	3A284	NTH	med	female	40.9		PSR03032746.hg.1	3.461408	3A096	NTH	med	male	54
	PSR03032746.hg.1	3.205865	3A341	NTH	med	female	52.6		PSR03032746.hg.1	3.242966	3A104	NTH	med	male	51.9
	PSR03032746.hg.1	3.500873	3A399	NTH	med	female	47.6		PSR03032746.hg.1	3.462337	3A115	NTH	med	male	63.2
									PSR03032746.hg.1	3.780065	3A117	NTH	med	male	46.9
									PSR03032746.hg.1	3.19879	3A121	NTH	med	male	50.1
	Femlae								PSR03032746.hg.1	3.779719	3A141	NTH	med	male	48.7
	P=	0.1288175							PSR03032746.hg.1	3.477701	3A206	NTH	med	male	51.2
	r=	-0.5136977							PSR03032746.hg.1	3.538083	3A219	NTH	med	male	38.1
									PSR03032746.hg.1	3.439484	3A227	NTH	med	male	66.9
									PSR03032746.hg.1	3.40554	3A260	NTH	med	male	65.2
									PSR03032746.hg.1	3.960092	3A267	NTH	med	male	37.6
									PSR03032746.hg.1	3.135063	3A274	NTH	med	male	45
									PSR03032746.hg.1	3.590638	3A305	NTH	med	male	62.5
									PSR03032746.hg.1	3.94592	3A383	NTH	med	male	41.2
									Male
									P=	0.3840383
									r=	-0.2002829

## Sheet: Extended Data Fig. 10f
External diameter	Media								Media
	probeid of AMOTL2	value	ID	condition	tissue	gender	Max.external.diameter.mm		probeid of AMOTL2	value	ID	condition	tissue	gender	Max.external.diameter.mm
	PSR03032746.hg.1	4.054175	3A082	NTH	med	female	64.9		PSR03032746.hg.1	3.482728	3A007	NTH	med	male	64.3
	PSR03032746.hg.1	3.473403	3A086	NTH	med	female	76.7		PSR03032746.hg.1	3.931907	3A008	NTH	med	male	73.1
	PSR03032746.hg.1	3.300181	3A102	NTH	med	female	64.3		PSR03032746.hg.1	3.155686	3A011	NTH	med	male	70.8
	PSR03032746.hg.1	3.437758	3A118	NTH	med	female	65.8		PSR03032746.hg.1	3.420123	3A014	NTH	med	male	65.8
	PSR03032746.hg.1	3.62713	3A203	NTH	med	female	54.1		PSR03032746.hg.1	3.515464	3A056	NTH	med	male	82
	PSR03032746.hg.1	3.453313	3A262	NTH	med	female	59.7		PSR03032746.hg.1	3.282387	3A073	NTH	med	male	62.9
	PSR03032746.hg.1	4.503144	3A269	NTH	med	female	53.5		PSR03032746.hg.1	3.254918	3A075	NTH	med	male	92.2
	PSR03032746.hg.1	3.929083	3A284	NTH	med	female	54.2		PSR03032746.hg.1	3.461408	3A096	NTH	med	male	75.8
	PSR03032746.hg.1	3.205865	3A341	NTH	med	female	75.9		PSR03032746.hg.1	3.242966	3A104	NTH	med	male	61.5
	PSR03032746.hg.1	3.500873	3A399	NTH	med	female	58.1		PSR03032746.hg.1	3.462337	3A115	NTH	med	male	83
									PSR03032746.hg.1	3.780065	3A117	NTH	med	male	52.7
									PSR03032746.hg.1	3.19879	3A121	NTH	med	male	63.8
	Female								PSR03032746.hg.1	3.779719	3A141	NTH	med	male	74.2
	P=	0.08363904							PSR03032746.hg.1	3.477701	3A206	NTH	med	male	58.1
	r=	-0.5725912							PSR03032746.hg.1	3.538083	3A219	NTH	med	male	45.8
									PSR03032746.hg.1	3.439484	3A227	NTH	med	male	90.7
									PSR03032746.hg.1	3.40554	3A260	NTH	med	male	70.6
									PSR03032746.hg.1	3.960092	3A267	NTH	med	male	51.5
									PSR03032746.hg.1	3.135063	3A274	NTH	med	male	59.4
									PSR03032746.hg.1	3.590638	3A305	NTH	med	male	94
									PSR03032746.hg.1	3.94592	3A383	NTH	med	male	56.5
									Male
									P=	0.4165103
									r=	-0.1871866

## Sheet: Extended Data Fig. 10g
CD68			male							female
	ID	condition	tissue	gender	AMOTL2	CD68		ID	condition	tissue	gender	AMOTL2	CD68			CD68.cor	CD68.p
	3A007	NTH	med	male	6.193769	17.19906		3A082	NTH	med	female	6.901209	14.6718		male_NTH_med	-0.828628965461389	3.12679914979098e-07
	3A008	NTH	med	male	6.378065	17.09822		3A086	NTH	med	female	7.214575	11.78103		female_NTH_med	-0.701926039917307	0.0236518777462941
	3A011	NTH	med	male	6.58755	16.65164		3A102	NTH	med	female	6.704944	15.31983
	3A014	NTH	med	male	6.251472	17.43787		3A118	NTH	med	female	6.700946	16.65221
	3A056	NTH	med	male	7.069093	14.909		3A203	NTH	med	female	6.540998	17.18147
	3A073	NTH	med	male	6.930063	14.90389		3A262	NTH	med	female	7.809974	11.21492
	3A075	NTH	med	male	6.470272	16.8597		3A269	NTH	med	female	6.737931	14.8319
	3A096	NTH	med	male	7.056326	15.12677		3A284	NTH	med	female	6.871058	15.63459
	3A104	NTH	med	male	6.370422	17.26365		3A341	NTH	med	female	6.677003	12.05846
	3A115	NTH	med	male	6.883552	15.50986		3A399	NTH	med	female	6.486253	14.72828
	3A117	NTH	med	male	7.263291	14.20827
	3A121	NTH	med	male	7.340289	13.65651
	3A141	NTH	med	male	7.072853	15.04067
	3A179	NTH	med	male	7.0691	12.89708
	3A206	NTH	med	male	6.930762	15.10287
	3A219	NTH	med	male	6.806682	12.69192
	3A227	NTH	med	male	7.287531	13.01802
	3A253	NTH	med	male	6.626153	16.42391
	3A258	NTH	med	male	6.702765	15.33819
	3A260	NTH	med	male	6.250645	18.34643
	3A267	NTH	med	male	6.870679	14.59871
	3A274	NTH	med	male	6.582246	15.24082
	3A305	NTH	med	male	6.955732	16.75071
	3A333	NTH	med	male	6.377818	17.2337
	3A383	NTH	med	male	6.478054	16.66671

## Sheet: Extended Data Fig. 10h
CD4			male							female
	ID	condition	tissue	gender	AMOTL2	CD4		ID	condition	tissue	gender	AMOTL2	CD4			CD4.cor	CD4.p
	3A007	NTH	med	male	6.193769	10.8386		3A082	NTH	med	female	6.901209	10.26258		male_NTH_med	-0.815466111770791	6.83612211544417e-07
	3A008	NTH	med	male	6.378065	10.5772		3A086	NTH	med	female	7.214575	7.301412		female_NTH_med	-0.616337765708652	0.057744769185776
	3A011	NTH	med	male	6.58755	10.22446		3A102	NTH	med	female	6.704944	8.846613
	3A014	NTH	med	male	6.251472	11.14266		3A118	NTH	med	female	6.700946	11.1686
	3A056	NTH	med	male	7.069093	8.689658		3A203	NTH	med	female	6.540998	10.64285
	3A073	NTH	med	male	6.930063	8.921663		3A262	NTH	med	female	7.809974	6.618488
	3A075	NTH	med	male	6.470272	10.93199		3A269	NTH	med	female	6.737931	7.562166
	3A096	NTH	med	male	7.056326	8.947481		3A284	NTH	med	female	6.871058	9.616538
	3A104	NTH	med	male	6.370422	10.64218		3A341	NTH	med	female	6.677003	7.432343
	3A115	NTH	med	male	6.883552	10.43628		3A399	NTH	med	female	6.486253	9.717059
	3A117	NTH	med	male	7.263291	8.1046
	3A121	NTH	med	male	7.340289	8.304488
	3A141	NTH	med	male	7.072853	8.796554
	3A179	NTH	med	male	7.0691	7.307825
	3A206	NTH	med	male	6.930762	8.80128
	3A219	NTH	med	male	6.806682	7.999708
	3A227	NTH	med	male	7.287531	7.637053
	3A253	NTH	med	male	6.626153	10.51773
	3A258	NTH	med	male	6.702765	9.620232
	3A260	NTH	med	male	6.250645	12.50189
	3A267	NTH	med	male	6.870679	8.459675
	3A274	NTH	med	male	6.582246	10.10242
	3A305	NTH	med	male	6.955732	10.94905
	3A333	NTH	med	male	6.377818	11.71624
	3A383	NTH	med	male	6.478054	9.417871

## Sheet: Extended Data Fig. 10i
CD8A			male							female
	ID	condition	tissue	gender	AMOTL2	CD8A		ID	condition	tissue	gender	AMOTL2	CD8A			CD8A.cor	CD8A.p
	3A007	NTH	med	male	6.193769	5.859328		3A082	NTH	med	female	6.901209	6.512612		male_NTH_med	-0.352451891101615	0.0839906977814966
	3A008	NTH	med	male	6.378065	5.819993		3A086	NTH	med	female	7.214575	5.341389		female_NTH_med	-0.479777953937101	0.160533064194376
	3A011	NTH	med	male	6.58755	5.599754		3A102	NTH	med	female	6.704944	5.708053
	3A014	NTH	med	male	6.251472	5.907204		3A118	NTH	med	female	6.700946	6.034223
	3A056	NTH	med	male	7.069093	5.70813		3A203	NTH	med	female	6.540998	5.593317
	3A073	NTH	med	male	6.930063	6.192225		3A262	NTH	med	female	7.809974	5.450906
	3A075	NTH	med	male	6.470272	5.946678		3A269	NTH	med	female	6.737931	6.064622
	3A096	NTH	med	male	7.056326	5.593128		3A284	NTH	med	female	6.871058	5.528276
	3A104	NTH	med	male	6.370422	5.542747		3A341	NTH	med	female	6.677003	5.830507
	3A115	NTH	med	male	6.883552	6.338331		3A399	NTH	med	female	6.486253	6.271195
	3A117	NTH	med	male	7.263291	5.429688
	3A121	NTH	med	male	7.340289	5.536335
	3A141	NTH	med	male	7.072853	5.592116
	3A179	NTH	med	male	7.0691	5.478813
	3A206	NTH	med	male	6.930762	5.857479
	3A219	NTH	med	male	6.806682	5.504224
	3A227	NTH	med	male	7.287531	5.550919
	3A253	NTH	med	male	6.626153	6.028644
	3A258	NTH	med	male	6.702765	5.790267
	3A260	NTH	med	male	6.250645	5.648585
	3A267	NTH	med	male	6.870679	5.902182
	3A274	NTH	med	male	6.582246	6.141019
	3A305	NTH	med	male	6.955732	5.847898
	3A333	NTH	med	male	6.377818	6.307775
	3A383	NTH	med	male	6.478054	5.710461

## Sheet: Extended Data Fig. 10j
CD19			male							female
	ID	condition	tissue	gender	AMOTL2	CD19		ID	condition	tissue	gender	AMOTL2	CD19			CD19.cor	CD19.p
	3A007	NTH	med	male	6.193769	4.580485		3A082	NTH	med	female	6.901209	4.817302		male_NTH_med	-0.06256813397185	0.766378323229182
	3A008	NTH	med	male	6.378065	4.462855		3A086	NTH	med	female	7.214575	4.436849		female_NTH_med	-0.376940650555209	0.282949197387575
	3A011	NTH	med	male	6.58755	4.667468		3A102	NTH	med	female	6.704944	4.862449
	3A014	NTH	med	male	6.251472	5.295836		3A118	NTH	med	female	6.700946	4.353538
	3A056	NTH	med	male	7.069093	4.707644		3A203	NTH	med	female	6.540998	4.638832
	3A073	NTH	med	male	6.930063	4.666591		3A262	NTH	med	female	7.809974	4.657321
	3A075	NTH	med	male	6.470272	4.574304		3A269	NTH	med	female	6.737931	4.979523
	3A096	NTH	med	male	7.056326	4.528881		3A284	NTH	med	female	6.871058	4.767629
	3A104	NTH	med	male	6.370422	4.556648		3A341	NTH	med	female	6.677003	5.637224
	3A115	NTH	med	male	6.883552	4.679098		3A399	NTH	med	female	6.486253	5.282562
	3A117	NTH	med	male	7.263291	5.090845
	3A121	NTH	med	male	7.340289	4.663413
	3A141	NTH	med	male	7.072853	4.611933
	3A179	NTH	med	male	7.0691	4.714649
	3A206	NTH	med	male	6.930762	4.796285
	3A219	NTH	med	male	6.806682	4.459374
	3A227	NTH	med	male	7.287531	4.880691
	3A253	NTH	med	male	6.626153	4.62745
	3A258	NTH	med	male	6.702765	4.742144
	3A260	NTH	med	male	6.250645	4.540694
	3A267	NTH	med	male	6.870679	4.920576
	3A274	NTH	med	male	6.582246	6.09827
	3A305	NTH	med	male	6.955732	4.543682
	3A333	NTH	med	male	6.377818	4.811679
	3A383	NTH	med	male	6.478054	5.187442

[truncated: 5 more sheets: Extended Data Fig. 10k, Extended Data Fig. 10l, Extended Data Fig. 10m, Extended Data Fig. 10n, Extended Data Fig. 10o]
